# Supplementary material for: Selective bacterial colonization processes on polyethylene waste samples in an abandoned landfill site
Source: Sci Rep. 2019 Oct 2;9:14138. doi: 10.1038/s41598-019-50740-w (PMC6775442; doi:10.1038/s41598-019-50740-w)
Supplement: Supplementary file 2 — Table S1 [file 41598_2019_50740_MOESM2_ESM.xlsx]

## Sheet: level2
Table S1. Picrust analyses to infer functional information from 16S data at Level 2 KEGG reference hierarch levels. Variables with higher significant values in soils are highlighted in green, variables with higher significant values in plastics are highlighted in yellow
Level_1	p-values	plast_black: mean rel, freq, (%)	plast_black: std, dev, (%)	plast_green: mean rel, freq, (%)	plast_green: std, dev, (%)	plast_red: mean rel, freq, (%)	plast_red: std, dev, (%)	plast_white: mean rel, freq, (%)	plast_white: std, dev, (%)	plast_yellow: mean rel, freq, (%)	plast_yellow: std, dev, (%)	soil_cont: mean rel, freq, (%)	soil_cont: std, dev, (%)	soil_dump: mean rel, freq, (%)	soil_dump: std, dev, (%)
Amino Acid Metabolism	4.93005e-07	10.4318	2.01115e-05	10.4322	0.000130811	10.434	0.000403916	10.4318	3.48783e-06	10.4326	0.000162273	10.4414	0.00170101	10.4367	0.00178014
Biosynthesis of Other Secondary Metabolites	5.37587e-09	1.02513	2.14436e-06	1.02509	3.06348e-05	1.02531	9.71469e-05	1.02512	1.41376e-05	1.02506	4.18282e-05	1.0274	0.000192362	1.02666	0.000418659
Carbohydrate Metabolism	1.42448e-05	10.289	2.98658e-05	10.289	0.000107272	10.2901	0.000639747	10.289	1.40113e-05	10.289	0.000177709	10.294	0.00118419	10.2928	0.00141685
Cell Communication	3.35491e-05	0.000426946	9.97049e-09	0.000426699	8.05325e-08	0.000424845	4.61283e-07	0.000426941	2.25649e-08	0.000426441	2.28267e-07	0.000437619	2.37795e-06	0.000430278	3.57001e-06
Cell Growth and Death	0.000620967	0.543022	1.30134e-06	0.543028	9.597e-06	0.543443	0.000153033	0.54302	4.72327e-06	0.543009	1.95404e-05	0.543567	0.000248679	0.543138	7.94016e-05
Cell Motility	1.08307e-05	3.32737	2.31475e-05	3.32715	4.88647e-05	3.32609	0.000328564	3.32744	2.13576e-05	3.32666	0.000113735	3.3201	0.00088706	3.32294	0.00236327
Cellular Processes and Signaling	4.90721e-05	3.39246	1.27635e-05	3.3926	0.000189018	3.39147	0.000296855	3.39254	5.71319e-05	3.39316	0.000260254	3.39045	0.000620698	3.3901	0.000950104
Energy Metabolism	6.32578e-05	6.11911	1.58686e-05	6.11872	9.04646e-05	6.11668	0.000539215	6.11907	4.9633e-05	6.11837	0.000441427	6.11413	0.00159477	6.11703	0.000774568
Environmental Adaptation	6.02609e-08	0.164073	7.11758e-07	0.164053	3.44975e-06	0.163894	1.78947e-05	0.164073	6.12879e-07	0.164032	9.51751e-06	0.163734	6.47786e-05	0.163824	4.65259e-05
Folding, Sorting and Degradation	2.1578e-06	2.47785	7.95938e-06	2.47758	7.06893e-05	2.47561	0.000236294	2.47782	2.63382e-05	2.4775	0.000165371	2.47378	0.00114941	2.47542	0.000418896
Genetic Information Processing	1.92069e-06	2.59271	1.23959e-05	2.59253	5.31195e-05	2.59159	9.36808e-05	2.5927	1.95252e-05	2.59242	0.000122165	2.58938	0.000890271	2.59113	0.000319486
Glycan Biosynthesis and Metabolism	0.00349221	2.11945	1.95945e-05	2.11909	7.33275e-05	2.11708	0.00091098	2.11941	4.51938e-05	2.11919	0.000193358	2.11662	0.00153817	2.11842	0.000296298
Infectious Diseases	1.40842e-06	0.357158	2.29511e-06	0.357164	1.20392e-05	0.357441	0.00015658	0.357156	1.30768e-06	0.357207	4.1379e-05	0.358214	0.000241434	0.357648	8.33934e-05
Lipid Metabolism	3.64227e-08	3.68171	1.23797e-05	3.68184	1.53461e-05	3.68241	0.000241437	3.68171	3.55155e-06	3.68203	0.000121328	3.68715	0.00079189	3.68455	0.000848139
Membrane Transport	4.10009e-06	10.9564	2.66644e-05	10.9579	0.000410972	10.9724	0.00176268	10.9565	0.000117962	10.9566	0.000906586	10.9754	0.00597444	10.9714	0.00376837
Metabolism of Cofactors and Vitamins	2.20052e-07	4.47948	5.13906e-06	4.47928	7.61245e-05	4.47738	0.000275527	4.47946	2.53073e-05	4.47903	0.000197466	4.47436	0.00102292	4.4764	0.000726055
Metabolism of Other Amino Acids	1.68568e-06	1.65402	8.59128e-06	1.65422	5.94685e-05	1.65575	0.000188661	1.65401	3.29349e-06	1.65448	0.000168228	1.65964	0.00147283	1.65663	0.000592195
Metabolism of Terpenoids and Polyketides	6.26576e-05	2.07851	1.35145e-05	2.0786	2.40935e-05	2.07905	0.000109818	2.0785	1.19246e-06	2.07871	3.30078e-05	2.08042	0.000707488	2.07968	0.000274553
Nucleotide Metabolism	2.82514e-07	3.4869	7.09618e-06	3.48666	7.44998e-05	3.48404	0.000344717	3.4869	1.46206e-05	3.48666	0.000242945	3.47956	0.00169395	3.48243	0.000839003
Replication and Repair	1.96915e-07	7.58472	1.15433e-05	7.5841	0.000223418	7.57744	0.000901583	7.58472	3.79771e-05	7.58385	0.000494991	7.56635	0.00411241	7.57322	0.00208301
Sensory System	4.59542e-05	0.000137468	3.25718e-09	0.000137379	2.72203e-08	0.000136705	1.83624e-07	0.000137465	7.18147e-09	0.000137298	7.72095e-08	0.000140971	8.35816e-07	0.000138517	1.18851e-06
Signal Transduction	0.0458458	2.02261	7.4483e-06	2.02261	1.66134e-05	2.02281	0.000477751	2.02265	1.7131e-05	2.02264	0.000160085	2.02392	0.000899128	2.02339	0.000434079
Signaling Molecules and Interaction	7.21029e-08	0.168652	9.8259e-07	0.16868	2.06416e-05	0.168979	4.70882e-05	0.168647	1.14675e-06	0.168721	8.46194e-06	0.169632	0.000191905	0.169102	9.45857e-05
Transcription	1.71484e-08	2.43184	2.63382e-06	2.43186	1.58459e-05	2.43138	0.000211729	2.43188	3.56052e-05	2.43181	2.64096e-05	2.43004	0.000147215	2.43095	0.00026874
Translation	1.52638e-07	5.07247	1.84278e-05	5.07179	0.000226513	5.06563	0.000875212	5.07245	4.0906e-05	5.07125	0.000557582	5.05274	0.004268	5.06121	0.00203129
Transport and Catabolism	2.13723e-08	0.297623	5.21096e-07	0.297627	4.49412e-07	0.297481	6.47983e-05	0.297625	8.33826e-07	0.297695	1.32024e-05	0.298166	7.3409e-05	0.297917	8.17091e-05
Xenobiotics Biodegradation and Metabolism	3.16782e-06	2.70311	3.7751e-05	2.70394	0.000188584	2.71059	0.000624008	2.70309	3.45885e-05	2.70465	0.000608969	2.72232	0.00546079	2.71285	0.00198029
		89.4578	0.000300866	89.4579	0.00217196	89.4586	0.00999956	89.4578	0.000591606	89.4569	0.00528812	89.4531	0.0371324	89.4561	0.0229744

## Sheet: Sheet2
Level_1	p-values	p-values (corrected)	Effect size	plastic: mean rel, freq, (%)	plastic: std, dev, (%)	soil: mean rel, freq, (%)	soil: std, dev, (%)		delta_means	%_means	plast>soil	soil>plast	sum
Amino Acid Metabolism	3.81114e-08	3.81114e-08	0.723013	10.4325	0.000841204	10.4381	0.00243052		-0.0055762	-0.0534503	0	0	0
Biosynthesis of Other Secondary Metabolites	4.33857e-14	4.33857e-14	0.910681	1.02514	0.000103012	1.02691	0.000402345		-0.00176539	-0.17221
Cancers	0.00132899	0.00132899	0.354634	0.106598	7.35977e-05	0.106881	0.000276861		-0.000282922	-0.265411
Carbohydrate Metabolism	3.97308e-11	3.97308e-11	0.842791	10.2892	0.000539145	10.2932	0.00112887		-0.00394017	-0.0382942
Cardiovascular Diseases	0.000187282	0.000187282	0.447365	0.00733445	4.16576e-05	0.00745712	9.14215e-05		-0.00012267	-1.67251
Cell Communication	1.24881e-05	1.24881e-05	0.555534	0.000426374	8.20981e-07	0.000432959	4.3696e-06		-6.58457e-06	-1.54432
Cell Growth and Death	0.491102	0.491102	0.0199676	0.543104	0.00018279	0.543173	0.000293683		-6.82276e-05	-0.0125625
Cell Motility	2.93337e-07	2.93337e-07	0.672551	3.32694	0.000531776	3.32272	0.00215208		0.00422626	0.127031
Cellular Processes and Signaling	1.0861e-08	1.0861e-08	0.750179	3.39245	0.000583239	3.38986	0.000905934		0.00258577	0.0762213
Circulatory System	3.48894e-05	3.48894e-05	0.517068	0.0204888	5.10506e-05	0.0206632	0.000113279		-0.000174385	-0.851123
Digestive System	0.000233145	0.000233145	0.437626	0.0309399	2.05301e-05	0.0309962	4.21651e-05		-5.63324e-05	-0.182071
Endocrine System	9.62128e-11	9.62128e-11	0.830858	0.364787	0.000121506	0.365367	0.000139434		-0.000580475	-0.159127
Energy Metabolism	0.00114311	0.00114311	0.362218	6.11839	0.000951564	6.11639	0.00168224		0.00200033	0.0326937
Environmental Adaptation	1.54155e-07	1.54155e-07	0.689358	0.164025	6.80217e-05	0.163817	6.97872e-05		0.000207372	0.126427
Enzyme Families	6.63311e-06	6.63311e-06	0.577754	2.08918	0.000538402	2.08784	0.00059997		0.00133837	0.0640619
Excretory System	7.62013e-14	7.62013e-14	0.906405	0.0411546	9.60041e-06	0.0413282	4.08654e-05		-0.000173615	-0.421862
Folding, Sorting and Degradation	2.16206e-06	2.16206e-06	0.614538	2.47727	0.000852678	2.47495	0.000973784		0.00231522	0.0934585
Genetic Information Processing	7.14723e-08	7.14723e-08	0.708336	2.59239	0.000421731	2.59034	0.000870808		0.00205259	0.0791774
Glycan Biosynthesis and Metabolism	0.0554651	0.0554651	0.144448	2.11884	0.000986837	2.11796	0.00116637		0.000886992	0.0418621
Immune System	0.00893675	0.00893675	0.252226	0.0498782	5.31072e-05	0.0498219	3.97439e-05		5.63212e-05	0.112917
Immune System Diseases	5.70902e-09	5.70902e-09	0.763064	0.0393546	1.46171e-05	0.0394535	3.82179e-05		-9.88935e-05	-0.251288
Infectious Diseases	1.04038e-06	1.04038e-06	0.636853	0.357225	0.000131361	0.357799	0.000291216		-0.000573863	-0.160645
Lipid Metabolism	2.07565e-10	2.07565e-10	0.819757	3.68194	0.000288563	3.68563	0.0012693		-0.0036873	-0.100146
Membrane Transport	1.44593e-05	1.44593e-05	0.550229	10.96	0.00631201	10.9724	0.00424326		-0.0123848	-0.113001
Metabolic Diseases	5.69133e-06	5.69133e-06	0.582971	0.0952614	3.91329e-05	0.0951343	6.76723e-05		0.000127108	0.133431
Metabolism of Cofactors and Vitamins	1.64226e-07	1.64226e-07	0.687743	4.47892	0.000806038	4.47596	0.00119263		0.00296856	0.0662785
Metabolism of Other Amino Acids	2.91371e-06	2.91371e-06	0.60506	1.6545	0.000660162	1.65741	0.0016112		-0.00291063	-0.175922
Metabolism of Terpenoids and Polyketides	1.28011e-08	1.28011e-08	0.746777	2.07868	0.000210656	2.08001	0.000537638		-0.00133675	-0.0643079
Nucleotide Metabolism	1.40369e-08	1.40369e-08	0.74485	3.48623	0.00111596	3.48155	0.00162275		0.00468165	0.13429
Poorly Characterized	1.57336e-09	1.57336e-09	0.786945	4.95473	0.000232039	4.95644	0.000618616		-0.00170884	-0.034489
Replication and Repair	6.23594e-09	6.23594e-09	0.761334	7.58297	0.00282199	7.57101	0.00386982		0.0119519	0.157615
Sensory System	2.08194e-05	2.08194e-05	0.536775	0.000137263	2.99857e-07	0.000139407	1.47206e-06		-2.14446e-06	-1.5623
Signal Transduction	6.15642e-06	6.15642e-06	0.580303	2.02267	0.000237315	2.02376	0.000647506		-0.00109036	-0.0539069
Signaling Molecules and Interaction	6.01893e-07	6.01893e-07	0.652725	0.168736	0.00012658	0.169267	0.00025427		-0.000530863	-0.314612
Transcription	3.52504e-08	3.52504e-08	0.724783	2.43175	0.00021343	2.43065	0.000453637		0.00110585	0.0454755
Translation	1.71776e-08	1.71776e-08	0.740576	5.07072	0.00262828	5.05865	0.0044724		0.0120659	0.237952
Transport and Catabolism	5.54572e-08	5.54572e-08	0.714347	0.29761	7.60106e-05	0.297965	0.000145389		-0.000354649	-0.119166
Xenobiotics Biodegradation and Metabolism	1.70147e-06	1.70147e-06	0.621988	2.70508	0.00284337	2.71553	0.00522306		-0.0104522	-0.386392
