# Supplementary material for: Selective bacterial colonization processes on polyethylene waste samples in an abandoned landfill site
Source: Sci Rep. 2019 Oct 2;9:14138. doi: 10.1038/s41598-019-50740-w (PMC6775442; doi:10.1038/s41598-019-50740-w)
Supplement: Supplementary file 3 — Table S2 [file 41598_2019_50740_MOESM3_ESM.xlsx]

## Sheet: level3
Level_1	p-values	p-values (corrected)		Effect size	Note	plast_black: mean rel, freq, (%)	plast_black: std, dev, (%)	plast_green: mean rel, freq, (%)	plast_green: std, dev, (%)	plast_red: mean rel, freq, (%)	plast_red: std, dev, (%)	plast_white: mean rel, freq, (%)	plast_white: std, dev, (%)	plast_yellow: mean rel, freq, (%)	plast_yellow: std, dev, (%)	soil_cont: mean rel, freq, (%)	soil_cont: std, dev, (%)	soil_dump: mean rel, freq, (%)	soil_dump: std, dev, (%)		plastic-soil	test
1,1,1-Trichloro-2,2-bis(4-chlorophenyl)ethane (DDT) degradation	0.000152706	0.000152706	1	0.82067		0.00114776	7.9096e-09	0.00114863	1.37446e-06	0.00114637	2.61999e-06	0.00114767	6.20708e-08	0.00115763	9.81177e-07	0.00121916	1.89993e-05	0.00117316	2.35578e-05		-7.13949e-05	0
ABC transporters	3.7004e-07	3.7004e-07	1	0.926361		3.18628	1.58214e-05	3.18691	0.000204763	3.19282	0.000613113	3.18632	4.44768e-05	3.18638	0.000251219	3.19433	0.00196137	3.1929	0.00150178		-0.00805773	0
Adherens junction	4.59542e-05	4.59542e-05	1	0.850235		0.000137468	3.25718e-09	0.000137379	2.72203e-08	0.000136705	1.83624e-07	0.000137465	7.18147e-09	0.000137298	7.72095e-08	0.000140971	8.35816e-07	0.000138517	1.18851e-06		-3.50324e-06	0
Alanine, aspartate and glutamate metabolism	1.40999e-06	1.40999e-06	1	0.910472		0.935085	5.54254e-07	0.935052	1.19074e-05	0.934675	6.82579e-05	0.935079	5.9023e-06	0.935057	3.65396e-05	0.934363	0.000185672	0.934742	7.36109e-05		0.000721561	1
alpha-Linolenic acid metabolism	6.48481e-07	6.48481e-07	1	0.920082		0.0298191	5.18944e-07	0.0298274	1.34348e-06	0.029839	6.94171e-06	0.02982	7.1011e-07	0.0298333	3.79378e-06	0.0300235	4.73042e-05	0.0299316	2.95392e-05		-0.000204337	0
Alzheimer's disease	7.26988e-05	7.26988e-05	1	0.839602		0.0717614	3.55195e-07	0.0717715	3.72501e-06	0.0719383	4.85215e-05	0.0717596	3.73523e-07	0.0717813	2.17443e-05	0.0721584	0.000148712	0.0719243	1.7908e-05		-0.000396926	0
Amino acid metabolism	0.00022522	0.00022522	1	0.809822		0.262561	6.85837e-07	0.262541	9.80678e-06	0.262475	6.86123e-06	0.26256	4.84162e-07	0.262557	2.15276e-05	0.262282	0.000116835	0.26243	2.85391e-05		0.000279798	1
Amino acid related enzymes	8.28626e-07	8.28626e-07	1	0.917169		1.36884	3.88257e-06	1.36872	4.01289e-05	1.36752	0.000148406	1.36884	7.75485e-06	1.36866	0.000111161	1.36576	0.000798479	1.36709	0.000292057		0.00308401	1
Aminoacyl-tRNA biosynthesis	4.07548e-07	4.07548e-07	1	0.925317		1.17174	2.70277e-06	1.1716	4.37892e-05	1.17042	0.000185236	1.17174	9.41499e-06	1.17145	0.000143584	1.16745	0.00100952	1.16933	0.000455099		0.00429659	1
Aminobenzoate degradation	2.31923e-06	2.31923e-06	1	0.903698		0.319425	8.18484e-06	0.31955	2.52413e-05	0.320681	8.98438e-05	0.319424	6.87223e-06	0.319637	0.00010624	0.322352	0.000818177	0.321029	0.000318472		-0.00292737	0
Antigen processing and presentation	1.55005e-05	1.55005e-05	1	0.872582		0.0234315	3.99092e-07	0.023422	2.91404e-06	0.0233522	1.02611e-05	0.0234311	1.17525e-07	0.0234262	3.30238e-06	0.0233466	3.25944e-05	0.0233612	1.49019e-05		8.48301e-05	1
Arachidonic acid metabolism	7.23385e-07	7.23385e-07	1	0.918796		0.0671466	6.22716e-07	0.0671645	9.38829e-06	0.0673208	3.03111e-05	0.067146	6.5935e-07	0.0671931	9.58857e-06	0.0677262	0.000139789	0.0674055	5.69759e-05		-0.000579661	0
Arginine and proline metabolism	3.29012e-07	3.29012e-07	1	0.927611		1.22082	6.98887e-07	1.22089	4.37007e-05	1.22134	0.000113192	1.22082	2.89577e-06	1.22092	4.18185e-05	1.22217	0.000182912	1.22147	0.000259183		-0.00134779	0
Ascorbate and aldarate metabolism	3.59634e-06	3.59634e-06	1	0.89729		0.124558	8.346e-07	0.12459	1.00679e-05	0.124847	3.96248e-05	0.124555	1.17854e-06	0.124632	3.54743e-05	0.125235	0.000160172	0.124896	0.00012219		-0.000676913	0
Atrazine degradation	3.0082e-08	3.0082e-08	1	0.948853		0.0349686	7.20375e-07	0.0349761	1.59643e-06	0.0350632	1.64289e-05	0.0349666	9.08981e-07	0.0349883	1.03105e-05	0.0354111	6.49369e-05	0.035198	6.68913e-05		-0.000442454	0
Bacterial chemotaxis	9.3889e-07	9.3889e-07	1	0.915642		0.665056	6.09011e-06	0.664983	1.2211e-05	0.664603	0.000129566	0.665074	5.04095e-06	0.664955	1.16646e-05	0.663271	7.57176e-05	0.6639	0.000498323		0.0017854	1
Bacterial motility proteins	7.51232e-06	7.51232e-06	1	0.885522		1.71748	1.36886e-05	1.71734	4.30086e-05	1.7165	0.000226283	1.71751	7.56269e-06	1.71704	6.0692e-05	1.71349	0.000499203	1.7151	0.00121882		0.00399608	1
Bacterial secretion system	0.0222299	0.0222299	1	0.607905		0.662305	3.98956e-06	0.662314	2.48126e-05	0.662744	0.00026518	0.662289	1.05088e-05	0.662351	9.39075e-05	0.663097	0.000526732	0.662458	4.12029e-05		-0.000792069	0
Bacterial toxins	2.62143e-09	2.62143e-09	1	0.964049		0.0799637	3.31158e-07	0.0799693	5.82661e-06	0.0800909	1.72057e-05	0.0799614	7.34015e-07	0.0799627	1.60511e-06	0.0802761	4.53862e-05	0.0801254	2.97332e-05		-0.000312319	0
Basal transcription factors	8.31434e-09	8.31434e-09	1	0.957532		0.00643595	1.94057e-07	0.00643498	7.67765e-07	0.00642181	4.19906e-06	0.00643627	3.91038e-07	0.00643515	1.05606e-06	0.00636274	1.06561e-05	0.00640311	8.2258e-06		7.32107e-05	1
Base excision repair	0.00995648	0.00995648	1	0.656558		0.459641	1.98079e-06	0.459633	1.25334e-05	0.45947	3.16263e-05	0.459638	2.6681e-06	0.459643	1.5973e-05	0.459443	0.000136513	0.459488	8.39645e-05		0.000197968	1
Benzoate degradation	4.81508e-06	4.81508e-06	1	0.892785		0.389719	6.97368e-06	0.389897	3.98273e-05	0.390947	9.95686e-05	0.38972	1.27915e-05	0.390073	0.000120291	0.393506	0.00112983	0.391633	0.000322517		-0.00378672	0
beta-Alanine metabolism	1.06234e-05	1.06234e-05	1	0.879511		0.373838	5.52438e-06	0.373932	1.21939e-05	0.374552	3.53289e-05	0.373832	2.29756e-06	0.373994	7.90549e-05	0.375885	0.000664106	0.374983	0.000205414		-0.00204681	0
beta-Lactam resistance	2.70996e-06	2.70996e-06	1	0.901472		0.0339713	5.07182e-07	0.0339783	4.91082e-06	0.0340709	3.64811e-05	0.0339705	4.55731e-07	0.0339889	6.02847e-06	0.0342385	6.74187e-05	0.0341021	2.4765e-05		-0.000267206	0
Betalain biosynthesis	1.51825e-06	1.51825e-06	1	0.909497		0.00481578	3.95968e-08	0.00481462	2.43632e-07	0.00481507	1.00524e-06	0.00481544	1.21244e-07	0.00481312	6.10994e-07	0.00486225	1.17283e-05	0.00485562	1.1848e-05		-4.64653e-05	0
Biosynthesis and biodegradation of secondary metabolites	0.000343886	0.000343886	1	0.797201		0.046457	4.04898e-07	0.046473	5.08199e-06	0.0465443	2.139e-05	0.0464572	5.84207e-07	0.0465144	2.12139e-05	0.0467046	9.57536e-05	0.0465626	3.95982e-05		-0.000247581	0
Biosynthesis of 12-, 14- and 16-membered macrolides	0.0237428	0.0237428	1	0.603549		0.000299324	3.73008e-08	0.000300434	2.66224e-07	0.000307639	6.1426e-06	0.000299555	7.93979e-08	0.000301421	4.14075e-07	0.000297688	4.01057e-07	0.000301533	1.30837e-06		1.63635e-06	1
Biosynthesis of ansamycins	1.95614e-07	1.95614e-07	1	0.932887		0.0778734	2.11933e-07	0.0778594	1.07453e-06	0.0777621	2.69799e-05	0.0778718	1.59518e-06	0.0778658	1.43288e-05	0.077477	8.46595e-05	0.077632	4.66048e-05		0.000396426	1
Biosynthesis of siderophore group nonribosomal peptides	4.58592e-05	4.58592e-05	1	0.850281		0.0390048	4.98273e-07	0.0390108	1.53045e-06	0.0390173	9.90219e-06	0.0390046	6.13209e-07	0.0390114	2.88635e-06	0.0391331	4.7121e-05	0.0391092	2.93234e-05		-0.000128257	0
Biosynthesis of type II polyketide backbone	0.00975779	0.00975779	1	0.657682		0.00030675	6.70574e-08	0.000307416	1.85456e-07	0.000309642	1.19985e-06	0.000306942	3.08424e-08	0.000307813	2.88198e-07	0.000308566	2.57963e-06	0.000312012	1.60862e-06		-1.81607e-06	0
Biosynthesis of type II polyketide products	3.90126e-07	3.90126e-07	1	0.925791		0.00304621	3.1537e-08	0.00304677	2.61438e-07	0.00305771	1.93724e-06	0.00304662	1.1356e-07	0.00304618	6.65649e-07	0.00314482	1.70098e-05	0.00311961	2.32096e-05		-9.86092e-05	0
Biosynthesis of unsaturated fatty acids	9.65532e-06	9.65532e-06	1	0.8812		0.259269	3.46325e-07	0.259286	8.52413e-06	0.25936	8.62366e-05	0.25927	1.38554e-06	0.259327	2.45492e-05	0.259908	0.000159082	0.259591	0.000112793		-0.000639165	0
Biosynthesis of vancomycin group antibiotics	0.00362457	0.00362457	1	0.707922		0.0631725	6.39345e-07	0.0631621	1.07184e-06	0.0631519	3.03647e-05	0.0631706	1.9736e-06	0.0631569	9.32143e-06	0.0632404	4.45447e-05	0.0632353	2.13995e-05		-6.79835e-05	0
Biotin metabolism	5.41933e-08	5.41933e-08	1	0.944299		0.16028	1.38039e-06	0.160252	1.14413e-05	0.159983	3.3391e-05	0.160277	3.22867e-06	0.160264	1.5345e-05	0.159686	0.000101976	0.159889	9.12269e-05		0.000594276	1
Bisphenol degradation	4.00711e-05	4.00711e-05	1	0.853265		0.0883992	2.24087e-06	0.0884267	3.25636e-06	0.0886918	1.24455e-05	0.0883971	1.05321e-07	0.0884558	1.88202e-05	0.0889067	0.000176701	0.0887156	9.93553e-05		-0.000507458	0
Butanoate metabolism	3.21091e-05	3.21091e-05	1	0.858029		0.947715	8.94727e-06	0.947837	3.41291e-05	0.948814	5.40879e-05	0.947703	3.18762e-06	0.947875	8.8032e-05	0.950392	0.000981823	0.949125	0.000203929		-0.00267678	0
Butirosin and neomycin biosynthesis	0.0064785	0.0064785	1	0.679596		0.0625322	2.66477e-07	0.0625227	2.45528e-06	0.0624761	2.73018e-05	0.0625322	9.87148e-07	0.0625089	1.01996e-05	0.0624056	6.88464e-05	0.0625025	1.0581e-05		0.00012663	1
C5-Branched dibasic acid metabolism	0.0150823	0.0150823	1	0.632389		0.353355	4.28745e-07	0.353349	1.49086e-05	0.353344	7.50541e-05	0.353353	4.38383e-06	0.353253	2.77533e-05	0.35315	0.000119773	0.353258	1.25949e-05		0.000204791	1
Calcium signaling pathway	0.000630153	0.000630153	1	0.777539		9.38538e-05	2.96951e-09	9.37632e-05	2.68204e-08	9.33155e-05	1.23131e-07	9.38418e-05	6.48438e-09	9.38941e-05	1.82507e-07	9.19833e-05	7.70583e-07	9.33244e-05	3.94864e-07		1.87044e-06	1
CAM ligands	0.00559416	0.00559416	1	0.687044		3.96489e-06	4.3158e-10	3.96386e-06	5.54235e-09	3.89645e-06	3.73087e-08	3.965e-06	3.12616e-10	3.95943e-06	2.34607e-09	3.80787e-06	8.08392e-08	3.91185e-06	3.7616e-08		1.57018e-07	1
Caprolactam degradation	1.50762e-05	1.50762e-05	1	0.873105		0.178647	3.69463e-06	0.178704	9.38087e-06	0.17913	2.17725e-05	0.17864	4.53844e-07	0.178753	5.44228e-05	0.180191	0.00051286	0.179444	0.000154375		-0.00154406	0
Carbohydrate digestion and absorption	1.88209e-08	1.88209e-08	1	0.952209		0.00425735	1.78151e-07	0.00425779	9.12582e-07	0.00424037	5.20845e-06	0.00425928	8.16826e-07	0.00426017	2.15636e-06	0.00419637	9.39504e-06	0.0042202	7.92189e-06		6.09801e-05	1
Carbon fixation in photosynthetic organisms	0.000151423	0.000151423	1	0.820898		0.530602	1.28994e-06	0.530548	6.55254e-06	0.530365	2.42479e-05	0.530595	6.02578e-06	0.53053	5.07479e-05	0.529948	0.00026341	0.530221	7.01723e-05		0.000653954	1
Carbon fixation pathways in prokaryotes	6.9263e-07	6.9263e-07	1	0.919309		1.24123	3.03233e-06	1.24114	3.66907e-05	1.24035	0.000144633	1.24123	9.6929e-06	1.241	0.000112563	1.23904	0.000471145	1.24013	0.000302251		0.00219313	1
Carotenoid biosynthesis	4.77918e-10	4.77918e-10	1	0.971865		0.0513164	3.35462e-07	0.0513237	7.5931e-06	0.0514386	4.45081e-05	0.0513191	1.76097e-06	0.0513326	5.68131e-07	0.0519478	4.43738e-05	0.0516636	7.87791e-05		-0.00063134	0
Cell cycle - Caulobacter	6.00496e-05	6.00496e-05	1	0.844127		0.493038	1.31525e-06	0.49302	6.60624e-06	0.493023	4.24905e-05	0.493039	3.65282e-06	0.492979	8.34863e-06	0.492685	0.000113096	0.49273	0.000108067		0.000353803	1
Cell division	0.000648489	0.000648489	1	0.776558		0.074506	4.85112e-07	0.0744995	2.72062e-06	0.0744736	8.4164e-06	0.0745036	1.60097e-06	0.0744937	2.45956e-06	0.0744409	3.03708e-05	0.0744327	2.44792e-05		6.50573e-05	1
Cell motility and secretion	0.0215897	0.0215897	1	0.609819		0.268929	3.80134e-06	0.268871	1.59887e-05	0.268639	0.000139358	0.268917	9.01567e-06	0.268844	9.47208e-06	0.268958	0.000147625	0.268859	3.07193e-05		-2.9201e-05	0
Chaperones and folding catalysts	2.99748e-06	2.99748e-06	1	0.900003		0.922915	4.85253e-06	0.922794	3.44422e-05	0.921929	8.1563e-05	0.9229	1.29631e-05	0.922819	3.43226e-05	0.921796	0.000341546	0.922062	0.000207993		0.00111895	1
Chloroalkane and chloroalkene degradation	7.00548e-06	7.00548e-06	1	0.886695		0.240634	2.5344e-06	0.24069	1.14795e-05	0.241173	6.09008e-05	0.240636	3.25732e-06	0.240724	4.36771e-05	0.241529	0.000275739	0.241111	0.000104358		-0.000895314	0
Chlorocyclohexane and chlorobenzene degradation	2.88426e-07	2.88426e-07	1	0.928986		0.0693323	9.89232e-07	0.0693792	2.24477e-05	0.0697983	6.72612e-05	0.0693299	7.17403e-07	0.0694406	2.38343e-05	0.0704806	0.000247726	0.0699283	0.00013292		-0.00114829	0
Citrate cycle (TCA cycle)	2.5243e-06	2.5243e-06	1	0.902493		0.896199	1.11714e-06	0.896152	2.60858e-05	0.895689	0.000105386	0.896196	5.92172e-06	0.896091	6.77082e-05	0.894977	0.000325721	0.895729	7.93376e-05		0.00122167	1
Clavulanic acid biosynthesis	0.00011528	0.00011528	1	0.828107		0.000111048	5.89267e-09	0.00011156	2.65493e-07	0.000112001	4.64565e-07	0.000111048	7.78439e-09	0.000112613	3.28349e-07	0.000116768	1.9815e-06	0.000113623	8.92336e-07		-5.72053e-06	0
Cyanoamino acid metabolism	8.20443e-09	8.20443e-09	1	0.957614		0.208971	1.86595e-06	0.208989	1.46383e-05	0.209235	2.73315e-05	0.20897	7.88853e-07	0.208994	9.36608e-06	0.209879	0.00014051	0.209476	0.000107077		-0.000907803	0
Cysteine and methionine metabolism	0.00575644	0.00575644	1	0.685609		0.844804	1.52174e-06	0.84479	1.25017e-05	0.844468	2.44648e-05	0.844814	5.52359e-06	0.844745	3.43982e-05	0.844238	0.000351151	0.844587	7.21913e-05		0.000566498	1
Cytochrome P450	5.5428e-05	5.5428e-05	1	0.845982		0.000296094	3.4678e-08	0.000296431	9.17525e-08	0.000298199	2.19794e-07	0.000295993	4.00449e-08	0.000296701	2.7438e-07	0.000317708	8.17482e-06	0.000304184	1.77968e-06		-2.16132e-05	0
Cytokine receptors	0.00513801	0.00513801	1	0.691268		3.96489e-06	4.3158e-10	3.96798e-06	2.99951e-10	3.89645e-06	3.73087e-08	3.965e-06	3.12616e-10	3.95943e-06	2.34607e-09	3.80787e-06	8.08392e-08	3.91185e-06	3.7616e-08		1.57018e-07	1
Cytokine-cytokine receptor interaction	0.00513801	0.00513801	1	0.691268		3.96489e-06	4.3158e-10	3.96798e-06	2.99951e-10	3.89645e-06	3.73087e-08	3.965e-06	3.12616e-10	3.95943e-06	2.34607e-09	3.80787e-06	8.08392e-08	3.91185e-06	3.7616e-08		1.57018e-07	1
Cytoskeleton proteins	7.40923e-07	7.40923e-07	1	0.918511		0.24393	2.57708e-07	0.243921	5.93042e-06	0.24383	2.93709e-05	0.243933	3.40005e-07	0.24391	1.19764e-05	0.24354	0.000106089	0.243605	5.01366e-05		0.000389764	1
D-Alanine metabolism	2.68313e-08	2.68313e-08	1	0.949693		0.097615	1.86975e-07	0.0976089	2.42283e-06	0.0975386	3.3089e-05	0.097614	1.44025e-07	0.0976151	9.26603e-06	0.0973036	4.23839e-05	0.0974274	4.19947e-05		0.000311409	1
D-Arginine and D-ornithine metabolism	0.000178151	0.000178151	1	0.816449		0.00566918	1.17741e-07	0.00567421	1.26106e-06	0.0056988	1.59258e-06	0.00567025	6.22755e-07	0.00568308	1.32748e-06	0.00573155	2.45341e-05	0.00569628	7.53504e-06		-6.23693e-05	0
D-Glutamine and D-glutamate metabolism	1.93411e-05	1.93411e-05	1	0.868331		0.134727	4.20398e-07	0.134717	4.77879e-06	0.1346	2.73043e-05	0.134727	6.33916e-07	0.134714	1.38388e-05	0.134434	9.65893e-05	0.134583	3.00721e-05		0.000293086	1
Dioxin degradation	1.10084e-05	1.10084e-05	1	0.878875		0.0433703	9.11757e-07	0.0433889	3.60404e-06	0.0435217	3.02907e-05	0.0433736	4.52644e-06	0.0434015	1.94339e-05	0.0439406	0.000177687	0.0436148	5.52265e-05		-0.000570359	0
DNA repair and recombination proteins	4.39631e-07	4.39631e-07	1	0.924488		2.5329	3.5419e-06	2.5327	6.68943e-05	2.53047	0.000311617	2.53289	1.70804e-05	2.53263	0.000173354	2.52732	0.00135663	2.52942	0.000613864		0.00557424	1
DNA replication	2.10085e-07	2.10085e-07	1	0.932187		0.537663	9.00903e-07	0.537605	2.16988e-05	0.53702	9.16092e-05	0.537664	2.51364e-06	0.537584	4.4597e-05	0.535954	0.000382403	0.536609	0.00019108		0.00170915	1
DNA replication proteins	9.36237e-08	9.36237e-08	1	0.939702		0.897195	2.92175e-06	0.897097	3.75912e-05	0.896138	9.40686e-05	0.897196	4.5734e-06	0.897081	5.86581e-05	0.894419	0.000583499	0.895443	0.000320097		0.00277613	1
Drug metabolism - cytochrome P450	5.4897e-06	5.4897e-06	1	0.890695		0.120983	1.46587e-06	0.121037	1.74503e-05	0.121613	9.38713e-05	0.12098	7.18468e-07	0.121082	6.63804e-05	0.122594	0.000447877	0.121659	0.000213771		-0.00161067	0
Drug metabolism - other enzymes	0.0302498	0.0302498	1	0.586988		0.23022	1.04856e-06	0.230222	4.50694e-07	0.230091	3.62953e-05	0.230219	4.47691e-07	0.230251	1.34566e-05	0.230252	9.23996e-05	0.230229	5.30513e-05		-3.1939e-05	0
ECM-receptor interaction	0.00559416	0.00559416	1	0.687044		3.96489e-06	4.3158e-10	3.96386e-06	5.54235e-09	3.89645e-06	3.73087e-08	3.965e-06	3.12616e-10	3.95943e-06	2.34607e-09	3.80787e-06	8.08392e-08	3.91185e-06	3.7616e-08		1.57018e-07	1
Electron transfer carriers	0.00220486	0.00220486	1	0.729906		0.0268276	2.14376e-07	0.0268293	3.70338e-06	0.0268551	1.19562e-05	0.0268298	2.20711e-06	0.0268264	4.00716e-06	0.0267478	1.72865e-05	0.0268299	4.52442e-05		7.97982e-05	1
Endocytosis	0.00313352	0.00313352	1	0.714564		5.02879e-05	4.10252e-09	5.02116e-05	2.2902e-08	4.99341e-05	2.66896e-07	5.02297e-05	3.96754e-09	5.01894e-05	1.72047e-08	5.06688e-05	1.8886e-07	5.08825e-05	3.74652e-07		-3.80961e-07	0
Energy metabolism	1.9165e-05	1.9165e-05	1	0.86851		0.843031	3.13559e-06	0.842974	1.60544e-05	0.84281	0.000110042	0.843024	2.80025e-06	0.842973	1.40637e-05	0.842259	0.000232614	0.842592	9.3699e-05		0.000771207	1
Epithelial cell signaling in Helicobacter pylori infection	1.72634e-07	1.72634e-07	1	0.934096		0.0368455	5.49854e-07	0.0368367	4.39883e-06	0.0367459	1.27273e-05	0.0368466	5.93441e-07	0.036831	1.62744e-06	0.0365018	7.65176e-05	0.0366559	3.49892e-05		0.000343635	1
Ether lipid metabolism	5.96332e-07	5.96332e-07	1	0.921054		0.0138604	3.40664e-07	0.0138628	1.7591e-06	0.0138789	1.45055e-05	0.0138597	3.35526e-07	0.0138644	1.65425e-06	0.0139914	2.981e-05	0.013942	1.67905e-05		-0.000131084	0
Ethylbenzene degradation	8.72246e-05	8.72246e-05	1	0.83516		0.0616157	1.30679e-06	0.0616413	3.30769e-06	0.0617566	3.07389e-05	0.0616198	4.93749e-06	0.061669	1.45127e-05	0.0619285	0.000113889	0.0617695	3.14652e-05		-0.00031286	0
Fatty acid biosynthesis	1.4422e-05	1.4422e-05	1	0.873936		0.60997	6.20382e-07	0.609943	4.69973e-06	0.609661	6.19797e-05	0.609977	3.63798e-07	0.609909	2.68087e-05	0.609081	0.000296133	0.609399	0.000112993		0.000889314	1
Fatty acid elongation in mitochondria	0.00037031	0.00037031	1	0.794902		0.000380678	8.67553e-09	0.000380396	6.24788e-08	0.000377956	4.48281e-07	0.000380661	2.22905e-08	0.000380275	1.28184e-07	0.000385745	1.61234e-06	0.000380142	2.40995e-06		-5.06745e-06	0
Fatty acid metabolism	5.13885e-06	5.13885e-06	1	0.891753		0.605771	9.66419e-06	0.605921	2.187e-05	0.606899	5.37761e-05	0.605765	5.99682e-06	0.606011	0.000120892	0.609327	0.00108068	0.607675	0.000332067		-0.00355626	0
Fc gamma R-mediated phagocytosis	0.00313352	0.00313352	1	0.714564		5.02879e-05	4.10252e-09	5.02116e-05	2.2902e-08	4.99341e-05	2.66896e-07	5.02297e-05	3.96754e-09	5.01894e-05	1.72047e-08	5.06688e-05	1.8886e-07	5.08825e-05	3.74652e-07		-3.80961e-07	0
Flagellar assembly	0.00634586	0.00634586	1	0.680658		0.700767	4.44883e-06	0.70077	2.56614e-05	0.701014	7.02933e-05	0.700786	9.20094e-06	0.700613	5.29756e-05	0.699664	0.000429425	0.700195	0.000638617		0.00110211	1
Flavone and flavonol biosynthesis	0.00785757	0.00785757	1	0.669483		0.00542032	1.1373e-08	0.00541898	1.2322e-07	0.00541161	8.09773e-06	0.00542014	2.10712e-07	0.00541605	8.8698e-07	0.00540394	5.51187e-06	0.00542733	8.18957e-06		1.63754e-05	1
Flavonoid biosynthesis	1.8142e-08	1.8142e-08	1	0.952462		0.0312954	3.60921e-07	0.0312925	1.13697e-06	0.0312831	4.7711e-06	0.0312952	2.02026e-07	0.0312893	3.74832e-06	0.0314955	3.63676e-05	0.0314116	2.64801e-05		-0.000200025	0
Fluorobenzoate degradation	3.94487e-07	3.94487e-07	1	0.925671		0.039826	2.92281e-07	0.0398531	1.65873e-05	0.0400791	5.20975e-05	0.0398235	8.49208e-07	0.0398909	2.0913e-05	0.0405876	0.000174946	0.0401971	6.46447e-05		-0.000761588	0
Focal adhesion	4.20591e-05	4.20591e-05	1	0.852201		0.000141433	3.05526e-09	0.000141343	2.29652e-08	0.000140601	2.2036e-07	0.00014143	7.48883e-09	0.000141257	7.95534e-08	0.000144779	7.6281e-07	0.000142429	1.15882e-06		-3.34622e-06	0
Folate biosynthesis	0.000254792	0.000254792	1	0.806233		0.450542	1.00678e-06	0.450534	6.48203e-06	0.450338	2.47144e-05	0.450543	4.81561e-07	0.450546	1.02513e-05	0.450278	0.000133729	0.450329	5.42569e-05		0.000263649	1
Fructose and mannose metabolism	0.000152728	0.000152728	1	0.820666		0.625746	4.13333e-07	0.625669	1.71544e-05	0.625449	0.000193736	0.625725	6.0415e-06	0.625655	5.0341e-05	0.624604	0.000431248	0.62515	6.53597e-05		0.00114167	1
Function unknown	6.30097e-06	6.30097e-06	1	0.888452		1.4007	4.4671e-06	1.40081	6.09297e-05	1.40116	0.000192892	1.40072	1.02414e-05	1.40108	0.000138528	1.40263	0.000440328	1.40172	0.000337679		-0.00192793	0
G protein-coupled receptors	0.0178478	0.0178478	1	0.622002		0.000136977	2.4608e-08	0.000136859	2.24629e-08	0.00013765	1.12763e-06	0.000136893	1.26353e-08	0.000136927	4.13736e-08	0.000138592	3.50656e-07	0.000138176	6.65133e-07		-1.61523e-06	0
Galactose metabolism	0.00946036	0.00946036	1	0.659399		0.441587	9.1415e-07	0.441539	7.53202e-06	0.44141	1.50926e-05	0.441585	1.54416e-06	0.441525	5.1641e-05	0.441938	0.000355955	0.442043	0.000202113		-0.000350841	0
General function prediction only	0.00466486	0.00466486	1	0.695986		3.55393	3.47695e-06	3.55389	2.94246e-05	3.55336	8.34315e-05	3.55393	2.07748e-06	3.55407	4.6029e-05	3.55458	0.000548556	3.5544	0.000308159		-0.000648022	0
Geraniol degradation	2.28798e-05	2.28798e-05	1	0.865006		0.268434	5.90415e-06	0.268531	1.22872e-05	0.269166	5.31485e-05	0.26843	3.57773e-06	0.268591	8.20036e-05	0.270438	0.00070385	0.269569	0.000181631		-0.00200444	0
Germination	1.80744e-08	1.80744e-08	1	0.952488		0.0316889	1.4132e-06	0.0317358	7.4254e-06	0.031681	2.44785e-05	0.0317165	1.69991e-05	0.0317255	8.67866e-06	0.0309812	0.000133812	0.0312979	8.27047e-05		0.000707743	1
Glutamatergic synapse	5.88117e-05	5.88117e-05	1	0.844612		0.0826598	3.1683e-07	0.0826681	3.90495e-06	0.0827138	1.81268e-05	0.0826592	3.73755e-07	0.0826606	7.33674e-06	0.0826334	1.00496e-05	0.0826791	1.28757e-05		2.63201e-05	1
Glutathione metabolism	1.42218e-05	1.42218e-05	1	0.874197		0.303536	7.68955e-07	0.303606	3.14865e-05	0.304285	0.000140375	0.30353	2.76194e-06	0.303739	8.4697e-05	0.305927	0.000728381	0.304452	0.000297197		-0.00239123	0
Glycan biosynthesis and metabolism	0.00104222	0.00104222	1	0.759621		0.0552181	9.03216e-07	0.055205	3.51481e-06	0.0551443	1.40256e-05	0.0552151	2.14304e-06	0.055199	1.69554e-06	0.0551748	2.9647e-05	0.055174	1.62519e-05		4.32944e-05	1
Glycerolipid metabolism	6.61936e-05	6.61936e-05	1	0.841838		0.347658	6.04421e-07	0.347659	3.26034e-06	0.347656	3.54993e-05	0.347659	2.82188e-06	0.347639	8.07278e-06	0.348237	0.000209073	0.348101	0.000166488		-0.000578385	0
Glycerophospholipid metabolism	2.55238e-05	2.55238e-05	1	0.862794		0.541107	1.80268e-06	0.541064	1.8636e-05	0.540732	0.000118797	0.541106	2.20422e-06	0.541051	1.58324e-05	0.540407	0.000225094	0.540727	6.13571e-05		0.000700323	1
Glycine, serine and threonine metabolism	1.08865e-06	1.08865e-06	1	0.913797		0.883638	8.94122e-07	0.883697	2.90732e-05	0.884006	8.30683e-05	0.883627	7.67591e-06	0.88376	3.49466e-05	0.884761	0.000172486	0.884255	0.00024654		-0.0011235	0
Glycolysis / Gluconeogenesis	0.000340733	0.000340733	1	0.797485		1.13483	2.87655e-06	1.13478	2.2008e-05	1.1345	0.000185409	1.13483	2.87668e-06	1.1347	6.95474e-05	1.13355	0.000529205	1.13433	5.2597e-05		0.00127816	1
Glycosaminoglycan degradation	0.000142277	0.000142277	1	0.822573		0.0284807	2.11106e-07	0.0284738	2.87238e-06	0.028431	2.38697e-05	0.0284798	1.28289e-06	0.0284853	2.99038e-06	0.0285772	3.98713e-05	0.0285195	2.21991e-05		-9.65131e-05	0
Glycosphingolipid biosynthesis - ganglio series	7.98276e-09	7.98276e-09	1	0.957781		0.0146877	4.29042e-08	0.0146878	3.68054e-06	0.0146899	1.32385e-05	0.0146874	5.64676e-07	0.0147031	1.58269e-06	0.0148874	2.14671e-05	0.0147899	3.0566e-05		-0.000199694	0
Glycosphingolipid biosynthesis - globo series	3.07563e-07	3.07563e-07	1	0.928318		0.0521001	1.69433e-07	0.0520933	4.44093e-06	0.0520707	2.16205e-05	0.0521004	1.30994e-06	0.0520956	9.83124e-06	0.052512	7.54795e-05	0.0524037	9.47523e-05		-0.000411886	0
Glycosylphosphatidylinositol(GPI)-anchor biosynthesis	7.60488e-06	7.60488e-06	1	0.885315		1.20464e-05	4.0417e-08	1.18891e-05	1.31662e-08	1.17748e-05	9.58809e-09	1.1895e-05	9.37849e-10	1.18835e-05	1.17444e-08	1.15996e-05	3.30093e-08	1.17355e-05	1.12848e-07		4.46831e-07	1
Glyoxylate and dicarboxylate metabolism	1.09886e-06	1.09886e-06	1	0.913679		0.638974	4.55759e-06	0.639077	3.93458e-05	0.640129	0.000145453	0.638967	8.94309e-07	0.639154	8.46792e-05	0.641878	0.000765103	0.640481	0.000255885		-0.00290384	0
GnRH signaling pathway	0.00313352	0.00313352	1	0.714564		5.02879e-05	4.10252e-09	5.02116e-05	2.2902e-08	4.99341e-05	2.66896e-07	5.02297e-05	3.96754e-09	5.01894e-05	1.72047e-08	5.06688e-05	1.8886e-07	5.08825e-05	3.74652e-07		-3.80961e-07	0
GTP-binding proteins	3.70716e-08	3.70716e-08	1	0.947281		1.5861e-05	4.33018e-10	1.58637e-05	1.05171e-08	1.56712e-05	2.87478e-08	1.586e-05	1.25047e-09	1.58377e-05	9.38428e-09	1.54074e-05	8.34164e-08	1.55778e-05	5.30529e-08		4.53576e-07	1
Hedgehog signaling pathway	3.70716e-08	3.70716e-08	1	0.947281		1.5861e-05	4.33018e-10	1.58637e-05	1.05171e-08	1.56712e-05	2.87478e-08	1.586e-05	1.25047e-09	1.58377e-05	9.38428e-09	1.54074e-05	8.34164e-08	1.55778e-05	5.30529e-08		4.53576e-07	1
Histidine metabolism	8.98366e-07	8.98366e-07	1	0.916185		0.579178	6.63642e-07	0.579199	2.24387e-06	0.579198	1.44319e-05	0.579182	4.78174e-06	0.579243	2.02847e-05	0.579553	7.49313e-05	0.579486	8.68917e-05		-0.000375649	0
Homologous recombination	1.42305e-06	1.42305e-06	1	0.910351		0.7731	2.75323e-06	0.772999	3.5546e-05	0.772024	0.000175648	0.773095	7.7983e-06	0.772939	8.33116e-05	0.770612	0.00066367	0.771625	0.000256487		0.00248817	1
Indole alkaloid biosynthesis	1.64426e-05	1.64426e-05	1	0.871463		0.00450639	2.74519e-08	0.00450504	2.67742e-07	0.00450599	4.96651e-07	0.00450622	8.44798e-08	0.00450337	9.54982e-07	0.00454691	1.38026e-05	0.00454299	1.18276e-05		-4.05205e-05	0
Inorganic ion transport and metabolism	1.47248e-06	1.47248e-06	1	0.909901		0.288768	9.47116e-07	0.288783	1.21076e-05	0.289241	0.000111295	0.288755	4.75498e-06	0.28883	4.06515e-05	0.290134	0.000356022	0.289565	0.000161781		-0.0013661	0
Inositol phosphate metabolism	5.41448e-08	5.41448e-08	1	0.944307		0.177978	1.64072e-06	0.178006	8.42639e-06	0.178277	6.6958e-05	0.177978	8.78683e-07	0.177997	1.92686e-05	0.179061	0.000174763	0.178723	0.000178829		-0.00108367	0
Ion channels	1.05291e-06	1.05291e-06	1	0.914217		0.0185871	2.06154e-07	0.018594	9.37563e-07	0.0186448	8.96906e-06	0.0185866	2.62013e-07	0.0185901	2.9558e-06	0.0186883	2.66317e-05	0.0186408	9.44991e-06		-0.00010119	0
Isoflavonoid biosynthesis	6.40839e-06	6.40839e-06	1	0.888174		0.00216255	6.7307e-08	0.00216241	3.01623e-07	0.00215277	3.31067e-06	0.00216376	6.39644e-07	0.00216201	2.94606e-07	0.00213712	7.47743e-06	0.00215312	1.56295e-06		2.54294e-05	1
Isoquinoline alkaloid biosynthesis	4.49587e-05	4.49587e-05	1	0.850724		0.0677229	4.98965e-07	0.067721	3.58811e-06	0.0677556	1.17764e-05	0.0677193	2.15085e-06	0.0677289	1.59511e-06	0.0678635	9.55217e-06	0.0677761	5.1194e-05		-0.000140588	0
Limonene and pinene degradation	2.98987e-05	2.98987e-05	1	0.859528		0.284507	7.25216e-06	0.284606	1.02289e-05	0.285323	7.19711e-05	0.284504	7.02514e-06	0.28468	8.3336e-05	0.286331	0.000648487	0.285547	0.000197146		-0.00182459	0
Linoleic acid metabolism	0.0180663	0.0180663	1	0.621238		0.0471565	4.36439e-07	0.0471674	4.58979e-06	0.047238	1.41224e-05	0.0471567	1.02714e-07	0.0471906	7.41515e-06	0.0472455	4.1187e-05	0.047195	5.44843e-05		-8.90633e-05	0
Lipid biosynthesis proteins	0.0124126	0.0124126	1	0.643974		0.853332	1.64517e-06	0.85333	1.0981e-05	0.853178	7.0902e-05	0.853336	2.73834e-06	0.853339	9.99353e-06	0.853467	0.000133366	0.853428	6.9042e-05		-0.000135007	0
Lipid metabolism	1.43965e-06	1.43965e-06	1	0.910198		0.119501	8.68302e-07	0.119487	5.37419e-06	0.119427	2.5307e-05	0.119502	3.93238e-07	0.119485	1.72497e-06	0.119347	2.77929e-05	0.119416	2.34084e-05		0.000154173	1
Lipoic acid metabolism	1.98991e-07	1.98991e-07	1	0.93272		0.0749094	1.02854e-07	0.0748973	4.43943e-06	0.0747743	2.10049e-05	0.0749089	4.62972e-07	0.0748954	8.38392e-06	0.0746671	5.3166e-05	0.074767	2.4544e-05		0.000242219	1
Lipopolysaccharide biosynthesis	0.00416998	0.00416998	1	0.701359		0.355431	6.00806e-06	0.355331	2.30996e-05	0.35487	0.000288607	0.355413	1.5556e-05	0.355349	3.64592e-05	0.354559	0.000401599	0.355041	0.000184741		0.000871835	1
Lipopolysaccharide biosynthesis proteins	0.00117482	0.00117482	1	0.755126		0.439317	8.40139e-06	0.439207	3.16568e-05	0.438584	0.000312943	0.439298	1.60138e-05	0.439244	2.53213e-05	0.438311	0.000431339	0.438865	0.000151463		0.00100556	1
Lysine biosynthesis	6.46494e-06	6.46494e-06	1	0.888029		0.678093	5.615e-07	0.678041	7.10133e-06	0.677756	7.85387e-05	0.678088	4.40053e-06	0.67798	5.51795e-05	0.676883	0.000373309	0.677448	6.56992e-05		0.00121048	1
Lysine degradation	9.13389e-06	9.13389e-06	1	0.882171		0.403202	5.64466e-06	0.403303	1.68228e-05	0.403893	5.40721e-05	0.403203	6.12415e-06	0.403407	8.02134e-05	0.405384	0.000670799	0.404293	0.000240662		-0.00218173	0
Lysosome	0.0476185	0.0476185	1	0.553461		0.054579	3.68066e-07	0.0545574	3.10714e-06	0.0544266	2.70616e-05	0.0545775	1.7839e-06	0.0545637	7.42754e-06	0.0545475	0.000101871	0.0545312	4.86051e-05		3.15057e-05	1
MAPK signaling pathway - yeast	9.44664e-07	9.44664e-07	1	0.915567		0.0282024	3.79939e-07	0.0282067	2.91871e-06	0.0282588	2.5146e-05	0.0282038	6.01687e-07	0.0282146	8.67756e-06	0.0284046	4.08973e-05	0.0283009	2.70611e-05		-0.000202263	0
Membrane and intracellular structural molecules	0.000100108	0.000100108	1	0.831715		0.514165	4.93571e-06	0.514177	5.29853e-05	0.51451	0.00031529	0.51415	1.01366e-05	0.514369	8.41397e-05	0.516119	0.000694647	0.514996	0.000179285		-0.00195383	0
Metabolism of cofactors and vitamins	6.19378e-05	6.19378e-05	1	0.843403		0.165347	1.42631e-07	0.165356	3.81867e-06	0.165536	2.17666e-05	0.16534	1.89463e-06	0.165365	1.6984e-05	0.165735	0.000134009	0.165544	7.98427e-05		-0.000387508	0
Metabolism of xenobiotics by cytochrome P450	7.22439e-06	7.22439e-06	1	0.88618		0.113375	1.41716e-06	0.113423	1.59895e-05	0.113954	7.92134e-05	0.113372	4.76058e-07	0.113456	6.25748e-05	0.114837	0.000424685	0.113977	0.000183443		-0.00146173	0
Methane metabolism	4.08297e-06	4.08297e-06	1	0.895356		1.17176	2.17449e-06	1.17165	5.18215e-05	1.1712	0.000222313	1.17175	8.01744e-06	1.17148	0.000124277	1.16903	0.000713161	1.17072	0.000310118		0.00273241	1
Mineral absorption	7.70469e-05	7.70469e-05	1	0.838199		0.0108448	1.04549e-07	0.0108515	3.6111e-06	0.0108464	6.54962e-06	0.010847	1.30929e-06	0.0108765	2.93872e-06	0.0109284	3.09829e-05	0.0108836	8.39954e-06		-8.35841e-05	0
Mismatch repair	1.25673e-06	1.25673e-06	1	0.911967		0.68991	1.63192e-06	0.689842	2.13641e-05	0.689223	0.000107114	0.689911	4.49663e-06	0.689776	6.25435e-05	0.687986	0.000516716	0.688729	0.000192561		0.00192478	1
mRNA surveillance pathway	4.59254e-06	4.59254e-06	1	0.893529		0.00350766	5.62235e-08	0.00350869	1.35036e-06	0.00353484	3.99065e-06	0.0035075	1.04624e-07	0.00350515	1.00114e-06	0.00351209	7.15715e-06	0.003514	1.90615e-06		-4.42433e-06	0
N-Glycan biosynthesis	0.00468054	0.00468054	1	0.695824		0.0571509	5.88723e-07	0.0571395	7.67219e-07	0.0571029	2.9298e-05	0.0571511	1.24577e-06	0.0571322	1.47789e-05	0.0572437	7.90625e-05	0.0572677	5.02915e-05		-9.28425e-05	0
Naphthalene degradation	4.11199e-05	4.11199e-05	1	0.852698		0.191253	3.89793e-06	0.191322	3.61561e-06	0.191764	6.35567e-05	0.191255	6.51612e-06	0.19137	4.61874e-05	0.192287	0.000371975	0.191778	0.000101075		-0.00103424	0
Neuroactive ligand-receptor interaction	2.09169e-05	2.09169e-05	1	0.866792		3.17499e-05	2.27566e-08	3.21387e-05	5.44311e-08	3.41303e-05	3.75304e-07	3.18404e-05	2.48568e-08	3.25557e-05	1.8036e-07	3.26341e-05	6.78623e-07	3.35997e-05	3.22459e-07		-8.84135e-07	0
Nicotinate and nicotinamide metabolism	2.63399e-08	2.63399e-08	1	0.949827		0.423229	4.33454e-07	0.423206	7.17321e-06	0.422951	3.84062e-05	0.423226	3.66771e-06	0.423212	1.72794e-05	0.422419	0.000148201	0.422719	9.18558e-05		0.000809964	1
Nitrogen metabolism	8.07916e-06	8.07916e-06	1	0.884286		0.655838	1.01617e-06	0.655869	7.9165e-06	0.656285	0.000158969	0.655838	4.09425e-07	0.655919	3.7674e-05	0.656902	0.000330463	0.656599	9.43083e-05		-0.00106423	0
Nitrotoluene degradation	8.99408e-08	8.99408e-08	1	0.940052		0.172472	1.4882e-07	0.17245	1.95701e-05	0.172486	7.54202e-05	0.172468	3.9845e-06	0.172384	4.34643e-05	0.171507	0.000135226	0.172085	0.000154794		0.000964074	1
NOD-like receptor signaling pathway	1.52939e-05	1.52939e-05	1	0.872835		0.0234624	3.99003e-07	0.0234529	2.92631e-06	0.023383	1.04293e-05	0.0234621	1.18434e-07	0.0234572	3.26891e-06	0.023377	3.27137e-05	0.0233918	1.48641e-05		8.54194e-05	1
Non-homologous end-joining	0.000105141	0.000105141	1	0.83047		0.0603675	9.10932e-07	0.0603811	5.62717e-06	0.0605081	2.2873e-05	0.0603688	2.26503e-07	0.0603779	1.10878e-05	0.0606307	0.000107176	0.0604894	1.57393e-05		-0.000263131	0
Notch signaling pathway	1.09499e-06	1.09499e-06	1	0.913724		0.00119991	2.1654e-08	0.00119922	1.48949e-07	0.00119671	1.65929e-06	0.00119988	6.9637e-08	0.00119905	7.92979e-08	0.00118603	3.57941e-06	0.00118862	1.89994e-06		1.38817e-05	1
Nucleotide excision repair	1.70352e-07	1.70352e-07	1	0.934223		0.373638	3.57782e-07	0.373603	1.49465e-05	0.37327	5.72772e-05	0.373639	6.21893e-07	0.373574	3.55362e-05	0.372487	0.000252495	0.372979	0.000114659		0.0011511	1
Nucleotide metabolism	0.000344497	0.000344497	1	0.797146		0.0461936	4.38801e-07	0.0461922	2.47417e-06	0.0461674	1.0564e-05	0.0461929	6.11325e-07	0.0461735	6.4557e-06	0.0460527	5.59422e-05	0.0461261	2.82611e-05		0.000140826	1
One carbon pool by folate	1.87676e-07	1.87676e-07	1	0.93329		0.51079	1.16079e-06	0.510736	1.39663e-05	0.510227	9.86264e-05	0.510785	5.2493e-06	0.510722	2.72213e-05	0.509544	0.000272405	0.509972	0.000140183		0.00124635	1
Other glycan degradation	0.00103017	0.00103017	1	0.760052		0.0933468	2.28665e-07	0.0933225	6.04114e-06	0.0932056	3.63608e-05	0.0933448	2.50795e-06	0.0933301	1.13154e-05	0.0936503	0.000170029	0.0935366	0.000110962		-0.000303545	0
Other ion-coupled transporters	2.90412e-05	2.90412e-05	1	0.860135		0.921388	1.91991e-06	0.921451	4.0154e-05	0.920791	5.76178e-05	0.921407	1.58366e-05	0.921695	8.58579e-05	0.920619	0.000234906	0.920671	0.000345598		0.000768953	1
Other types of O-glycan biosynthesis	0.00267124	0.00267124	1	0.721649		5.28672e-06	8.27117e-10	5.27822e-06	2.91963e-09	5.23797e-06	1.07905e-08	5.28591e-06	4.41568e-10	5.28219e-06	1.22818e-09	5.12522e-06	8.69525e-08	5.20923e-06	2.50915e-08		1.61502e-07	1
Oxidative phosphorylation	0.00489589	0.00489589	1	0.693636		1.56166	5.96456e-06	1.56158	1.67497e-05	1.56124	0.000454813	1.56164	1.87516e-05	1.56156	0.000123254	1.56249	0.000487357	1.56218	0.000134318		-0.000836571	0
p53 signaling pathway	1.61707e-06	1.61707e-06	1	0.908657		0.00576042	1.19159e-07	0.00576805	3.31037e-06	0.00587409	1.83686e-05	0.00576025	9.02337e-08	0.00577251	8.55482e-06	0.00601873	6.87691e-05	0.00586826	2.15453e-05		-0.000258319	0
Pancreatic secretion	0.00558292	0.00558292	1	0.687144		7.64397e-05	9.53741e-09	7.66858e-05	3.75571e-08	7.84102e-05	3.1983e-07	7.64053e-05	2.69541e-08	7.70646e-05	1.58537e-07	7.7968e-05	1.2533e-06	7.93401e-05	1.32717e-06		-1.5283e-06	0
Pantothenate and CoA biosynthesis	8.53672e-07	8.53672e-07	1	0.916807		0.614675	9.42445e-08	0.61464	2.05449e-05	0.614454	5.96867e-05	0.614672	6.63403e-06	0.614531	3.66078e-05	0.613701	0.000215916	0.614167	0.000133712		0.000974066	1
Pathogenic Escherichia coli infection	4.59542e-05	4.59542e-05	1	0.850235		0.000137468	3.25718e-09	0.000137379	2.72203e-08	0.000136705	1.83624e-07	0.000137465	7.18147e-09	0.000137298	7.72095e-08	0.000140971	8.35816e-07	0.000138517	1.18851e-06		-3.50324e-06	0
Penicillin and cephalosporin biosynthesis	1.80772e-08	1.80772e-08	1	0.952487		0.0688024	3.33141e-07	0.0688086	5.96417e-06	0.0688993	3.70454e-05	0.0688032	7.5723e-07	0.0688119	2.78967e-06	0.0692856	5.37141e-05	0.0690769	7.85531e-05		-0.000483144	0
Pentose and glucuronate interconversions	0.000161584	0.000161584	1	0.819134		0.398282	7.8764e-07	0.398279	2.7089e-05	0.398225	8.48443e-05	0.398278	3.07641e-06	0.398373	8.29628e-06	0.399086	0.000192154	0.39875	0.000308971		-0.000804109	0
Pentose phosphate pathway	0.0017689	0.0017689	1	0.739047		0.754984	1.59634e-06	0.754933	9.94768e-06	0.754622	0.000115969	0.754981	5.41734e-06	0.754943	4.91943e-05	0.754282	0.000362896	0.754489	0.000150561		0.00070234	1
Peptidases	3.72423e-05	3.72423e-05	1	0.854858		1.66498	1.71025e-06	1.66489	8.96567e-06	1.66406	0.000144527	1.66498	2.26417e-06	1.66498	0.000122944	1.66315	0.000690787	1.66383	0.000190472		0.00182631	1
Peptidoglycan biosynthesis	7.86968e-08	7.86968e-08	1	0.941202		0.703157	1.48227e-06	0.70309	2.16716e-05	0.702418	0.000128521	0.70316	6.18343e-07	0.703063	6.66055e-05	0.700993	0.000406053	0.701982	0.000259514		0.00216411	1
Peroxisome	8.86771e-07	8.86771e-07	1	0.916344		0.242856	8.27537e-07	0.242882	3.12351e-06	0.242868	4.12226e-05	0.24286	1.13659e-06	0.242944	1.72554e-05	0.243427	0.000153056	0.243196	3.92837e-05		-0.0005706	0
Pertussis	4.0132e-05	4.0132e-05	1	0.853232		0.0164221	7.38061e-07	0.0164283	5.60507e-06	0.0164752	2.45456e-05	0.0164203	7.23237e-07	0.016443	1.45874e-05	0.0166095	5.50827e-05	0.0165073	3.07739e-05		-0.00018735	0
Phagosome	4.59542e-05	4.59542e-05	1	0.850235		0.000137468	3.25718e-09	0.000137379	2.72203e-08	0.000136705	1.83624e-07	0.000137465	7.18147e-09	0.000137298	7.72095e-08	0.000140971	8.35816e-07	0.000138517	1.18851e-06		-3.50324e-06	0
Phenylalanine metabolism	4.05089e-07	4.05089e-07	1	0.925383		0.33165	2.25837e-06	0.331719	2.95883e-05	0.332377	9.05855e-05	0.331652	1.65856e-06	0.331776	4.95929e-05	0.334003	0.000548871	0.332788	0.00024077		-0.00235318	0
Phenylalanine, tyrosine and tryptophan biosynthesis	1.75635e-06	1.75635e-06	1	0.907545		0.786698	1.94042e-06	0.786627	1.49313e-05	0.786007	7.06638e-05	0.786699	8.17172e-06	0.78655	7.19086e-05	0.785007	0.000468152	0.785778	0.000137413		0.00169073	1
Phenylpropanoid biosynthesis	9.0872e-10	9.0872e-10	1	0.969139		0.101953	8.11698e-07	0.101946	1.32929e-06	0.101937	1.1565e-05	0.101954	5.54478e-07	0.101928	5.12384e-06	0.102391	3.57646e-05	0.102225	7.10136e-05		-0.000437371	0
Phosphonate and phosphinate metabolism	3.57205e-07	3.57205e-07	1	0.926739		0.0302106	1.40715e-07	0.0302243	7.76629e-06	0.0303524	2.58369e-05	0.0302099	1.20691e-06	0.0302519	2.05506e-05	0.0305864	7.0774e-05	0.0303834	5.32824e-05		-0.000375785	0
Phosphotransferase system (PTS)	0.000862509	0.000862509	1	0.76654		0.130151	4.09033e-06	0.130133	1.44117e-05	0.130352	0.000222109	0.130129	1.00294e-05	0.130152	3.69424e-05	0.129643	0.000262971	0.129697	7.592e-05		0.000507159	1
Photosynthesis	1.34942e-07	1.34942e-07	1	0.936414		0.32553	1.10859e-06	0.325478	1.20482e-05	0.325132	4.4188e-05	0.325525	4.69213e-06	0.325444	4.33249e-05	0.324452	0.000211861	0.324876	0.00014248		0.00107733	1
Photosynthesis - antenna proteins	3.28719e-05	3.28719e-05	1	0.857532		0.000440181	1.60463e-08	0.00043965	1.61383e-07	0.000436064	1.23717e-06	0.000440127	5.0864e-08	0.000439679	1.45634e-07	0.000429578	2.62137e-06	0.000434418	2.75804e-06		1.0603e-05	1
Photosynthesis proteins	1.00291e-07	1.00291e-07	1	0.939096		0.342146	1.33361e-06	0.342095	1.38103e-05	0.341751	3.56306e-05	0.342142	4.47725e-06	0.342064	4.0055e-05	0.341075	0.000194333	0.341498	0.000156457		0.00107051	1
Plant-pathogen interaction	3.4252e-08	3.4252e-08	1	0.947882		0.151166	1.01332e-06	0.151145	4.28255e-06	0.150997	2.0146e-05	0.151165	9.24394e-07	0.151117	9.30724e-06	0.15077	6.99026e-05	0.150893	5.04682e-05		0.000395702	1
Polycyclic aromatic hydrocarbon degradation	2.36858e-05	2.36858e-05	1	0.86431		0.120725	2.01649e-06	0.120747	3.96788e-06	0.120928	8.23449e-06	0.120724	7.73175e-07	0.120767	9.39409e-06	0.121148	0.000150834	0.120976	4.53563e-05		-0.00042314	0
Pores ion channels	6.45794e-05	6.45794e-05	1	0.842421		0.321863	3.77176e-06	0.321881	5.1118e-05	0.322213	0.000274896	0.321847	7.50353e-06	0.322084	0.000101025	0.324032	0.000721903	0.322719	0.000305515		-0.00216863	0
PPAR signaling pathway	5.23116e-07	5.23116e-07	1	0.922548		0.17888	1.93726e-06	0.178894	9.71629e-06	0.178895	4.26632e-05	0.178879	6.88413e-07	0.178912	9.26642e-06	0.179559	0.000171746	0.179264	6.77372e-05		-0.000678727	0
Prenyltransferases	0.000109803	0.000109803	1	0.82936		0.370512	5.14937e-07	0.370481	8.9849e-06	0.370193	4.00449e-05	0.370512	3.57429e-06	0.370462	4.46713e-05	0.369833	0.000275039	0.370182	3.47781e-05		0.000678833	1
Primary immunodeficiency	4.85885e-09	4.85885e-09	1	0.960702		0.0384217	3.30398e-07	0.0384221	1.58551e-06	0.0383901	9.01744e-06	0.0384214	5.56735e-07	0.0384338	2.9826e-06	0.0385605	2.49836e-05	0.0384858	9.41725e-06		-0.000138786	0
Propanoate metabolism	1.81514e-05	1.81514e-05	1	0.869565		0.876	7.78068e-06	0.876125	1.64762e-05	0.876907	4.07183e-05	0.876001	5.80858e-06	0.876196	8.67235e-05	0.878273	0.000772446	0.877238	0.000221387		-0.00227384	0
Proteasome	0.00313919	0.00313919	1	0.714482		0.0373448	6.88557e-07	0.037338	3.48276e-06	0.0373457	7.68087e-06	0.0373437	2.95839e-07	0.0373461	4.37699e-06	0.0373806	2.86086e-05	0.0373954	1.65451e-05		-3.57707e-05	0
Protein digestion and absorption	1.86847e-06	1.86847e-06	1	0.906702		0.0105136	2.22162e-07	0.0105136	2.67094e-06	0.0105067	5.0468e-06	0.010513	3.92892e-07	0.0105283	2.35266e-06	0.0105905	1.88935e-05	0.0105386	1.13791e-05		-7.688e-05	0
Protein export	1.6515e-07	1.6515e-07	1	0.934519		0.577465	9.11224e-07	0.577418	1.62505e-05	0.576944	6.7581e-05	0.577465	2.99579e-06	0.577377	6.0813e-05	0.575898	0.000322463	0.576637	0.000184714		0.00156671	1
Protein folding and associated processing	1.43633e-07	1.43633e-07	1	0.935834		0.755238	3.60573e-06	0.755192	6.77711e-06	0.755291	0.000130819	0.755224	1.08163e-05	0.755212	1.69055e-05	0.755942	5.81477e-05	0.755705	0.000125228		-0.00070406	0
Protein kinases	2.59492e-06	2.59492e-06	1	0.902098		0.42422	1.28691e-06	0.424186	2.07265e-05	0.423773	5.32263e-05	0.424234	4.04878e-06	0.424117	1.0722e-05	0.423684	0.00015647	0.423935	7.14077e-05		0.00053603	1
Protein processing in endoplasmic reticulum	3.30466e-06	3.30466e-06	1	0.898559		0.100726	7.92675e-07	0.100693	5.56194e-06	0.100497	4.08402e-05	0.100723	3.37705e-06	0.10068	2.34049e-05	0.100177	0.000154591	0.10042	5.25473e-05		0.000548643	1
Proximal tubule bicarbonate reclamation	2.60992e-06	2.60992e-06	1	0.902015		0.0389507	5.70489e-08	0.0389508	9.06247e-07	0.0389341	1.72248e-05	0.0389502	3.41317e-07	0.0389553	6.09001e-06	0.0390884	3.58285e-05	0.0390593	3.01043e-05		-0.000137717	0
Purine metabolism	4.02521e-07	4.02521e-07	1	0.925452		2.00313	4.57013e-06	2.00303	3.2725e-05	2.00197	0.000120836	2.00313	8.37281e-06	2.00306	9.61779e-05	2.0005	0.00063087	2.00144	0.000325192		0.00263001	1
Pyrimidine metabolism	2.48408e-07	2.48408e-07	1	0.930513		1.48377	2.53203e-06	1.48363	4.19423e-05	1.48207	0.000236874	1.48377	6.2632e-06	1.48359	0.000146976	1.47906	0.00107014	1.48099	0.00051411		0.00470771	1
Pyruvate metabolism	0.00050974	0.00050974	1	0.784649		1.12256	2.90203e-06	1.12256	8.34146e-06	1.12255	0.000107662	1.12257	4.00044e-06	1.12255	6.41635e-06	1.12202	0.000246526	1.12226	6.73152e-05		0.000541642	1
Regulation of actin cytoskeleton	4.59542e-05	4.59542e-05	1	0.850235		0.000137468	3.25718e-09	0.000137379	2.72203e-08	0.000136705	1.83624e-07	0.000137465	7.18147e-09	0.000137298	7.72095e-08	0.000140971	8.35816e-07	0.000138517	1.18851e-06		-3.50324e-06	0
Renin-angiotensin system	0.0460846	0.0460846	1	0.555999		0.0042509	5.94664e-08	0.00425104	1.22385e-06	0.00423661	4.19248e-06	0.00425141	6.67696e-07	0.00426048	2.41907e-06	0.00427218	8.21245e-06	0.00425709	2.17576e-05		-2.12826e-05	0
Replication, recombination and repair proteins	2.4656e-06	2.4656e-06	1	0.902829		0.787674	3.58324e-06	0.787652	1.6061e-05	0.787693	4.06644e-05	0.787671	7.70131e-06	0.787593	1.86982e-05	0.786726	0.000223314	0.787394	0.0001649		0.000947974	1
Restriction enzyme	1.97608e-05	1.97608e-05	1	0.867911		0.115777	1.27869e-06	0.115752	1.3894e-05	0.115546	1.82277e-05	0.115775	1.57776e-06	0.115723	2.68155e-05	0.11525	0.00016875	0.115549	6.6242e-05		0.000527076	1
Retinol metabolism	4.79953e-07	4.79953e-07	1	0.923515		0.0755498	1.2527e-06	0.075567	3.65331e-06	0.0756841	1.50659e-05	0.0755497	4.52568e-07	0.0755685	1.33042e-05	0.0759933	9.33346e-05	0.0757495	6.46683e-05		-0.000443462	0
Riboflavin metabolism	4.21957e-06	4.21957e-06	1	0.894848		0.262127	3.65477e-07	0.262123	4.50318e-06	0.262092	3.72911e-05	0.262123	2.66343e-06	0.262119	5.08277e-06	0.261801	8.19021e-05	0.261897	6.72467e-05		0.000326261	1
Ribosome	1.70886e-07	1.70886e-07	1	0.934193		2.08727	6.65187e-06	2.08698	9.74139e-05	2.08441	0.000387772	2.08726	1.57784e-05	2.08669	0.000260814	2.07848	0.0019038	2.08232	0.000919854		0.00878829	1
Ribosome Biogenesis	2.63362e-08	2.63362e-08	1	0.949828		1.16597	5.30739e-06	1.16584	5.87685e-05	1.16433	0.000197959	1.16596	8.40456e-06	1.16583	6.77822e-05	1.16205	0.000695594	1.16355	0.00046998		0.00392265	1
RIG-I-like receptor signaling pathway	7.22738e-08	7.22738e-08	1	0.941924		0.00279337	8.71264e-09	0.00279558	7.18622e-07	0.00281678	4.87057e-06	0.00279332	2.57122e-08	0.00279589	1.22121e-06	0.00288118	1.36488e-05	0.00285063	1.53596e-05		-8.78124e-05	0
RNA degradation	4.06463e-07	4.06463e-07	1	0.925346		0.436074	1.56417e-06	0.436026	1.2343e-05	0.435574	3.89082e-05	0.436071	3.93335e-06	0.436055	2.76816e-05	0.435178	0.000219667	0.435433	0.000128201		0.000896165	1
RNA polymerase	2.78715e-08	2.78715e-08	1	0.949415		0.145887	1.75175e-07	0.145869	8.30605e-06	0.145674	2.78927e-05	0.145888	3.74172e-07	0.145849	1.51688e-05	0.145199	0.00011718	0.145485	8.64903e-05		0.000687735	1
RNA transport	2.77727e-06	2.77727e-06	1	0.901117		0.103469	1.15381e-06	0.103441	1.14479e-05	0.103217	4.47532e-05	0.103471	7.77869e-07	0.103428	1.78417e-05	0.102781	0.000199007	0.10314	3.25008e-05		0.000688525	1
Secretion system	0.0118735	0.0118735	1	0.646553		1.61925	1.19505e-05	1.6192	4.23941e-05	1.61888	0.000226564	1.61924	8.79256e-06	1.61906	0.000163147	1.61818	0.000721519	1.61799	0.000554188		0.00106494	1
Selenocompound metabolism	0.000147234	0.000147234	1	0.821654		0.382449	6.70456e-07	0.382449	3.19285e-06	0.382386	6.72315e-06	0.382451	2.2119e-06	0.382451	1.61348e-05	0.382607	6.86111e-05	0.382555	4.92764e-05		-0.000158284	0
Sesquiterpenoid biosynthesis	0.000504887	0.000504887	1	0.784964		0.000125007	8.20233e-08	0.000126002	1.59292e-07	0.000131193	1.46389e-06	0.000125247	4.85289e-08	0.000126792	4.47448e-07	0.000127973	2.72531e-06	0.000131788	1.66922e-06		-2.9655e-06	0
Signal transduction mechanisms	1.50125e-06	1.50125e-06	1	0.909646		0.434187	4.678e-07	0.434146	1.23727e-05	0.433683	7.09817e-05	0.434186	8.92156e-07	0.43419	1.07862e-05	0.433582	0.000134379	0.433703	0.000154427		0.000605175	1
Sphingolipid metabolism	0.006281	0.006281	1	0.681184		0.114523	8.7623e-07	0.114492	4.13188e-06	0.114383	7.84176e-05	0.114522	3.33295e-06	0.114475	1.84283e-05	0.114771	0.000191989	0.114694	8.42722e-05		-0.000248312	0
Spliceosome	4.11343e-06	4.11343e-06	1	0.895241		1.98259e-05	3.72322e-10	1.9808e-05	3.01e-09	1.95676e-05	6.59152e-08	1.9825e-05	1.56308e-09	1.97972e-05	1.17304e-08	1.92153e-05	1.60925e-07	1.94897e-05	9.04093e-08		6.10594e-07	1
Sporulation	1.07389e-07	1.07389e-07	1	0.938489		0.289633	6.42296e-06	0.289725	3.80801e-05	0.288845	0.000453998	0.28973	5.83531e-05	0.289591	4.70263e-05	0.284285	0.00108131	0.286566	0.0006188		0.0053477	1
Staphylococcus aureus infection	0.00148695	0.00148695	1	0.746008		0.00540611	1.98346e-07	0.0054082	1.04945e-06	0.00544477	3.38486e-06	0.00540592	2.50448e-06	0.00541705	6.8302e-06	0.00546431	3.20027e-05	0.00540543	6.06092e-06		-5.82022e-05	0
Stilbenoid, diarylheptanoid and gingerol biosynthesis	2.6515e-06	2.6515e-06	1	0.901787		0.0381583	1.807e-06	0.0381601	4.63026e-06	0.0382311	1.7499e-05	0.0381573	1.86667e-07	0.0381573	2.16714e-06	0.0383723	6.26102e-05	0.0383293	3.51737e-05		-0.000213951	0
Streptomycin biosynthesis	1.72944e-06	1.72944e-06	1	0.907753		0.329517	1.06919e-06	0.329489	1.35329e-05	0.329487	3.39922e-05	0.329507	8.51891e-06	0.329481	3.35719e-05	0.329935	0.000111626	0.329881	9.94388e-05		-0.000418053	0
Styrene degradation	3.84499e-07	3.84499e-07	1	0.925948		0.0752651	1.51655e-06	0.0753061	1.76379e-05	0.0756863	5.71404e-05	0.0752653	1.79479e-06	0.0753328	3.37024e-05	0.0763979	0.000272337	0.0758482	8.93496e-05		-0.00113277	0
Sulfur metabolism	2.3325e-08	2.3325e-08	1	0.950702		0.289907	1.35319e-07	0.289919	5.8641e-06	0.289929	5.7579e-05	0.289908	1.42571e-06	0.28993	1.52247e-05	0.29076	0.000156848	0.290372	8.25972e-05		-0.000852851	0
Taurine and hypotaurine metabolism	6.16527e-06	6.16527e-06	1	0.888809		0.117006	1.51545e-07	0.117019	6.86609e-06	0.117104	2.17863e-05	0.117006	3.36465e-07	0.117041	1.14268e-05	0.117288	8.01264e-05	0.117075	2.09788e-05		-0.000282447	0
Terpenoid backbone biosynthesis	9.96091e-08	9.96091e-08	1	0.939157		0.552837	1.63767e-06	0.552799	1.99641e-05	0.552362	8.51189e-05	0.552837	1.61961e-06	0.552775	4.53922e-05	0.551531	0.000251747	0.552128	0.000150911		0.00130522	1
Tetracycline biosynthesis	4.68293e-07	4.68293e-07	1	0.923789		0.151462	5.00255e-07	0.151457	3.37373e-06	0.151383	6.981e-06	0.151465	1.28455e-06	0.151451	6.7287e-06	0.151129	7.54392e-05	0.151193	6.45278e-05		0.000333255	1
Thiamine metabolism	4.85917e-07	4.85917e-07	1	0.923377		0.438879	3.36514e-08	0.438835	2.01292e-05	0.438459	8.06326e-05	0.438881	2.45707e-07	0.438751	4.07113e-05	0.437448	0.000310397	0.438055	0.000203883		0.00143062	1
Toluene degradation	4.03589e-07	4.03589e-07	1	0.925423		0.170803	2.49122e-07	0.170844	1.30929e-05	0.1711	6.35836e-05	0.170801	2.28402e-06	0.170877	1.16378e-05	0.171848	0.000245283	0.171384	0.000102863		-0.00104451	0
Transcription factors	0.000512678	0.000512678	1	0.78446		1.26957	4.69293e-06	1.26974	2.22272e-05	1.27062	0.000199654	1.26961	3.82257e-05	1.26977	0.000139867	1.27096	0.000651903	1.27065	0.000278763		-0.0013832	0
Transcription machinery	1.69385e-06	1.69385e-06	1	0.908034		1.00992	2.11705e-06	1.0098	2.19854e-05	1.00864	0.000213693	1.00993	3.14682e-06	1.00973	0.000100761	1.0075	0.000653122	1.00839	0.000271987		0.00241583	1
Transcription related proteins	1.95238e-08	1.95238e-08	1	0.951955		0.00747511	2.9708e-07	0.00747148	7.7729e-07	0.00744315	5.57854e-06	0.00747388	3.68294e-07	0.00747203	2.90543e-06	0.0073931	1.3407e-05	0.00742265	9.5787e-06		8.20121e-05	1
Translation factors	5.8126e-07	5.8126e-07	1	0.921348		0.491067	2.6033e-06	0.490986	2.04278e-05	0.490384	7.40643e-05	0.491062	6.91873e-06	0.490911	6.32183e-05	0.489223	0.000452598	0.490047	0.000177949		0.00184422	1
Translation proteins	5.09397e-07	5.09397e-07	1	0.922848		0.835727	4.27209e-06	0.835632	2.97492e-05	0.834748	0.000113674	0.835731	1.79889e-06	0.83561	6.5899e-05	0.8333	0.000610412	0.834296	0.000225552		0.00242687	1
Transporters	2.47331e-06	2.47331e-06	1	0.902785		5.35847	2.35497e-05	5.35933	0.000260683	5.36763	0.00109909	5.35852	8.26806e-05	5.35868	0.000364288	5.37019	0.00330326	5.36837	0.00254428		-0.0117218	0
Tropane, piperidine and pyridine alkaloid biosynthesis	1.38809e-06	1.38809e-06	1	0.910677		0.125982	1.86344e-07	0.125984	4.8862e-06	0.12602	1.07801e-05	0.125979	1.3467e-07	0.125998	5.00126e-06	0.1262	2.8799e-05	0.126108	5.63472e-05		-0.000218574	0
Tryptophan metabolism	2.06382e-06	2.06382e-06	1	0.905332		0.485525	7.10707e-06	0.485675	3.54893e-05	0.486706	9.19564e-05	0.485529	7.6342e-06	0.485832	0.000112614	0.488952	0.000923413	0.487388	0.000394922		-0.0034264	0
Tyrosine metabolism	4.38455e-07	4.38455e-07	1	0.924517		0.392697	3.28128e-06	0.392764	1.66276e-05	0.39324	6.25348e-05	0.392697	5.99519e-06	0.392846	4.83784e-05	0.394284	0.000354349	0.393437	0.000182519		-0.00158682	0
Ubiquinone and other terpenoid-quinone biosynthesis	2.16445e-05	2.16445e-05	1	0.866114		0.329684	6.77007e-07	0.329687	5.86125e-06	0.329536	2.0263e-05	0.329683	3.99553e-06	0.329708	1.5701e-05	0.330029	0.000107818	0.329847	0.000101935		-0.000345357	0
Ubiquitin system	0.00024087	0.00024087	1	0.807876		0.027047	3.66179e-07	0.0270488	2.58089e-06	0.0270497	6.60415e-06	0.027046	7.55735e-07	0.0270447	4.58009e-06	0.0271603	5.38669e-05	0.0271293	1.9513e-05		-0.000113368	0
Valine, leucine and isoleucine biosynthesis	0.633782	0.633782	0	0.238178		0.793493	8.67184e-07	0.793481	2.14318e-05	0.7935	9.92993e-05	0.793489	6.37823e-06	0.793356	3.82183e-05	0.793465	0.000204617	0.793532	7.51706e-05		2.77383e-05	1
Valine, leucine and isoleucine degradation	2.42198e-06	2.42198e-06	1	0.903084		0.728078	9.4869e-06	0.728266	3.65319e-05	0.729321	5.72222e-05	0.72808	8.20424e-06	0.728458	0.000148029	0.732539	0.00122333	0.730389	0.000490562		-0.00446056	0
Various types of N-glycan biosynthesis	7.63795e-09	7.63795e-09	1	0.95805		0.00176193	3.7904e-08	0.00176167	2.09338e-07	0.00176895	5.2904e-06	0.00176193	1.08604e-07	0.00176152	2.20604e-07	0.0017295	8.83261e-07	0.00174872	4.16214e-06		3.24285e-05	1
VEGF signaling pathway	2.27329e-07	2.27329e-07	1	0.931404		0.000103124	3.46108e-09	0.000103289	4.06825e-08	0.000104907	1.00321e-06	0.000103121	1.10984e-09	0.000103331	1.00357e-07	0.000114025	2.79192e-06	0.00011188	9.05953e-07		-1.09017e-05	0
Vibrio cholerae infection	0.000124394	0.000124394	1	0.826127		0.000379889	1.04003e-08	0.000379654	8.08355e-08	0.00037759	3.98754e-07	0.000379879	1.93525e-08	0.000379927	3.74127e-07	0.000386874	1.94171e-06	0.000381346	2.58934e-06		-6.98551e-06	0
Vibrio cholerae pathogenic cycle	0.0391234	0.0391234	1	0.568406		0.0664032	6.45933e-07	0.0663968	2.98544e-06	0.0663695	1.89944e-05	0.0664022	6.20975e-07	0.066406	1.2521e-05	0.0663231	4.97077e-05	0.0663747	3.23785e-05		8.01147e-05	1
Vitamin B6 metabolism	0.0753758	0.0753758	0	0.515657		0.183644	6.42484e-07	0.183642	1.08823e-06	0.183561	2.08685e-05	0.183643	1.72479e-06	0.183638	1.09195e-05	0.183628	6.60724e-05	0.183622	7.41153e-06		1.60138e-05	1
Wnt signaling pathway	1.86815e-06	1.86815e-06	1	0.906705		0.00121049	2.24847e-08	0.00120981	1.52653e-07	0.00120755	1.7548e-06	0.00121046	7.04289e-08	0.00120964	7.36832e-08	0.00119693	3.62467e-06	0.00119943	1.94971e-06		1.35623e-05	1
Xylene degradation	4.03308e-05	4.03308e-05	1	0.853123		0.0409279	5.75649e-07	0.0409369	2.95522e-06	0.0409753	5.31612e-05	0.0409292	2.81231e-06	0.0409405	4.71202e-06	0.0413985	0.000159241	0.0411052	5.53269e-05		-0.000470643	0
