# Supplementary material for: Selective bacterial colonization processes on polyethylene waste samples in an abandoned landfill site
Source: Sci Rep. 2019 Oct 2;9:14138. doi: 10.1038/s41598-019-50740-w (PMC6775442; doi:10.1038/s41598-019-50740-w)
Supplement: Supplementary file 4 — Table S3 [file 41598_2019_50740_MOESM4_ESM.xlsx]

## Sheet: kegg
Table S3. Picrust analyses to infer functional information from 16S data at single KEGG orthologs. Variables with higher significant values in soils are highlighted in green, variables with higher significant values in plastics are highlighted in yellow
Level_1	p-values	p-values (corrected)	Effect size	plast_black: mean rel, freq, (%)	plast_black: std, dev, (%)	plast_green: mean rel, freq, (%)	plast_green: std, dev, (%)	plast_red: mean rel, freq, (%)	plast_red: std, dev, (%)	plast_white: mean rel, freq, (%)	plast_white: std, dev, (%)	plast_yellow: mean rel, freq, (%)	plast_yellow: std, dev, (%)	soil_cont: mean rel, freq, (%)	soil_cont: std, dev, (%)	soil_dump: mean rel, freq, (%)	soil_dump: std, dev, (%)	plast-soil	test
K00001	8.42816e-07	4.04376e-06	0.916963	0.0499668	2.89646e-07	0.0499686	4.16292e-06	0.0499579	5.29339e-06	0.0499648	1.78856e-06	0.04998	1.42769e-06	0.0500742	9.8006e-06	0.0500062	2.77244e-05	-0.000107419	0
K00002	7.56252e-08	7.95274e-07	0.941541	0.00277631	1.1032e-07	0.0027757	1.02943e-06	0.00274844	3.91141e-06	0.00277612	1.80135e-07	0.00277576	8.81766e-07	0.00271072	1.35945e-05	0.00273255	7.86973e-06	6.55854e-05	1
K00003	1.59215e-06	6.69924e-06	0.908865	0.0628915	1.11109e-07	0.0628874	1.48773e-06	0.062875	4.81945e-06	0.0628918	8.78179e-07	0.0628838	4.80362e-06	0.0627693	3.14175e-05	0.0628362	1.40859e-05	0.000122225	1
K00004	0.00212217	0.00343294	0.731517	0.000536231	9.74046e-08	0.000540077	1.43982e-06	0.000544321	1.00984e-05	0.000536184	6.66019e-09	0.000543348	2.14621e-06	0.000566694	1.09816e-05	0.000543427	3.16654e-06	-3.0463e-05	0
K00005	4.07273e-06	1.41045e-05	0.895394	0.0025788	1.06369e-08	0.00257714	7.21101e-07	0.00257057	4.99401e-06	0.00257892	8.31978e-08	0.00257691	4.12414e-07	0.00254469	7.85205e-06	0.00256061	5.26074e-06	3.41129e-05	1
K00007	0.000949064	0.00163682	0.763072	3.43722e-05	4.65332e-09	3.44335e-05	7.82334e-08	3.5416e-05	5.73166e-07	3.43807e-05	7.5005e-09	3.51315e-05	1.01509e-06	3.92785e-05	1.7641e-06	3.63072e-05	1.14445e-06	-4.90637e-06	0
K00008	0.00455475	0.00696211	0.69714	0.04236	1.93022e-07	0.0423545	2.87119e-06	0.0424057	1.14261e-05	0.0423586	3.58877e-07	0.0423353	9.86889e-06	0.0424448	7.22114e-05	0.0424933	5.68237e-05	-8.47441e-05	0
K00009	1.95307e-07	1.30881e-06	0.932903	0.00378305	2.44064e-07	0.00378612	5.61599e-07	0.00381291	2.84322e-06	0.00378299	3.0638e-07	0.00378377	1.04784e-06	0.00388133	1.44584e-05	0.00384814	2.11416e-05	-9.82753e-05	0
K00010	2.43099e-07	1.51586e-06	0.930731	0.020114	5.66096e-07	0.0201239	2.60184e-06	0.0202105	1.68671e-05	0.0201151	2.39932e-07	0.0201178	3.7976e-06	0.0203897	4.88214e-05	0.0203118	5.42578e-05	-0.00027563	0
K00011	8.74171e-05	0.000184755	0.835106	0.00609123	2.4099e-08	0.00608844	3.73479e-07	0.00608883	8.94749e-06	0.00609087	1.64629e-07	0.00608594	1.27971e-06	0.00615653	2.3113e-05	0.00614101	2.04159e-05	-6.52967e-05	0
K00012	2.13485e-05	5.61464e-05	0.866387	0.0696181	2.94149e-07	0.0696141	1.628e-06	0.0695608	2.25198e-05	0.0696163	1.48926e-06	0.0696062	3.46248e-06	0.0694956	3.62574e-05	0.0695656	7.31328e-06	0.000122505	1
K00013	2.04295e-07	1.3494e-06	0.932462	0.0633882	3.11161e-08	0.0633842	1.47514e-06	0.0633539	1.49548e-05	0.063388	4.5054e-07	0.0633781	4.70673e-06	0.0632909	1.61567e-05	0.0633303	9.10832e-06	9.727e-05	1
K00014	0.00412289	0.00633847	0.701897	0.058014	1.50335e-07	0.0580187	1.86926e-06	0.0580557	2.10648e-05	0.0580124	9.97752e-08	0.0580271	7.56483e-06	0.0579918	3.00928e-05	0.0579589	2.98293e-05	2.22297e-05	1
K00015	3.72205e-07	2.10784e-06	0.926298	0.0212312	2.41474e-07	0.0212415	3.25207e-06	0.0213213	5.21767e-06	0.021233	8.91293e-07	0.0212334	2.94338e-06	0.0213577	2.83191e-05	0.0213105	2.20684e-05	-0.000126568	0
K00016	5.53492e-05	0.000123198	0.846015	0.0191622	7.53011e-09	0.0191601	1.74952e-06	0.0191073	1.54954e-05	0.0191645	1.3815e-06	0.0191519	3.98862e-06	0.0189803	6.89891e-05	0.0190626	1.59189e-05	0.000181844	1
K00018	0.00252809	0.00404412	0.724048	0.00528319	1.07457e-07	0.00528145	7.61979e-07	0.00528352	4.66283e-06	0.00528244	1.60562e-07	0.00528468	3.71487e-06	0.00530908	2.12936e-06	0.00528196	1.36453e-05	-2.58847e-05	0
K00019	1.88201e-05	5.0634e-05	0.868863	0.00837356	2.77805e-07	0.00838837	5.69408e-06	0.00850457	1.70812e-05	0.00837472	1.53623e-06	0.0084184	1.57565e-05	0.00864844	8.90801e-05	0.00850544	2.68418e-05	-0.000274874	0
K00020	1.49491e-05	4.17139e-05	0.873264	0.0352839	1.81413e-07	0.0352949	1.46082e-06	0.035403	1.99711e-05	0.0352823	1.10173e-06	0.0352959	1.33278e-05	0.0355168	7.91553e-05	0.0354284	2.4372e-05	-0.000232938	0
K00021	0.0385045	0.0520907	0.56959	0.00647553	1.60824e-07	0.0064746	6.29217e-07	0.00646866	1.3458e-05	0.00647561	3.37729e-07	0.00646972	1.7624e-06	0.00650233	2.52067e-05	0.00650311	1.33816e-05	-2.67963e-05	0
K00023	3.29051e-05	8.03894e-05	0.85751	0.00819523	1.69115e-07	0.0081998	2.84193e-06	0.0082618	1.15607e-05	0.00819479	1.22937e-07	0.00820542	7.54906e-06	0.00841607	7.81898e-05	0.00829897	2.08417e-05	-0.000220844	0
K00025	0.00504208	0.0076411	0.692195	0.000144254	3.51647e-09	0.000144208	3.67489e-08	0.000143687	1.09886e-07	0.000144239	1.14557e-08	0.000144138	2.32994e-08	0.000147328	1.96264e-06	0.00014375	6.21694e-07	-3.07436e-06	0
K00027	2.8154e-07	1.6885e-06	0.929235	0.036271	1.17746e-06	0.0362729	5.19243e-06	0.0362157	5.00786e-05	0.036273	7.83018e-07	0.0362593	8.41103e-06	0.0359061	5.71442e-05	0.0360917	5.42706e-05	0.000364886	1
K00028	2.81727e-05	7.05748e-05	0.860765	0.000375624	1.72698e-08	0.000377228	6.60735e-07	0.000392733	3.23378e-06	0.000375609	2.91234e-08	0.000377557	1.31838e-06	0.00039294	6.17991e-06	0.000384427	2.84135e-06	-1.7315e-05	0
K00029	3.77675e-08	6.12526e-07	0.947139	0.0202021	3.35322e-07	0.0202057	4.8852e-06	0.0202525	2.58066e-05	0.020201	9.30427e-07	0.02022	7.28945e-06	0.0204977	4.09125e-05	0.0203389	4.05489e-05	-0.000295583	0
K00030	0.00992471	0.0144175	0.656737	0.0256523	1.52309e-07	0.0256497	2.87367e-06	0.0256622	5.17883e-06	0.0256513	5.4469e-07	0.0256473	6.63271e-06	0.0256046	2.96906e-05	0.0256278	1.53595e-05	4.76958e-05	1
K00031	5.85383e-06	1.91678e-05	0.889656	0.0550908	2.59723e-07	0.0550856	4.96087e-06	0.0549942	1.58642e-05	0.0550907	1.01007e-06	0.0550906	5.57803e-07	0.0550268	2.64328e-05	0.0550487	1.20262e-05	6.39926e-05	1
K00034	2.59911e-05	6.60678e-05	0.862424	0.0189698	4.988e-08	0.0189747	5.25451e-06	0.0189995	3.60592e-05	0.0189703	3.84413e-07	0.019	2.73439e-06	0.0191461	4.84493e-05	0.0190449	1.33572e-05	-0.000176272	0
K00035	5.20639e-06	1.73521e-05	0.891544	0.000743737	4.45866e-08	0.000747542	1.14636e-06	0.000793196	8.89356e-06	0.000743737	2.82064e-08	0.000749457	2.88626e-06	0.000819158	2.30908e-05	0.000783928	6.33434e-06	-7.54219e-05	0
K00036	1.17901e-06	5.24859e-06	0.912786	0.0524993	5.01006e-07	0.0525029	4.34373e-06	0.0525352	1.46667e-05	0.0524978	3.67473e-07	0.0525119	3.48543e-06	0.052765	6.63801e-05	0.0526432	3.6314e-05	-0.000265616	0
K00037	7.76682e-05	0.00016603	0.838004	0.000516491	8.85216e-08	0.000517475	1.68141e-07	0.000531598	3.41684e-06	0.00051618	5.33624e-09	0.000518181	1.16011e-06	0.000528606	3.66674e-06	0.000528186	5.11172e-06	-1.21156e-05	0
K00038	0.000588917	0.00104813	0.779836	0.00276399	1.9039e-07	0.0027653	1.16954e-06	0.00277271	8.04418e-06	0.0027642	5.31784e-07	0.00276699	5.39309e-07	0.00281495	2.42334e-05	0.00279651	5.00599e-06	-5.09611e-05	0
K00039	6.12826e-05	0.000134456	0.843652	0.000159208	1.29672e-08	0.000160568	4.70113e-07	0.000180418	7.48693e-06	0.000159271	1.06174e-08	0.000160608	9.92453e-07	0.000184567	8.16769e-06	0.000170943	2.42436e-06	-2.53586e-05	0
K00041	7.40817e-06	2.3265e-05	0.885757	0.00217442	4.18841e-08	0.0021765	2.38492e-06	0.0021723	2.46651e-06	0.00217451	4.68015e-08	0.00218978	1.68893e-06	0.00222318	1.03891e-05	0.00219451	1.17011e-05	-4.87658e-05	0
K00042	1.48238e-06	6.31429e-06	0.909813	0.0154328	5.1708e-07	0.0154409	4.84249e-06	0.0155564	1.96137e-05	0.0154304	4.26561e-07	0.0154449	9.08846e-06	0.0156673	6.00201e-05	0.0155416	2.71887e-05	-0.000234442	0
K00043	0.00204796	0.00332379	0.733008	0.000372857	5.68758e-08	0.000372023	7.39033e-08	0.000379809	3.50989e-06	0.000371783	1.23387e-08	0.000372621	3.51421e-07	0.000386377	7.23903e-06	0.00037781	8.69727e-07	-1.35196e-05	0
K00044	0.00100303	0.00172087	0.76104	0.000364093	1.16535e-08	0.000364835	4.83309e-07	0.000363949	9.25462e-07	0.000364083	1.34426e-08	0.000366571	6.34586e-07	0.000370717	2.73993e-06	0.000366149	1.42148e-06	-6.62347e-06	0
K00045	5.89326e-05	0.000130085	0.844564	0.00140929	1.42624e-07	0.001413	1.8842e-06	0.00143633	5.50875e-06	0.00140908	1.99601e-08	0.00141734	4.74234e-06	0.00149233	2.86082e-05	0.0014524	1.31046e-05	-8.3036e-05	0
K00046	1.99975e-06	8.00015e-06	0.905769	0.0212944	1.94096e-07	0.0213004	2.72099e-06	0.0213139	1.58333e-05	0.0212961	8.54583e-07	0.0213156	4.62886e-06	0.0214502	3.8747e-05	0.0213254	1.05417e-05	-0.000155766	0
K00048	1.07928e-06	4.89289e-06	0.913906	0.00186563	2.16596e-08	0.00186438	4.72955e-07	0.00185847	2.96701e-06	0.00186579	3.44085e-08	0.00186392	5.82738e-07	0.00182928	9.16006e-06	0.00184496	4.03916e-06	3.63509e-05	1
K00050	3.62444e-05	8.73127e-05	0.855444	0.024334	2.36227e-07	0.0243317	2.4492e-06	0.024348	7.58722e-06	0.0243325	1.05475e-06	0.0243212	2.41725e-06	0.0243825	1.98492e-05	0.0243799	1.21336e-05	-4.84479e-05	0
K00052	0.000245633	0.000466871	0.807305	0.0639174	2.01892e-07	0.0639107	3.65326e-06	0.063887	5.8996e-06	0.0639166	6.43832e-07	0.0638913	3.99265e-06	0.0638439	2.94536e-05	0.0638819	5.71377e-06	7.35214e-05	1
K00053	3.64749e-06	1.28969e-05	0.897077	0.0608837	1.40692e-07	0.0608779	3.85918e-06	0.060842	1.39223e-05	0.060883	5.15835e-07	0.0608604	5.18738e-06	0.060781	2.4736e-05	0.0608393	8.39382e-06	0.000102676	1
K00054	1.31214e-07	1.03135e-06	0.936672	0.00531656	3.98953e-08	0.00531524	2.27125e-07	0.00531421	3.31571e-06	0.00531679	1.53727e-07	0.00531326	1.01563e-06	0.00542371	1.79649e-05	0.00538872	2.25181e-05	-0.000107156	0
K00055	0.00011448	0.000234632	0.828287	0.0038948	1.07357e-07	0.00389785	1.76459e-06	0.00390273	1.24525e-05	0.00389486	9.6565e-08	0.00390246	1.81444e-06	0.00401702	4.66943e-05	0.00393995	1.33923e-05	-0.000122225	0
K00057	2.3493e-08	4.66417e-07	0.950651	0.0638492	1.79468e-07	0.0638355	5.36107e-06	0.0637255	1.38048e-05	0.0638488	6.11921e-07	0.0638336	7.52749e-06	0.0635705	4.91474e-05	0.0636906	2.95845e-05	0.000278752	1
K00059	1.41845e-08	4.10046e-07	0.954124	0.292649	2.1341e-06	0.29267	1.17914e-05	0.292832	5.53072e-05	0.292658	3.23464e-06	0.292664	9.44956e-06	0.293238	2.57346e-05	0.29304	0.000108167	-0.00058921	0
K00060	4.71906e-07	2.54123e-06	0.923704	0.0153929	1.48297e-07	0.0153901	8.0166e-07	0.0153506	8.78047e-06	0.0153938	4.80835e-07	0.0153925	7.51762e-07	0.0152873	2.34361e-05	0.0153315	1.49981e-05	0.000105602	1
K00064	2.52496e-06	9.64876e-06	0.90249	0.00696998	4.03656e-07	0.00697494	1.99734e-06	0.00703276	1.54963e-05	0.00696915	2.47099e-07	0.00698003	5.5842e-06	0.00713513	4.5111e-05	0.00705561	1.44919e-05	-0.000165142	0
K00065	2.77244e-08	5.10794e-07	0.949454	0.0165775	1.25572e-07	0.016578	1.46009e-06	0.016611	1.22657e-05	0.0165771	3.47279e-07	0.0165763	2.05803e-07	0.0167454	2.34325e-05	0.0166895	2.80156e-05	-0.000167915	0
K00066	8.05352e-05	0.000171469	0.837122	0.00113564	8.03776e-08	0.00113605	5.53178e-07	0.0011393	1.04146e-06	0.00113535	6.11958e-08	0.00113808	3.28246e-06	0.00115223	6.42611e-06	0.00115381	4.63469e-06	-1.65872e-05	0
K00067	0.0484131	0.0648228	0.552171	0.0665558	5.18142e-07	0.0665433	1.94851e-06	0.0664661	5.67055e-06	0.0665521	2.36035e-06	0.0665544	3.90399e-06	0.0665233	6.26197e-05	0.066518	3.2274e-05	3.2448e-05	1
K00068	1.10584e-06	4.98385e-06	0.913599	0.00339512	8.9369e-09	0.00339355	3.8592e-07	0.00340897	2.47668e-06	0.00339434	8.59436e-08	0.00339234	3.9747e-07	0.00348361	1.86257e-05	0.00345288	1.99356e-05	-8.84906e-05	0
K00073	0.000594447	0.00105715	0.77952	0.000181899	1.76628e-07	0.000182235	3.36276e-07	0.000182218	1.91912e-06	0.000182357	2.25765e-07	0.000183398	9.42717e-07	0.000178337	3.50766e-07	0.000180048	3.26001e-07	3.56147e-06	1
K00074	0.0337996	0.0460959	0.579103	0.0703688	1.00055e-06	0.0703868	7.11013e-06	0.0704375	7.87816e-06	0.0703718	1.8578e-06	0.0703998	2.95474e-06	0.0704211	4.31032e-05	0.0704053	2.79793e-05	-5.22503e-05	0
K00075	1.6445e-07	1.15115e-06	0.93456	0.0672261	1.02582e-07	0.0672164	3.18419e-06	0.0671297	1.46505e-05	0.0672256	7.2941e-07	0.0672087	8.74311e-06	0.0669657	5.53489e-05	0.0670794	2.73505e-05	0.000260426	1
K00076	0.0003712	0.000683353	0.794827	0.000435385	3.47083e-08	0.000436051	5.34949e-07	0.000437449	6.30231e-07	0.000435249	6.86361e-09	0.000437817	5.52094e-07	0.000446106	2.97501e-06	0.000442258	3.98756e-06	-1.07208e-05	0
K00077	1.24884e-05	3.6026e-05	0.876594	0.0478255	2.08028e-07	0.0478278	2.12891e-06	0.0479286	5.49335e-05	0.0478264	3.03337e-07	0.0478166	8.5402e-06	0.0480284	4.24971e-05	0.0479609	3.41375e-05	-0.000202878	0
K00079	0.000184572	0.000359922	0.815464	0.000756767	1.85244e-08	0.000756316	1.47041e-07	0.000752636	5.46174e-07	0.000756749	3.57245e-08	0.00075728	1.96111e-07	0.000772439	6.319e-06	0.000760061	3.81547e-06	-1.56721e-05	0
K00082	0.00853927	0.0125341	0.665008	0.00337386	4.34952e-07	0.00337441	8.67551e-07	0.00338331	8.35961e-06	0.00337347	9.55216e-08	0.00337562	3.64034e-07	0.00338519	4.8502e-06	0.00338598	1.93196e-06	-1.13319e-05	0
K00086	0.000186779	0.000363508	0.815132	0.00201766	1.1436e-08	0.00201667	5.06345e-07	0.00201045	5.5866e-06	0.00201656	2.29385e-08	0.00201574	2.0957e-07	0.00199357	8.79395e-06	0.00200231	2.48661e-06	2.40936e-05	1
K00087	4.40136e-06	1.50465e-05	0.894193	0.00585125	3.746e-08	0.00584711	1.07173e-06	0.00582595	1.71928e-05	0.00585051	1.54623e-07	0.00584551	2.30654e-06	0.0057652	1.87945e-05	0.00579613	1.14839e-05	8.60466e-05	1
K00088	0.000106125	0.000219789	0.830232	0.0777689	4.51138e-07	0.0777625	5.24035e-06	0.0776742	2.91146e-05	0.0777678	7.98211e-07	0.0777583	1.07848e-05	0.0776485	4.44972e-05	0.0777148	6.63142e-06	0.000120389	1
K00090	0.00503654	0.00763605	0.692249	0.00108193	3.908e-07	0.00108565	1.98299e-06	0.00108504	2.12363e-06	0.00108144	7.75927e-08	0.00108911	4.21353e-06	0.00112035	1.57688e-05	0.00110025	1.58221e-05	-3.84171e-05	0
K00091	1.17813e-09	2.90705e-07	0.967963	0.0217269	2.56112e-07	0.0217213	1.20906e-06	0.0217302	1.032e-05	0.0217258	8.62757e-07	0.0217093	4.74923e-06	0.0218682	8.59665e-06	0.0218178	2.30173e-05	-0.000141299	0
K00094	0.00629669	0.00938999	0.681056	4.90951e-05	5.91107e-09	4.91469e-05	7.71955e-08	4.98805e-05	5.36364e-07	4.91013e-05	1.1752e-09	4.92965e-05	1.49144e-07	5.11585e-05	8.07712e-07	5.07029e-05	1.02832e-06	-2.06346e-06	0
K00096	5.47547e-07	2.83796e-06	0.922031	0.0035689	8.75866e-08	0.00356848	6.6608e-07	0.00356207	1.34022e-05	0.00356905	7.11049e-08	0.00356699	1.04886e-06	0.00349956	1.17354e-05	0.00352851	7.71748e-06	6.9334e-05	1
K00098	1.42328e-05	4.012e-05	0.874182	0.00075437	1.26321e-07	0.000756948	1.51903e-06	0.000780087	8.71178e-06	0.000754169	2.00742e-08	0.000758519	2.16801e-06	0.000836338	2.54641e-05	0.000790002	7.44104e-06	-8.19678e-05	0
K00099	4.97971e-09	2.84338e-07	0.960562	0.0589006	7.06746e-08	0.058895	2.54354e-06	0.058837	5.80335e-06	0.0589	6.47376e-07	0.0588909	5.86316e-06	0.0586305	2.70114e-05	0.058744	4.31932e-05	0.00027006	1
K00100	0.00165151	0.00272452	0.741825	0.0716572	9.26271e-07	0.0716714	7.79096e-06	0.0718403	4.28646e-05	0.0716578	3.57037e-07	0.0716764	1.45407e-05	0.0717593	7.08236e-05	0.0717191	4.98389e-05	-0.000102135	0
K00101	1.40719e-05	3.9764e-05	0.874394	0.0125357	8.41397e-07	0.0125483	5.49588e-06	0.0126699	2.62477e-05	0.0125347	1.34238e-07	0.0125533	1.50947e-05	0.0127729	7.55516e-05	0.0126458	2.1742e-05	-0.00023725	0
K00102	5.28112e-08	6.63404e-07	0.944508	0.0087313	1.77958e-07	0.0087368	1.51434e-06	0.00881193	1.23201e-05	0.00873158	4.05238e-07	0.00873782	2.44896e-06	0.00893301	3.93412e-05	0.00885785	2.2818e-05	-0.00020171	0
K00103	2.06479e-05	5.46158e-05	0.867047	0.00237324	6.91759e-08	0.00237563	1.29543e-06	0.00237429	4.51117e-06	0.00237352	1.23784e-07	0.00237771	6.77016e-07	0.00240956	1.23802e-05	0.00239886	4.84617e-06	-3.6314e-05	0
K00104	0.000276943	0.000521362	0.803766	0.068398	3.29993e-07	0.0683942	3.5037e-06	0.0684444	9.48635e-06	0.0683969	2.81459e-07	0.0683892	4.73333e-06	0.068497	4.45542e-05	0.0684679	2.4579e-05	-9.89115e-05	0
K00105	0.00290411	0.00458512	0.717964	6.75535e-05	3.16774e-09	6.75256e-05	2.89565e-08	6.72223e-05	1.33123e-07	6.75617e-05	9.54544e-09	6.74871e-05	4.13075e-08	6.6953e-05	2.02926e-07	6.71797e-05	2.67343e-07	6.00494e-07	1
K00106	1.65476e-08	4.15736e-07	0.953091	0.00160622	2.54897e-08	0.00160485	3.73456e-07	0.00159292	2.06193e-06	0.00160613	1.10693e-07	0.0016044	6.42545e-07	0.0015712	5.14702e-06	0.00158435	4.85805e-06	3.50202e-05	1
K00108	1.2095e-05	3.50522e-05	0.877177	0.014218	2.83667e-07	0.0142322	4.8666e-06	0.0143501	2.1668e-05	0.0142169	7.90997e-08	0.0142452	1.76934e-05	0.0145801	0.000117545	0.0144054	2.83736e-05	-0.000362117	0
K00109	0.00133779	0.00224449	0.750144	0.00564709	9.19258e-08	0.00564984	2.68683e-06	0.00567719	1.32424e-05	0.00564687	2.28131e-07	0.00564321	1.49822e-06	0.00564491	9.53606e-06	0.00564764	3.70433e-07	2.18492e-06	1
K00111	3.30887e-06	1.19441e-05	0.89854	0.0593412	2.33687e-07	0.0593469	2.24495e-06	0.0593827	1.50142e-05	0.0593417	4.41801e-07	0.0593472	1.32333e-06	0.0594653	3.12219e-05	0.0594224	1.9883e-05	-0.000124028	0
K00112	9.48857e-05	0.000198716	0.833064	0.00472527	1.27808e-07	0.00472353	1.96317e-07	0.00471208	2.46728e-06	0.00472559	4.99684e-08	0.00472009	2.14227e-06	0.00478587	2.4038e-05	0.0047696	1.93497e-05	-6.05942e-05	0
K00113	9.57403e-06	2.87846e-05	0.881349	0.00362234	1.09094e-07	0.00362165	1.58353e-07	0.00361791	1.30235e-06	0.00362266	5.73104e-08	0.00361871	1.53156e-06	0.00370256	2.33715e-05	0.00367971	2.1042e-05	-8.02148e-05	0
K00114	9.98176e-07	4.60989e-06	0.914884	0.010438	3.17283e-07	0.010443	2.79996e-06	0.0105427	3.12185e-05	0.0104374	2.96025e-07	0.0104433	8.57305e-06	0.0108125	9.53574e-05	0.0106061	2.85145e-05	-0.000374465	0
K00115	5.18201e-07	2.72885e-06	0.922655	3.43498e-05	1.23513e-09	3.43279e-05	1.65461e-08	3.40828e-05	1.65888e-07	3.43461e-05	2.66524e-09	3.43038e-05	2.71502e-08	3.34489e-05	1.00215e-07	3.37671e-05	1.56015e-07	9.00842e-07	1
K00116	0.000271101	0.000511339	0.8044	0.00294572	6.79536e-08	0.00295546	3.4247e-06	0.00295877	1.26361e-06	0.0029476	1.36733e-06	0.00297632	7.07972e-06	0.00302968	1.76041e-05	0.0029774	2.93492e-05	-8.39584e-05	0
K00117	1.19597e-05	3.4733e-05	0.877381	0.0215341	1.67331e-07	0.0215408	8.12044e-06	0.021619	5.4513e-05	0.0215334	9.50251e-07	0.0215675	8.3747e-06	0.0218486	6.94784e-05	0.0216687	5.502e-05	-0.000314573	0
K00118	2.00391e-07	1.32997e-06	0.932651	0.00701806	9.34364e-08	0.00701998	9.78479e-07	0.00704855	8.06257e-06	0.00701801	1.46004e-07	0.00702345	5.34991e-06	0.00716369	7.92438e-06	0.0070803	3.31811e-05	-0.000145629	0
K00119	1.26656e-05	3.64307e-05	0.876336	0.00401802	2.15225e-07	0.00402753	3.94424e-06	0.0041431	2.1139e-05	0.00401748	7.45651e-08	0.0040358	1.42156e-05	0.00424008	7.12604e-05	0.00411874	1.92707e-05	-0.000222061	0
K00120	0.000791901	0.00138372	0.769591	1.26364e-05	2.68522e-08	1.25933e-05	6.48334e-09	1.24501e-05	1.42823e-08	1.25939e-05	1.69763e-09	1.25767e-05	1.46462e-08	1.2284e-05	4.70031e-08	1.25005e-05	1.52073e-07	3.52435e-07	1
K00121	8.01807e-06	2.48083e-05	0.884416	0.043801	2.04289e-06	0.0438344	6.89622e-06	0.0440923	4.59943e-05	0.0438037	3.51025e-06	0.0438347	2.81729e-05	0.0443804	0.00016988	0.0440579	7.26641e-05	-0.000579415	0
K00122	4.03414e-08	6.00688e-07	0.946632	0.00577871	2.8182e-07	0.00577783	7.06301e-07	0.00576465	3.67284e-06	0.00577814	9.74744e-08	0.00577622	1.95361e-06	0.00586977	1.18999e-05	0.00583734	1.93309e-05	-9.10627e-05	0
K00123	6.1992e-06	2.00704e-05	0.888719	0.077333	6.20844e-07	0.0773407	7.41503e-06	0.0774802	1.29543e-05	0.0773312	6.69601e-07	0.0773146	6.46595e-06	0.0773949	3.53789e-05	0.0774014	3.24939e-05	-6.18665e-05	0
K00124	0.0004416	0.000804381	0.78932	0.0404927	1.9252e-07	0.0404966	6.82488e-06	0.0406071	1.59549e-05	0.0404917	1.14252e-06	0.0404724	4.48866e-06	0.0404681	3.75256e-05	0.0405334	4.46354e-05	2.45888e-05	1
K00126	2.0054e-05	5.33718e-05	0.867622	0.00103098	5.96089e-08	0.00103384	1.19136e-06	0.00107387	6.20274e-06	0.00103074	8.82845e-08	0.00103682	4.56906e-06	0.00112196	3.10662e-05	0.00106491	4.74294e-06	-9.09729e-05	0
K00127	2.93708e-05	7.31255e-05	0.8599	0.00743817	2.31318e-08	0.00744279	1.67375e-06	0.00752146	2.03787e-05	0.00743799	2.78768e-07	0.00744396	5.85423e-06	0.0076079	6.08262e-05	0.00753515	1.38701e-05	-0.000169725	0
K00128	1.31017e-05	3.74977e-05	0.875715	0.0944746	1.65348e-06	0.0945151	9.87787e-06	0.0947537	2.34647e-05	0.0944777	3.43973e-06	0.0945502	2.7906e-05	0.095031	0.00016097	0.094777	9.80886e-05	-0.000556413	0
K00129	0.0171826	0.0242176	0.624377	0.00162802	4.86004e-08	0.00162696	3.47112e-07	0.00161553	3.21447e-06	0.00162797	8.95788e-08	0.00162718	7.50042e-07	0.00162896	2.56418e-06	0.00162022	8.68877e-06	-9.36662e-07	0
K00130	2.70259e-07	1.64803e-06	0.929655	0.0301514	1.37041e-06	0.03017	7.88501e-06	0.0302632	2.69833e-05	0.0301489	4.35761e-07	0.0301732	1.05319e-05	0.030552	9.61593e-05	0.0304546	4.5659e-05	-0.000400574	0
K00131	0.013338	0.019087	0.63975	0.0157673	2.02563e-07	0.0157651	2.91929e-06	0.015774	1.26328e-05	0.0157657	3.62763e-07	0.0157562	3.44969e-06	0.0158028	2.29848e-05	0.0157886	1.27847e-05	-3.54296e-05	0
K00133	1.69906e-07	1.18216e-06	0.934248	0.0706474	1.16482e-07	0.0706395	1.54184e-06	0.0705852	9.57601e-06	0.0706454	2.14678e-06	0.07063	6.25555e-06	0.070449	4.40402e-05	0.0705445	1.41187e-05	0.000198334	1
K00134	1.38974e-07	1.0414e-06	0.936141	0.0781491	2.54238e-07	0.0781453	5.45772e-06	0.0780669	1.15803e-05	0.0781494	6.5987e-07	0.0781414	3.93914e-06	0.0778646	5.52741e-05	0.0780108	3.82203e-05	0.00028453	1
K00135	8.82484e-06	2.68949e-05	0.882768	0.0515219	1.44776e-06	0.0515438	4.67872e-06	0.0516818	2.32339e-05	0.0515209	2.83489e-07	0.0515779	1.9528e-05	0.0520966	0.000179546	0.0517865	4.33631e-05	-0.000574646	0
K00137	0.000873495	0.00151594	0.766084	0.000964041	1.3284e-07	0.000966152	1.58826e-06	0.000976889	2.73267e-06	0.000963834	2.04427e-08	0.00096667	2.0428e-06	0.000974612	5.48014e-06	0.000968439	2.01287e-06	-1.05711e-05	0
K00138	0.047051	0.0630602	0.554393	1.76648e-05	1.82049e-09	1.76534e-05	1.60068e-08	1.755e-05	6.16739e-08	1.76626e-05	6.53515e-10	1.76398e-05	1.65746e-08	1.72913e-05	2.64782e-07	1.75173e-05	1.18904e-07	3.73476e-07	1
K00140	7.92601e-06	2.45674e-05	0.884613	0.0501878	9.29921e-07	0.0502129	1.18667e-06	0.050325	2.42653e-05	0.0501894	1.06448e-06	0.0502303	3.02133e-05	0.0506591	0.000137343	0.0504441	6.07894e-05	-0.000471326	0
K00141	0.00494066	0.00751211	0.693191	0.000306625	9.97433e-08	0.000309017	1.37519e-06	0.000311344	1.16273e-06	0.000306509	4.50422e-08	0.000309136	9.02133e-07	0.000315757	5.28702e-06	0.000314701	1.95487e-06	-9.13201e-06	0
K00146	4.2031e-06	1.4469e-05	0.894908	0.00283398	1.33866e-07	0.00284198	2.77401e-06	0.00290397	2.39654e-05	0.00283437	2.22666e-07	0.00284816	9.55572e-06	0.00294488	2.13358e-05	0.00288726	1.22273e-05	-0.000110895	0
K00147	2.24243e-06	8.76297e-06	0.904173	0.0543693	3.76387e-07	0.0543622	4.32687e-06	0.0543026	1.24072e-05	0.0543706	4.64529e-07	0.0543509	2.08469e-06	0.0542556	2.90378e-05	0.0543057	1.42201e-05	0.000113736	1
K00148	0.000647563	0.00114571	0.776607	0.00244622	1.60095e-07	0.00244843	1.12031e-06	0.00244499	2.86592e-06	0.0024462	7.1823e-08	0.00245153	2.50125e-06	0.00246992	1.15663e-05	0.0024666	6.10037e-06	-2.36949e-05	0
K00150	6.77521e-05	0.00014734	0.841286	0.000153416	2.50662e-09	0.000153306	5.33903e-08	0.000151813	3.2134e-07	0.000153402	1.45346e-08	0.000153298	1.23505e-08	0.000151297	7.96442e-07	0.000151944	4.56501e-07	2.11895e-06	1
K00151	1.20828e-05	3.50463e-05	0.877195	0.00212844	8.95975e-09	0.00213753	2.44872e-06	0.00214248	3.86738e-06	0.00213022	1.53801e-06	0.00215088	2.19254e-06	0.00217823	1.23597e-05	0.0021511	7.81628e-06	-4.97863e-05	0
K00152	5.48451e-07	2.84051e-06	0.922012	1.23638e-05	8.94293e-10	1.23551e-05	3.528e-09	1.22682e-05	4.23145e-08	1.23627e-05	2.03534e-09	1.23474e-05	1.59222e-08	1.19106e-05	4.72159e-08	1.2174e-05	9.93225e-08	4.53261e-07	1
K00154	1.99254e-05	5.30705e-05	0.867748	0.00156556	3.93039e-08	0.00157129	2.70869e-06	0.00160637	5.11506e-06	0.00156525	4.25136e-08	0.00157162	4.85813e-06	0.00165367	2.89354e-05	0.00160452	9.17665e-06	-8.81117e-05	0
K00155	2.73051e-05	6.88758e-05	0.861411	0.00805561	1.92923e-07	0.00805962	8.33595e-07	0.00809012	8.44315e-06	0.00805541	1.56293e-07	0.00806053	6.2349e-06	0.00818219	4.4519e-05	0.00812035	9.63826e-06	-0.000126581	0
K00156	3.58684e-05	8.65276e-05	0.855668	0.0103498	4.90643e-07	0.0103535	1.86033e-06	0.0103828	1.02556e-05	0.0103489	4.09749e-07	0.0103576	3.90847e-06	0.0104089	1.36438e-05	0.0103898	1.59238e-05	-5.90414e-05	0
K00158	0.000654655	0.00115737	0.776233	0.000205447	8.34131e-09	0.000206023	8.61253e-08	0.000205535	2.18135e-06	0.000205453	6.95304e-09	0.000205587	2.6478e-08	0.000201259	7.44035e-07	0.000203029	3.75613e-07	4.18768e-06	1
K00161	2.78257e-06	1.04539e-05	0.901089	0.0739414	9.83578e-07	0.073948	5.13917e-06	0.0740166	2.53547e-05	0.0739408	4.06558e-07	0.0739427	9.01407e-07	0.0741673	3.94132e-05	0.0740655	5.25259e-05	-0.000225876	0
K00162	9.748e-08	9.1012e-07	0.939347	0.0691801	9.48741e-07	0.069191	5.43557e-06	0.069286	1.14183e-05	0.0691807	1.4182e-06	0.0691907	2.80141e-06	0.0694638	3.93998e-05	0.0693283	5.23543e-05	-0.000283729	0
K00163	2.75717e-06	1.03754e-05	0.901222	0.0199547	3.36808e-07	0.0199605	2.1941e-06	0.0199954	9.68186e-06	0.019953	5.9963e-07	0.0199647	4.23286e-06	0.0201931	7.36514e-05	0.0201082	1.85214e-05	-0.000238405	0
K00164	0.0163246	0.0230648	0.62755	0.0347832	3.9841e-07	0.0347909	1.98918e-06	0.0348134	1.10384e-05	0.0347832	1.52976e-07	0.0348014	4.77968e-06	0.0348557	3.82919e-05	0.0347847	2.90967e-05	-7.25608e-05	0
K00166	0.00208582	0.00337888	0.732242	0.0086088	5.86045e-08	0.00861493	1.83827e-06	0.00861394	4.38372e-06	0.00861091	1.18893e-06	0.00861628	5.42873e-06	0.0085976	2.10409e-05	0.00856775	1.26455e-05	1.11998e-05	1
K00167	0.0153689	0.0217902	0.631245	0.0155401	1.39432e-07	0.0155419	1.30278e-06	0.0155153	8.65635e-06	0.0155423	1.05194e-06	0.0155399	2.4132e-06	0.0155796	2.89916e-05	0.0155476	1.81333e-05	-3.95023e-05	0
K00169	6.73572e-09	3.10247e-07	0.958804	0.0223906	4.31018e-07	0.0223776	4.83067e-06	0.0222961	1.75036e-05	0.0223914	7.56479e-07	0.022368	1.03393e-05	0.0219675	6.16688e-05	0.0221877	4.616e-05	0.000423103	1
K00170	7.72157e-09	3.19451e-07	0.957984	0.0240573	4.76279e-07	0.0240428	5.18873e-06	0.0239769	2.21324e-05	0.024058	7.77403e-07	0.0240331	1.11284e-05	0.0236375	5.78972e-05	0.0238679	4.80562e-05	0.000419759	1
K00171	2.74346e-09	2.82904e-07	0.963812	0.014721	2.48393e-07	0.0147129	2.98391e-06	0.0146657	8.11223e-06	0.0147219	3.25306e-07	0.0147055	5.95328e-06	0.0144216	4.21681e-05	0.0145749	3.05701e-05	0.000299356	1
K00172	7.76385e-09	3.19288e-07	0.957951	0.0222821	4.24154e-07	0.0222694	4.72242e-06	0.0221958	1.588e-05	0.0222828	7.34569e-07	0.02226	1.01844e-05	0.0218732	5.99493e-05	0.0220892	4.5655e-05	0.000408901	1
K00174	1.4319e-05	4.03139e-05	0.87407	0.0652191	8.75629e-07	0.065195	7.15102e-06	0.0650169	4.49882e-05	0.0652196	5.93589e-07	0.0651618	2.29209e-05	0.0647091	0.000156925	0.0649743	5.61749e-05	0.000510031	1
K00175	1.41737e-05	4.00024e-05	0.87426	0.0663154	8.37187e-07	0.0662908	7.02145e-06	0.0661153	4.60175e-05	0.0663151	6.07841e-07	0.0662568	2.296e-05	0.0657998	0.000157931	0.0660655	5.74345e-05	0.000515521	1
K00176	2.53794e-06	9.68763e-06	0.902416	0.0404954	4.18547e-07	0.0404753	4.32319e-06	0.040377	1.56916e-05	0.0404938	8.87596e-07	0.0404522	1.50748e-05	0.0401107	9.6475e-05	0.0403277	5.14215e-05	0.00038469	1
K00177	9.30701e-07	4.36835e-06	0.91575	0.0339549	4.45933e-07	0.0339341	4.98151e-06	0.033815	2.6115e-05	0.0339532	8.18356e-07	0.0339162	1.42711e-05	0.0334757	0.000119105	0.0337318	4.31227e-05	0.000479185	1
K00178	1.10585e-06	4.98065e-06	0.913599	0.00241812	7.93672e-08	0.00241827	3.27611e-07	0.00242253	2.65059e-06	0.00241836	6.00535e-08	0.00241564	1.07771e-06	0.00249935	1.71803e-05	0.00247651	1.93195e-05	-8.12348e-05	0
K00179	1.85963e-07	1.2621e-06	0.933379	0.0286409	4.92602e-07	0.0286284	3.51953e-06	0.0285767	6.51652e-06	0.0286409	7.22231e-07	0.0286126	9.45431e-06	0.0283311	4.52628e-05	0.0284982	5.74847e-05	0.0003098	1
K00180	2.38273e-07	1.50066e-06	0.930933	0.0287257	4.85704e-07	0.0287133	3.52122e-06	0.028662	6.28876e-06	0.0287257	7.24031e-07	0.0286976	9.4539e-06	0.0284116	4.80081e-05	0.028584	5.83733e-05	0.000314036	1
K00183	2.85387e-07	1.70566e-06	0.929095	0.00555815	7.743e-08	0.00555531	5.59122e-07	0.00553072	6.1927e-06	0.00555781	3.03634e-07	0.00555278	1.81714e-06	0.00550416	1.08591e-05	0.00552431	6.55511e-06	5.39876e-05	1
K00185	0.0219957	0.0305709	0.6086	0.0392533	4.28143e-07	0.0392429	1.70178e-06	0.0392272	1.58003e-05	0.0392527	1.43196e-06	0.0392336	1.27124e-05	0.0393232	6.35691e-05	0.0393058	2.85532e-05	-6.98994e-05	0
K00186	5.07783e-06	1.69892e-05	0.891943	0.00521398	8.89507e-08	0.00521299	7.4109e-07	0.00521843	6.5736e-06	0.00521389	1.19856e-07	0.00520934	1.7104e-06	0.00530533	2.1829e-05	0.00527001	2.24425e-05	-9.13486e-05	0
K00187	5.07783e-06	1.6981e-05	0.891943	0.00521398	8.89507e-08	0.00521299	7.4109e-07	0.00521843	6.5736e-06	0.00521389	1.19856e-07	0.00520934	1.7104e-06	0.00530533	2.1829e-05	0.00527001	2.24425e-05	-9.13486e-05	0
K00190	0.000758111	0.00132737	0.771132	0.0106981	2.32219e-07	0.0106962	1.30685e-06	0.0106534	1.00859e-05	0.0106992	2.16163e-07	0.0106862	4.74586e-06	0.0106334	9.97948e-06	0.0106577	3.18835e-05	6.46472e-05	1
K00194	1.2326e-06	5.45552e-06	0.912216	0.014448	8.42983e-08	0.0144442	2.26059e-06	0.0144451	2.13602e-05	0.0144471	4.14761e-07	0.0144334	5.69492e-06	0.0143115	2.67552e-05	0.0143827	1.80643e-05	0.000136454	1
K00196	2.77703e-06	1.04445e-05	0.901118	0.00272016	8.77896e-08	0.00271803	5.13535e-07	0.00269318	5.18303e-06	0.00272016	1.86479e-07	0.00271625	1.60063e-06	0.00267251	1.28917e-05	0.00269294	5.83637e-06	4.76448e-05	1
K00197	3.81663e-07	2.14732e-06	0.926028	0.0163576	1.20619e-07	0.0163519	2.32779e-06	0.0163361	2.27719e-05	0.0163566	5.46374e-07	0.0163404	6.7172e-06	0.016176	3.32959e-05	0.0162652	2.31669e-05	0.000181579	1
K00198	2.02782e-07	1.34326e-06	0.932535	0.0154642	1.7946e-07	0.0154525	3.15352e-06	0.0153697	2.90521e-05	0.0154627	3.40408e-07	0.0154458	6.90367e-06	0.0151784	5.40424e-05	0.0153041	3.52331e-05	0.000285848	1
K00200	1.68701e-05	4.60149e-05	0.870973	0.00240928	6.87678e-08	0.00240743	4.9402e-07	0.00239519	3.80905e-06	0.002409	7.37051e-08	0.00240741	6.09389e-07	0.00238323	6.2333e-06	0.00238873	7.14125e-06	2.60501e-05	1
K00201	1.3363e-05	3.81352e-05	0.875351	0.00234058	6.93451e-08	0.00233875	4.78276e-07	0.00232702	3.61532e-06	0.00234028	9.3734e-08	0.00233878	5.74443e-07	0.00231033	7.73261e-06	0.00231883	7.29046e-06	3.02526e-05	1
K00202	1.3363e-05	3.81194e-05	0.875351	0.00234058	6.93451e-08	0.00233875	4.78276e-07	0.00232702	3.61532e-06	0.00234028	9.3734e-08	0.00233878	5.74443e-07	0.00231033	7.73261e-06	0.00231883	7.29046e-06	3.02526e-05	1
K00203	0.000318968	0.000593522	0.799508	1.83233e-05	2.56776e-09	1.83587e-05	1.25978e-08	1.87691e-05	2.26788e-07	1.83286e-05	3.59221e-09	1.83413e-05	1.37144e-08	1.88823e-05	9.81619e-08	1.87377e-05	1.78855e-07	-5.59019e-07	0
K00207	1.00131e-05	2.98065e-05	0.88056	0.000595649	1.22743e-07	0.000598195	1.32868e-06	0.00061694	4.53115e-06	0.000595451	1.44185e-08	0.000600488	3.14717e-06	0.000635305	1.24669e-05	0.000622406	3.72144e-06	-3.96556e-05	0
K00208	1.39233e-09	2.8293e-07	0.967182	0.0387839	1.95001e-07	0.0387888	2.33645e-06	0.0388272	1.69167e-05	0.0387844	9.35457e-08	0.0387965	2.29664e-06	0.0390463	3.69313e-05	0.0389336	2.0451e-05	-0.000262321	0
K00211	2.05307e-05	5.44099e-05	0.86716	9.15888e-05	2.06721e-09	9.15178e-05	9.38979e-09	9.05797e-05	1.71572e-07	9.1583e-05	8.70216e-09	9.15795e-05	6.71266e-08	9.02348e-05	5.55147e-07	9.0414e-05	1.39147e-07	1.35404e-06	1
K00213	3.84459e-08	6.12033e-07	0.947003	0.00140128	3.89584e-08	0.00140038	4.92232e-07	0.00139032	1.63387e-06	0.00140121	1.00195e-07	0.00140043	4.15131e-07	0.0013646	6.64915e-06	0.0013783	4.73252e-06	3.66801e-05	1
K00214	0.00355104	0.00551205	0.708868	2.74802e-05	2.77405e-10	2.7447e-05	6.69082e-09	2.72043e-05	1.04778e-07	2.74741e-05	2.18204e-09	2.74602e-05	8.15745e-09	2.6948e-05	1.92331e-07	2.71965e-05	2.35486e-07	5.32196e-07	1
K00215	2.14495e-09	2.69445e-07	0.965074	0.0692264	2.98352e-07	0.0692191	3.69655e-06	0.0692034	2.00746e-05	0.0692231	4.4631e-07	0.0692146	5.45487e-06	0.0689855	1.18374e-05	0.0691012	3.50885e-05	0.000240876	1
K00216	0.000319797	0.000594905	0.799429	0.00359897	2.81636e-08	0.00359863	1.86954e-06	0.00358272	6.93125e-06	0.00359905	2.24622e-08	0.00359639	7.00774e-07	0.00360281	4.66537e-06	0.00360456	1.53928e-06	-3.83863e-06	0
K00217	3.81167e-05	9.12186e-05	0.854355	0.000310882	7.47028e-08	0.000312203	4.47222e-07	0.000332145	6.11293e-06	0.000310901	9.15002e-09	0.000312085	8.47065e-07	0.000342664	1.13039e-05	0.000328251	2.35396e-06	-3.17817e-05	0
K00218	4.96157e-08	6.54189e-07	0.945007	0.000576798	9.92394e-10	0.000576362	8.27696e-08	0.000571552	1.26754e-06	0.000576762	4.34548e-08	0.00057632	1.57443e-07	0.0005659	1.44971e-06	0.000570556	1.59247e-06	1.08981e-05	1
K00219	0.00354005	0.00549622	0.70901	0.00818225	2.94654e-07	0.00818523	3.62126e-06	0.00814421	1.42735e-05	0.00818188	4.16045e-07	0.00819274	3.60654e-06	0.00815687	6.56434e-06	0.00815374	2.45605e-05	2.53838e-05	1
K00220	1.05031e-05	3.1051e-05	0.879713	0.00104348	1.31474e-07	0.00105036	3.27516e-06	0.00111553	1.40088e-05	0.00104352	1.60304e-07	0.00105351	6.68577e-06	0.0011634	3.77829e-05	0.00110562	1.04823e-05	-0.000119913	0
K00221	0.000145988	0.00028992	0.821883	0.000217303	8.52598e-09	0.000217147	7.63308e-08	0.000216617	8.93665e-07	0.000217084	2.33419e-08	0.00021727	1.39099e-07	0.000224187	2.23844e-06	0.000221552	2.31216e-06	-6.88389e-06	0
K00222	3.27269e-05	8.00391e-05	0.857625	0.000228974	5.67426e-09	0.000228832	3.53012e-08	0.00022784	2.3389e-07	0.000228973	1.23777e-08	0.000228708	1.12725e-07	0.000235244	1.44289e-06	0.000230965	2.04711e-06	-6.26935e-06	0
K00223	2.51696e-08	4.81708e-07	0.950156	0.00204009	5.84694e-08	0.00203848	5.07871e-07	0.00201783	2.91127e-06	0.00203997	1.5297e-07	0.00203762	8.79446e-07	0.00198506	9.78392e-06	0.00200546	6.47399e-06	5.50356e-05	1
K00224	0.00463522	0.00707572	0.696295	0.000203955	1.59749e-09	0.000203816	8.64329e-08	0.0002023	7.51936e-07	0.00020393	1.48954e-08	0.000203759	3.7604e-08	0.000210099	3.16049e-06	0.000206036	2.57053e-06	-6.1442e-06	0
K00226	0.00296843	0.00467706	0.716989	0.0767788	9.84919e-08	0.0767674	1.95333e-06	0.076705	1.16606e-05	0.0767772	9.49338e-07	0.0767538	1.03702e-05	0.0766477	7.12459e-05	0.0767323	6.79294e-06	0.000131171	1
K00227	0.000831999	0.00144866	0.767832	1.64849e-05	1.5145e-09	1.64822e-05	2.2266e-08	1.64249e-05	6.12119e-08	1.64849e-05	2.6991e-09	1.65212e-05	5.99324e-08	1.61026e-05	1.81768e-07	1.6283e-05	3.20155e-08	3.82324e-07	1
K00228	0.000710285	0.00124837	0.773413	0.0133359	1.97229e-07	0.0133378	4.06918e-06	0.0133381	4.6987e-06	0.0133347	6.91425e-07	0.0133566	7.08994e-06	0.0134652	4.8787e-05	0.0133511	3.79757e-05	-0.000129314	0
K00231	5.2472e-07	2.74643e-06	0.922514	0.0275506	5.22055e-07	0.0275583	4.54481e-06	0.0275917	8.01432e-06	0.0275504	3.64065e-07	0.0275589	7.01598e-06	0.0276688	1.50815e-05	0.0276581	3.12404e-05	-0.000118156	0
K00232	0.000809739	0.00141275	0.7688	0.00134522	7.18051e-08	0.00134806	1.47588e-06	0.0013452	4.47936e-06	0.00134504	2.78165e-08	0.00135278	1.0948e-06	0.00138226	1.18109e-05	0.00136157	1.3266e-05	-3.7046e-05	0
K00239	0.008995	0.0131332	0.662175	0.0614547	1.40849e-07	0.0614582	2.77116e-06	0.0614282	9.93738e-06	0.0614552	5.69732e-07	0.0614556	4.70449e-06	0.0614471	2.01788e-05	0.061477	1.05167e-05	7.6632e-06	1
K00241	4.76128e-07	2.556e-06	0.923604	0.0554207	8.57553e-08	0.055423	1.02381e-06	0.0554296	1.88126e-05	0.0554208	6.12017e-07	0.055422	2.0922e-06	0.0555731	1.67618e-05	0.0555159	3.51761e-05	-0.000152375	0
K00242	0.000153385	0.000303128	0.82055	0.0167568	4.74314e-07	0.016766	2.38136e-06	0.0168624	2.08565e-05	0.0167551	4.87597e-07	0.0167642	8.37459e-06	0.016919	6.86652e-05	0.0168359	1.66354e-05	-0.000162199	0
K00243	0.000159075	0.000313298	0.819561	0.00889679	6.39328e-08	0.00889864	2.36159e-06	0.00888009	3.67161e-06	0.00889771	1.25578e-06	0.0089136	2.48512e-06	0.00884604	2.33041e-05	0.00886058	1.37145e-05	5.0752e-05	1
K00244	0.000125732	0.000253853	0.825847	0.0211497	5.04013e-07	0.021149	4.41233e-06	0.0211439	2.78406e-05	0.02115	1.63215e-07	0.0211427	6.52508e-06	0.0213843	7.60043e-05	0.0212774	6.90951e-05	-0.000234586	0
K00245	4.68845e-05	0.00010925	0.849786	0.000519375	2.35252e-08	0.000520267	1.45734e-07	0.00052142	1.30884e-06	0.000519535	6.41627e-08	0.000520486	1.31103e-06	0.000530947	3.76933e-06	0.000527536	2.09894e-06	-1.1572e-05	0
K00246	3.32589e-05	8.11391e-05	0.857283	0.000399161	2.24769e-08	0.000400086	1.26259e-07	0.000402403	1.34687e-06	0.000399296	5.41776e-08	0.000400379	1.35151e-06	0.000412538	3.9436e-06	0.000407873	2.68855e-06	-1.33775e-05	0
K00247	9.58396e-05	0.000200592	0.832813	0.000193658	9.67759e-09	0.000194135	7.73523e-08	0.000198486	1.27943e-06	0.000193669	1.67806e-08	0.000195053	1.47835e-06	0.000204713	3.71882e-06	0.000202178	2.59766e-06	-1.1055e-05	0
K00248	2.90372e-05	7.24253e-05	0.860138	0.0422572	1.24099e-07	0.0422451	3.42586e-06	0.042207	1.71405e-05	0.0422546	5.11323e-07	0.0422342	3.66783e-06	0.0421292	2.59091e-05	0.0421715	3.56996e-05	0.000127989	1
K00249	1.80361e-05	4.88098e-05	0.869688	0.0565273	1.56489e-06	0.0565612	3.63408e-06	0.0567716	1.03094e-05	0.0565256	1.23519e-06	0.0565872	3.30151e-05	0.0573235	0.000264282	0.0569562	9.45966e-05	-0.000796179	0
K00252	1.81129e-07	1.2378e-06	0.933634	0.0209216	4.79445e-07	0.0209326	4.76582e-06	0.0209964	1.15538e-05	0.0209201	4.46176e-07	0.0209517	6.38431e-06	0.0213066	8.85783e-05	0.0211291	3.07778e-05	-0.00038491	0
K00253	0.00647792	0.00964152	0.6796	0.0113968	8.57764e-08	0.0113987	1.92318e-06	0.0114188	6.99752e-06	0.0113962	3.64491e-07	0.0114027	7.83769e-06	0.0114751	4.54964e-05	0.0114228	8.59755e-06	-7.83564e-05	0
K00254	0.000158301	0.00031204	0.819694	0.000219372	1.44522e-08	0.000219149	4.97042e-08	0.000217203	4.39427e-07	0.000219339	1.95321e-08	0.000219187	1.13681e-07	0.000220954	6.13177e-07	0.000218588	1.02517e-06	-1.58164e-06	0
K00255	2.59598e-08	4.8606e-07	0.949932	0.00717694	4.28088e-07	0.00717833	1.71134e-06	0.00717826	1.05244e-05	0.00717615	5.21722e-08	0.00717744	2.68755e-06	0.00732806	2.2443e-05	0.00727232	2.43319e-05	-0.000151117	0
K00256	1.44251e-05	4.05299e-05	0.873932	0.00406483	6.24644e-08	0.00406713	1.03917e-06	0.00411753	2.37501e-05	0.00406477	2.3987e-07	0.00406458	1.48149e-06	0.00412497	1.01691e-05	0.00411953	9.57766e-06	-6.01413e-05	0
K00257	0.00013112	0.000263728	0.824743	0.103574	2.88317e-06	0.103618	8.16514e-06	0.103889	2.87295e-05	0.103574	1.65649e-06	0.103647	2.28699e-05	0.104226	0.000271542	0.103975	7.14089e-05	-0.000652327	0
K00258	0.000312444	0.000582638	0.800137	0.00173457	1.08639e-08	0.00173616	2.43681e-06	0.00173319	3.02078e-06	0.00173443	1.00054e-07	0.00175185	1.70054e-06	0.00184552	3.41291e-05	0.00177439	3.68148e-05	-0.000110946	0
K00259	0.000787619	0.00137694	0.769783	0.0350315	2.69803e-07	0.0350335	3.03793e-06	0.0350026	9.09213e-06	0.0350322	3.60689e-07	0.0350582	2.72558e-06	0.035069	1.19166e-05	0.0350168	2.61587e-05	-3.75039e-05	0
K00260	0.0124162	0.0178418	0.643957	0.0161234	5.97923e-07	0.0161337	1.61287e-06	0.0161815	3.6482e-06	0.016124	1.10445e-06	0.0161399	9.51936e-06	0.0162011	5.32142e-05	0.0161473	5.23749e-06	-7.77755e-05	0
K00261	3.76776e-05	9.02615e-05	0.854606	0.0370676	2.77878e-07	0.0370622	1.69075e-06	0.0370106	1.54482e-05	0.0370667	1.23311e-06	0.0370664	1.36653e-05	0.0371861	4.92375e-05	0.0371557	3.03203e-05	-0.000118416	0
K00262	2.45583e-05	6.32166e-05	0.863578	0.0210206	2.59621e-07	0.0210191	2.29436e-06	0.0209667	1.36724e-05	0.0210208	1.06485e-07	0.0210186	1.16692e-06	0.021046	1.39256e-05	0.0210193	1.22437e-05	-2.53795e-05	0
K00263	3.18054e-07	1.86065e-06	0.927967	0.0170728	9.26979e-08	0.0170764	2.85315e-06	0.0170159	2.04511e-05	0.0170764	1.84337e-06	0.0170924	3.63697e-06	0.0169663	1.18238e-05	0.0169863	2.47055e-05	0.000106489	1
K00265	8.74085e-07	4.16199e-06	0.91652	0.0622399	7.46554e-07	0.0622472	3.96475e-06	0.0623506	4.47499e-05	0.0622391	4.41872e-07	0.0622585	1.26212e-05	0.0626552	9.92032e-05	0.0624956	4.82306e-05	-0.00041527	0
K00266	1.22199e-08	3.85513e-07	0.955102	0.1244	4.77484e-08	0.124387	4.49286e-06	0.124289	1.38247e-05	0.124402	9.1587e-07	0.124372	3.00066e-06	0.124011	2.81923e-05	0.12417	7.24081e-05	0.0003895	1
K00270	0.00236268	0.00379358	0.726963	8.85956e-05	1.01741e-08	8.87013e-05	1.70859e-08	9.26011e-05	2.81655e-06	8.8773e-05	2.30398e-07	8.86828e-05	6.68724e-08	8.64719e-05	4.38318e-07	8.73858e-05	2.17406e-07	2.12367e-06	1
K00271	0.000150635	0.00029812	0.821039	0.000256529	3.89125e-08	0.000258072	5.42583e-07	0.00026232	1.19294e-06	0.000256683	5.23299e-08	0.000260612	5.62347e-07	0.000268265	4.46455e-06	0.000263926	1.44598e-06	-1.17361e-05	0
K00272	0.0206365	0.0287571	0.612753	6.87064e-05	3.49465e-09	6.89144e-05	4.60393e-08	7.03354e-05	9.95864e-07	6.87245e-05	2.22358e-08	6.91557e-05	1.83428e-07	7.18436e-05	1.89183e-06	7.01206e-05	6.82325e-07	-3.13719e-06	0
K00274	1.22346e-05	3.54418e-05	0.876968	0.0141435	1.15126e-07	0.0141528	4.15962e-06	0.0142254	1.8281e-05	0.0141433	4.10226e-07	0.0141738	5.38082e-06	0.0143585	4.72376e-05	0.0142505	5.12029e-05	-0.000214988	0
K00275	6.10257e-06	1.98226e-05	0.888977	0.0307054	4.32273e-07	0.0307076	2.42565e-06	0.0307393	1.47057e-05	0.0307037	9.75399e-07	0.0307176	2.84893e-06	0.0308993	3.80465e-05	0.0307805	4.58771e-05	-0.000193849	0
K00276	0.00141125	0.00235742	0.748062	0.00135017	1.17742e-07	0.00135169	1.95206e-07	0.00136527	3.98206e-06	0.00135001	7.83279e-09	0.00135277	1.63561e-06	0.00137203	6.55136e-06	0.00136795	1.09561e-05	-2.18659e-05	0
K00278	9.21131e-09	3.47765e-07	0.956899	0.055705	7.93442e-08	0.0556978	3.79664e-06	0.0556251	7.19235e-06	0.0557049	5.58271e-07	0.0556995	4.98905e-06	0.055445	2.72358e-05	0.0555622	4.29036e-05	0.000259947	1
K00281	2.02347e-07	1.34166e-06	0.932556	0.0127827	2.24785e-07	0.0127864	3.4968e-06	0.0128024	6.92015e-06	0.0127812	4.41152e-07	0.0128076	5.32342e-06	0.0130196	2.08185e-05	0.0129052	5.46958e-05	-0.000236915	0
K00282	3.78091e-07	2.12896e-06	0.926129	0.0375335	1.86063e-07	0.0375284	2.67672e-06	0.037477	1.52889e-05	0.0375338	1.97663e-07	0.0375096	7.15168e-06	0.0373139	3.12482e-05	0.0373965	4.639e-05	0.000219572	1
K00283	3.78091e-07	2.13069e-06	0.926129	0.0375335	1.86063e-07	0.0375284	2.67672e-06	0.037477	1.52889e-05	0.0375338	1.97663e-07	0.0375096	7.15168e-06	0.0373139	3.12482e-05	0.0373965	4.639e-05	0.000219572	1
K00284	7.07932e-07	3.51878e-06	0.919052	0.0150512	3.61203e-07	0.0150464	1.73885e-06	0.0150263	1.47214e-05	0.0150507	4.1842e-07	0.0150401	5.39628e-06	0.0151468	1.33302e-05	0.0151098	2.42552e-05	-9.56455e-05	0
K00285	2.18811e-05	5.73726e-05	0.865897	0.0199711	4.32664e-07	0.0200007	9.01646e-06	0.0201951	3.54926e-05	0.0199717	1.13335e-06	0.0200226	2.04458e-05	0.0203243	0.000115964	0.0201359	4.0251e-05	-0.00035312	0
K00286	2.17212e-08	4.53389e-07	0.951208	0.0673143	1.82151e-07	0.0673062	4.11872e-06	0.0672584	9.21239e-06	0.0673164	1.74288e-06	0.0672917	2.34644e-06	0.0671154	3.40152e-05	0.067192	2.26337e-05	0.000198827	1
K00287	0.00270297	0.00429999	0.721132	0.0302154	1.73909e-07	0.0302184	4.16376e-06	0.0301791	1.71755e-05	0.0302153	3.33877e-07	0.0302513	5.69465e-06	0.0302671	2.34478e-05	0.030161	4.79041e-05	-5.17726e-05	0
K00288	5.2653e-07	2.75382e-06	0.922475	0.00696577	1.94962e-07	0.00696452	6.79474e-07	0.00698059	8.98377e-06	0.0069661	4.08561e-08	0.00695868	2.94567e-06	0.00721883	4.90907e-05	0.00714339	5.70842e-05	-0.000253067	0
K00290	3.91441e-07	2.18808e-06	0.925755	0.0079803	8.20669e-08	0.00797762	1.19499e-06	0.00794254	3.84051e-06	0.00798008	3.71987e-07	0.00797774	1.59615e-06	0.00793947	1.05655e-05	0.00794197	8.05688e-06	4.08352e-05	1
K00292	0.00598419	0.00895684	0.683649	0.000122736	5.62265e-10	0.0001227	1.24837e-08	0.000121887	1.98007e-07	0.000122758	8.94981e-09	0.000122746	2.18365e-08	0.00012194	2.26396e-07	0.000122278	5.83075e-07	7.95871e-07	1
K00293	0.00215373	0.00348074	0.730896	0.000528932	1.21178e-08	0.000530539	2.16022e-06	0.000525322	1.55108e-06	0.000528905	3.76143e-08	0.000543342	2.60231e-06	0.000533081	4.9608e-06	0.000530327	5.82252e-06	-4.14835e-06	0
K00294	3.34927e-05	8.1623e-05	0.857134	0.0152905	4.65191e-07	0.0152967	2.01495e-06	0.0152904	3.86981e-06	0.0152923	1.00949e-06	0.0153067	4.26843e-06	0.0153905	1.91254e-05	0.0153611	3.52334e-05	-0.000100017	0
K00297	3.62644e-06	1.28422e-05	0.897164	0.044577	1.42459e-07	0.0445719	2.84465e-07	0.0444947	2.74823e-05	0.0445757	1.46326e-06	0.0445776	2.67364e-06	0.0444851	3.24047e-06	0.0444621	3.2583e-05	9.18798e-05	1
K00298	0.0241031	0.0333524	0.602545	5.70223e-05	1.23264e-09	5.72754e-05	2.48322e-07	5.7993e-05	1.54331e-06	5.70383e-05	7.60403e-10	5.78985e-05	2.6744e-07	5.56791e-05	3.06976e-07	5.63807e-05	1.45608e-07	1.34326e-06	1
K00299	7.26318e-05	0.000156523	0.839624	0.0105051	4.36058e-07	0.0105173	1.29656e-06	0.010567	9.23207e-06	0.0105048	1.58182e-07	0.010523	7.84724e-06	0.0106253	4.45227e-05	0.0105791	1.63122e-05	-0.000120259	0
K00301	7.51957e-06	2.35506e-05	0.885505	0.0142169	4.74603e-07	0.0142243	4.71371e-06	0.0142948	1.64069e-05	0.0142158	3.36889e-07	0.0142163	7.71724e-07	0.0143057	3.06843e-05	0.0142906	1.26561e-05	-8.87715e-05	0
K00302	0.000103339	0.000214727	0.83091	0.00603761	1.63632e-07	0.0060483	3.84079e-06	0.00612357	1.42127e-05	0.00603726	3.75888e-08	0.00605689	1.151e-05	0.00620075	5.97019e-05	0.00610284	2.30633e-05	-0.000163141	0
K00303	6.43369e-07	3.24692e-06	0.920174	0.0331158	4.18164e-07	0.0331375	1.22443e-05	0.0333284	3.70605e-05	0.0331145	7.63295e-07	0.0331208	7.71677e-06	0.0334745	8.9725e-05	0.0332846	2.65238e-05	-0.000358729	0
K00304	2.78139e-05	6.98024e-05	0.86103	0.00355922	1.51755e-07	0.00357061	3.99635e-06	0.00365965	1.58016e-05	0.00355891	7.94551e-08	0.00357677	1.1332e-05	0.00372404	5.66258e-05	0.00363845	1.69012e-05	-0.000164817	0
K00305	4.01227e-05	9.52277e-05	0.853237	0.00316185	1.52886e-07	0.00317138	3.35631e-06	0.00324097	1.24724e-05	0.00316151	5.7792e-08	0.00317762	1.00363e-05	0.00330705	5.10044e-05	0.00322735	1.39908e-05	-0.000145199	0
K00306	2.38537e-05	6.17017e-05	0.864167	0.000783161	2.36359e-08	0.000783075	2.72705e-07	0.000781135	1.42752e-06	0.000783139	4.52976e-08	0.00078227	3.41278e-07	0.000775565	7.4285e-07	0.00078552	2.52962e-06	7.59577e-06	1
K00309	4.7541e-05	0.000110556	0.849474	0.00051785	2.2603e-08	0.000518976	2.26612e-07	0.00053314	3.22907e-06	0.000517791	1.68888e-08	0.00051961	1.27461e-06	0.00053534	5.45702e-06	0.000526554	4.27146e-06	-1.74903e-05	0
K00311	0.00038107	0.000700403	0.794005	0.00867757	1.03943e-07	0.00868223	2.43905e-06	0.00872916	1.23656e-05	0.00867695	3.63249e-07	0.00868752	9.4099e-06	0.00881925	5.976e-05	0.00873614	1.95439e-05	-0.000141686	0
K00313	3.56008e-07	2.03278e-06	0.926774	0.0109145	1.18516e-07	0.0109197	3.0221e-06	0.0109602	9.73577e-06	0.0109164	1.14872e-06	0.010912	9.02868e-07	0.0108668	1.57876e-05	0.0108875	6.57628e-06	4.76621e-05	1
K00314	8.06153e-06	2.49204e-05	0.884323	0.00199519	4.46286e-08	0.00200108	2.02379e-06	0.00204023	9.24684e-06	0.00199508	1.1547e-08	0.00200404	3.28835e-06	0.00208659	2.79864e-05	0.00204561	7.9495e-06	-9.14028e-05	0
K00315	3.3646e-05	8.19387e-05	0.857037	0.00258589	5.4585e-08	0.00259229	1.50186e-06	0.00264362	1.10327e-05	0.00258566	1.37867e-08	0.002596	4.64568e-06	0.00268381	3.31265e-05	0.00263481	1.31614e-05	-9.79202e-05	0
K00316	0.000439425	0.00080084	0.789479	0.0010354	1.37983e-07	0.0010352	4.21183e-07	0.00103763	1.59311e-06	0.00103505	1.91449e-08	0.00103483	2.48169e-07	0.00105977	1.07953e-05	0.00104685	4.84762e-06	-2.43671e-05	0
K00318	2.66045e-06	1.00828e-05	0.901739	0.0240759	8.09636e-07	0.024093	8.29862e-06	0.0241627	2.36984e-05	0.0240774	8.86435e-07	0.0241073	5.80311e-06	0.0242146	2.05959e-05	0.0241767	2.94934e-05	-0.000138654	0
K00320	1.1874e-07	9.98024e-07	0.937584	0.0129515	3.89667e-07	0.0129502	2.11782e-06	0.012951	1.64581e-05	0.0129511	8.05909e-08	0.0129451	4.95241e-06	0.0131449	3.12955e-05	0.0131174	4.33113e-05	-0.000193351	0
K00322	0.00184505	0.00302144	0.737325	0.00868859	1.01029e-07	0.0086891	1.54141e-06	0.00871424	1.67501e-05	0.00868793	3.99292e-07	0.00868724	3.01832e-06	0.00867409	4.57026e-06	0.00869779	3.01692e-06	1.45016e-05	1
K00324	0.00183752	0.00301053	0.737493	0.0387251	8.66456e-07	0.0387289	2.94118e-06	0.0388164	1.60746e-05	0.0387211	1.65027e-06	0.0387289	1.45683e-05	0.0389192	9.30208e-05	0.03878	4.8105e-05	-0.000194067	0
K00325	9.11584e-05	0.000191899	0.834065	0.0222335	4.76659e-07	0.0222379	1.81628e-06	0.0222958	2.08936e-05	0.0222315	7.65546e-07	0.0222359	6.40703e-06	0.0224122	6.63394e-05	0.0223059	2.03525e-05	-0.00017869	0
K00326	1.23562e-05	3.57191e-05	0.876788	2.28961e-05	1.62142e-09	2.2867e-05	7.69459e-09	2.26499e-05	9.03422e-09	2.28938e-05	1.39673e-09	2.28683e-05	6.40656e-09	2.22301e-05	2.20487e-07	2.25201e-05	7.5473e-08	6.6601e-07	1
K00329	0.00010657	0.000220579	0.830126	0.00407241	4.70184e-08	0.0040721	4.08359e-07	0.00414442	2.39567e-05	0.00407218	3.09193e-08	0.00407049	4.951e-07	0.00411779	2.17231e-05	0.00413574	1.81431e-05	-4.53844e-05	0
K00330	1.88025e-05	5.06063e-05	0.868882	0.0729535	4.44745e-07	0.0729465	2.05526e-06	0.0729183	4.67559e-05	0.0729525	1.44156e-06	0.072944	1.30688e-05	0.0731085	4.1192e-05	0.0730893	3.65112e-05	-0.000154991	0
K00331	2.22976e-06	8.72829e-06	0.904252	0.0688669	5.07578e-07	0.0688639	3.11611e-06	0.0688696	4.89249e-05	0.0688665	1.27173e-06	0.0688637	1.09102e-05	0.0690897	3.97428e-05	0.0690213	3.96383e-05	-0.000222844	0
K00332	0.000221249	0.000424968	0.810334	0.0630892	1.66878e-07	0.0630851	3.76423e-06	0.0631085	5.47458e-05	0.0630887	1.04937e-06	0.0630873	1.1419e-05	0.0632594	5.28845e-05	0.0632036	3.22364e-05	-0.000170226	0
K00333	0.0274394	0.0377797	0.59376	0.0687897	2.11349e-07	0.068785	3.04852e-06	0.068778	3.72094e-05	0.0687899	1.10911e-06	0.0687833	1.359e-05	0.0688531	4.43538e-05	0.0688501	2.8907e-05	-6.34031e-05	0
K00334	2.43038e-05	6.26782e-05	0.863789	0.100223	8.17962e-07	0.100201	2.52771e-06	0.10006	2.70817e-05	0.10022	3.07604e-06	0.100176	2.62623e-05	0.0999076	8.7897e-05	0.100045	6.45992e-05	0.000315436	1
K00335	0.00100206	0.00172005	0.761076	0.105869	7.88547e-07	0.105842	3.5941e-06	0.105691	2.35263e-05	0.105865	3.306e-06	0.105816	2.88688e-05	0.105625	0.00010913	0.105741	5.95664e-05	0.000243914	1
K00336	0.00230559	0.00370708	0.728008	0.0687712	6.05556e-07	0.0687546	2.01358e-06	0.0686276	1.8574e-05	0.0687697	1.80898e-06	0.0687541	1.59617e-05	0.0687219	2.64684e-05	0.0687211	6.57729e-05	4.9317e-05	1
K00337	0.000105891	0.000219502	0.830289	0.0749847	4.4476e-07	0.074977	1.85089e-06	0.0749436	3.471e-05	0.0749841	1.39612e-06	0.0749741	1.3211e-05	0.0750997	4.52676e-05	0.0750839	3.11351e-05	-0.000115049	0
K00338	0.0196024	0.0274156	0.61606	0.0706939	5.64848e-07	0.0706844	1.65629e-06	0.070612	1.77522e-05	0.0706937	1.32369e-06	0.0706853	1.36131e-05	0.0706402	5.74695e-05	0.0706918	1.0287e-05	5.368e-05	1
K00339	7.3604e-05	0.000158519	0.839304	0.0730198	4.4532e-07	0.0730134	2.19678e-06	0.0729938	5.16283e-05	0.0730189	1.43319e-06	0.0730112	1.2189e-05	0.0731721	4.51464e-05	0.0731519	3.83151e-05	-0.000152287	0
K00340	0.00353224	0.00548533	0.709112	0.0694658	4.19484e-07	0.0694604	2.25441e-06	0.0694429	4.68523e-05	0.069465	1.45779e-06	0.0694614	1.05018e-05	0.0695745	6.01637e-05	0.0695476	2.13321e-05	-0.000108685	0
K00341	9.04308e-06	2.74994e-05	0.882344	0.0711125	3.84452e-07	0.0711069	2.46401e-06	0.0710958	4.82348e-05	0.0711115	1.39872e-06	0.0711059	1.1265e-05	0.0713063	4.53801e-05	0.0712566	3.86887e-05	-0.000193788	0
K00342	0.000213802	0.000411923	0.811315	0.0785422	5.94511e-07	0.0785306	1.40785e-06	0.0784762	4.75039e-05	0.0785403	1.63093e-06	0.078526	1.51774e-05	0.0786526	5.16264e-05	0.0786448	2.78476e-05	-0.000110325	0
K00343	0.000117046	0.000238828	0.827713	0.0741977	4.69903e-07	0.0741896	1.743e-06	0.07415	4.53839e-05	0.0741966	1.52342e-06	0.0741865	1.36687e-05	0.0743175	4.41777e-05	0.0743098	3.34098e-05	-0.000119875	0
K00344	2.26963e-06	8.84426e-06	0.904003	0.0678306	1.19938e-06	0.0678415	2.2087e-06	0.0679937	2.12439e-05	0.0678283	5.14948e-07	0.0678372	1.39943e-05	0.0683927	0.000168313	0.0681839	5.0202e-05	-0.000562092	0
K00346	4.6094e-06	1.56263e-05	0.893472	0.00314656	1.08978e-07	0.00314419	9.43431e-07	0.00312132	3.3207e-06	0.00314624	1.75722e-07	0.0031458	1.82572e-06	0.00309432	1.53919e-05	0.00311738	6.69866e-06	5.224e-05	1
K00347	3.0202e-06	1.10993e-05	0.899892	0.00579017	1.80473e-07	0.00578508	1.6229e-06	0.00573833	8.36443e-06	0.0057897	4.10087e-07	0.00578561	5.88617e-07	0.00569203	2.77297e-05	0.00573395	1.18962e-05	9.81381e-05	1
K00348	2.91861e-06	1.08121e-05	0.900393	0.00579703	1.8011e-07	0.00579194	1.61454e-06	0.00574516	8.32548e-06	0.00579657	4.10633e-07	0.00579247	5.87207e-07	0.00569878	2.76959e-05	0.00574067	1.18885e-05	9.82557e-05	1
K00349	4.04533e-06	1.40589e-05	0.895498	0.00320054	1.08965e-07	0.0031981	9.53803e-07	0.00317468	3.38186e-06	0.0032002	1.8393e-07	0.0031997	1.80071e-06	0.00314688	1.56608e-05	0.00317046	6.77373e-06	5.36599e-05	1
K00350	4.4269e-06	1.51039e-05	0.894103	0.00320055	1.09829e-07	0.00319819	1.02227e-06	0.00317517	3.27743e-06	0.00320023	1.86205e-07	0.00319999	2.08093e-06	0.00314909	1.54566e-05	0.00317234	5.60451e-06	5.14613e-05	1
K00351	4.04533e-06	1.40519e-05	0.895498	0.00320054	1.08965e-07	0.0031981	9.53803e-07	0.00317468	3.38186e-06	0.0032002	1.8393e-07	0.0031997	1.80071e-06	0.00314688	1.56608e-05	0.00317046	6.77373e-06	5.36599e-05	1
K00353	3.8784e-08	6.13178e-07	0.946935	0.000109904	2.87809e-09	0.000109797	1.61409e-08	0.000108601	1.99142e-07	0.000109898	1.05444e-08	0.000109743	6.42798e-08	0.000106793	5.67162e-07	0.000107958	3.65644e-07	3.11105e-06	1
K00354	2.45789e-08	4.7701e-07	0.950327	8.4298e-05	2.00764e-08	8.42746e-05	6.15622e-08	8.39571e-05	4.36754e-08	8.42646e-05	7.04806e-09	8.44497e-05	6.69238e-08	9.01188e-05	1.14409e-06	8.64166e-05	5.01386e-07	-5.82074e-06	0
K00355	6.46446e-07	3.26007e-06	0.920118	0.00180908	7.23801e-08	0.00181436	1.2452e-06	0.00186295	7.98142e-06	0.0018091	9.76907e-08	0.00181698	6.18705e-06	0.00190205	2.20607e-05	0.00186643	1.09261e-05	-9.29667e-05	0
K00356	1.09095e-07	9.56518e-07	0.938348	0.0201344	2.29551e-07	0.0201414	3.46924e-06	0.020252	3.04734e-05	0.020134	8.30472e-07	0.020154	2.38134e-06	0.0204562	6.28882e-05	0.0203046	3.08002e-05	-0.00032187	0
K00358	0.00293516	0.00462991	0.717491	0.0024569	1.77252e-07	0.00245776	3.35202e-07	0.00245457	1.8963e-06	0.00245725	3.16336e-07	0.00245866	5.13549e-07	0.00246704	5.48937e-06	0.0024616	2.27111e-06	-1.01451e-05	0
K00359	5.34999e-07	2.78127e-06	0.922294	0.0168759	3.79493e-07	0.0168685	3.15397e-06	0.0168023	2.65121e-05	0.0168733	3.34881e-07	0.0168646	6.53149e-06	0.0167042	2.50892e-05	0.0167968	2.569e-05	0.00017173	1
K00360	9.89853e-05	0.000206551	0.832	0.000389309	2.20937e-08	0.000391076	9.46917e-07	0.000392582	1.64444e-06	0.000389315	1.94246e-08	0.000394705	1.14441e-06	0.000409271	6.8746e-06	0.000397956	2.8409e-06	-1.99613e-05	0
K00362	2.35221e-05	6.09582e-05	0.864449	0.0151853	5.27937e-07	0.0151932	1.54859e-06	0.0152417	5.36881e-06	0.0151863	8.88259e-07	0.0152023	1.10265e-05	0.01539	6.59243e-05	0.0152661	2.48471e-05	-0.000204673	0
K00363	2.9059e-06	1.07882e-05	0.900457	0.0176923	1.04684e-07	0.0176998	1.73024e-06	0.0177497	2.12318e-05	0.0176914	5.52801e-07	0.0177047	7.13923e-06	0.0179787	8.06385e-05	0.0178153	1.98033e-05	-0.000286387	0
K00364	8.06323e-06	2.49145e-05	0.88432	0.000811937	1.89062e-07	0.000814058	6.03737e-07	0.000819817	2.06975e-06	0.000814293	1.39266e-06	0.000818044	2.87554e-06	0.00080715	7.3703e-08	0.00081025	3.20764e-07	4.78784e-06	1
K00365	0.00767849	0.0113429	0.670711	0.0023062	5.28844e-08	0.00231045	1.313e-06	0.00232543	1.30509e-05	0.00230625	3.30302e-08	0.00231371	1.22087e-06	0.00233229	1.01263e-05	0.00231964	3.93783e-06	-2.60918e-05	0
K00366	4.19038e-07	2.30321e-06	0.925014	0.0110837	4.71538e-07	0.0110866	2.25691e-06	0.011135	1.45499e-05	0.0110831	8.91145e-07	0.011091	1.79772e-06	0.0111467	8.87335e-06	0.0111325	9.38467e-06	-6.29905e-05	0
K00367	5.52389e-05	0.000122992	0.846061	4.80878e-05	1.56738e-09	4.80273e-05	2.21203e-08	4.7658e-05	1.10845e-07	4.80812e-05	5.68888e-09	4.80371e-05	1.37259e-08	4.68954e-05	3.00795e-07	4.74688e-05	3.39173e-07	1.19236e-06	1
K00368	5.76839e-05	0.000127655	0.845061	0.00396119	3.80684e-08	0.00396284	7.45029e-07	0.00399278	1.33743e-05	0.00396082	9.72185e-08	0.00396447	9.65901e-07	0.00404008	3.20452e-05	0.00402565	6.08327e-06	-7.8883e-05	0
K00370	0.00012484	0.000252273	0.826033	0.00644353	1.27181e-07	0.00644078	1.5255e-06	0.00642986	6.2877e-06	0.00644343	2.79218e-07	0.00644324	2.05493e-06	0.00642727	1.26874e-06	0.00644526	4.46477e-06	1.62618e-05	1
K00371	8.04561e-07	3.88993e-06	0.917525	0.00848373	1.89287e-07	0.00848082	1.24951e-06	0.00847822	2.94987e-06	0.00848376	2.43657e-07	0.00848146	2.81627e-06	0.00855829	1.517e-05	0.00854934	2.0657e-05	-7.45568e-05	0
K00372	1.1209e-05	3.28986e-05	0.878551	0.00944229	4.68509e-08	0.0094466	1.23729e-06	0.00951469	1.53443e-05	0.00944213	1.71333e-07	0.00945089	7.04882e-06	0.00960016	4.97029e-05	0.00949994	9.97745e-06	-0.000157863	0
K00375	7.82966e-07	3.80951e-06	0.917852	0.0314298	5.54333e-07	0.0314472	2.191e-06	0.0315848	2.32642e-05	0.0314308	1.09465e-06	0.0314573	1.78947e-05	0.0317342	7.69011e-05	0.0316269	3.04306e-05	-0.000304375	0
K00376	1.20544e-07	9.99804e-07	0.937448	0.00929229	2.93977e-08	0.00929579	3.52898e-06	0.00932255	1.04931e-05	0.00929209	2.90175e-07	0.00930184	3.80188e-06	0.0094007	1.21395e-05	0.00936202	2.06302e-05	-0.000108409	0
K00378	1.35205e-07	1.03105e-06	0.936396	0.0170473	2.06102e-07	0.0170366	3.44958e-06	0.0169843	1.34624e-05	0.017047	1.18257e-07	0.0170281	7.3434e-06	0.0167419	5.34478e-05	0.0168976	4.62497e-05	0.000305391	1
K00380	0.000104826	0.000217491	0.830546	0.00962143	7.90551e-08	0.00962712	2.89442e-06	0.00967637	2.24667e-05	0.00962037	3.63151e-07	0.00963668	1.35071e-05	0.00977446	4.42523e-05	0.00968173	3.34024e-05	-0.000153027	0
K00381	3.42216e-06	1.22761e-05	0.898037	0.00952833	2.12519e-07	0.00953573	3.67062e-06	0.00958484	1.22853e-05	0.00952741	2.83155e-07	0.00954123	1.09764e-05	0.00980562	6.97975e-05	0.00962906	4.20868e-05	-0.000277292	0
K00383	3.03171e-05	7.51025e-05	0.859237	0.00782779	4.51494e-08	0.0078365	1.24129e-06	0.00790292	1.78596e-05	0.00782691	1.59297e-07	0.00784666	1.08716e-05	0.00809781	8.57329e-05	0.00793681	4.10644e-05	-0.000270011	0
K00384	4.42165e-05	0.000103592	0.851094	0.124136	1.32628e-06	0.124142	2.5122e-06	0.124168	2.21623e-05	0.12414	2.51326e-06	0.124146	6.71253e-06	0.123949	6.44903e-05	0.124088	3.47227e-05	0.000187176	1
K00385	8.57568e-05	0.000181747	0.83558	0.00354484	2.36153e-08	0.00354226	6.43688e-07	0.00353359	1.89329e-05	0.00354397	9.05702e-08	0.00354104	1.2081e-06	0.00348727	1.2129e-05	0.00350906	8.60735e-06	5.75703e-05	1
K00387	0.0235881	0.0326856	0.603985	0.00103149	4.69359e-08	0.00103125	2.33958e-07	0.00102881	1.86227e-06	0.00103136	4.9776e-08	0.00103066	2.57464e-07	0.00103257	5.14516e-06	0.00103796	1.44602e-06	-1.0797e-06	0
K00389	0.000149773	0.000296583	0.821194	0.0130725	3.78971e-07	0.0130724	1.60301e-06	0.0130553	7.13331e-06	0.0130722	5.85283e-07	0.0130904	3.1179e-06	0.0130868	6.58831e-06	0.0130908	1.04908e-05	-1.42081e-05	0
K00390	7.00958e-08	7.6027e-07	0.942182	0.039123	8.79753e-08	0.039128	1.54858e-06	0.0391498	1.77973e-05	0.0391234	2.46076e-07	0.0391262	3.50823e-06	0.0393685	4.33932e-05	0.0392625	3.43039e-05	-0.000245544	0
K00392	0.000941728	0.00162619	0.763355	0.00440933	1.03244e-07	0.00440706	3.9693e-07	0.00439571	1.98609e-06	0.00440931	1.40116e-07	0.00440544	5.55763e-07	0.00444613	2.27745e-05	0.00443964	1.20853e-05	-3.67923e-05	0
K00394	9.16672e-07	4.31717e-06	0.915937	0.00927455	2.2951e-07	0.00926932	1.69229e-06	0.00922724	1.02693e-05	0.00927473	3.55038e-07	0.00926294	4.47432e-06	0.00913538	3.23941e-05	0.00921806	1.51338e-05	0.00013917	1
K00395	0.0264284	0.0364896	0.596329	0.00232005	7.04459e-08	0.00231935	5.02943e-07	0.00232959	1.08275e-05	0.00232019	3.40536e-08	0.00231736	1.18154e-06	0.0023048	3.33399e-06	0.00233172	1.3628e-05	1.52495e-05	1
K00397	3.36999e-06	1.21394e-05	0.898267	9.9647e-05	1.34996e-08	0.000100586	2.82012e-07	0.000118662	5.40617e-06	9.96873e-05	6.18588e-09	0.000100504	5.25979e-07	0.000112856	2.9912e-06	0.000107238	9.06653e-07	-1.32087e-05	0
K00404	3.97474e-05	9.45318e-05	0.853442	0.012025	4.75926e-07	0.0120285	4.50633e-06	0.0120659	1.19871e-05	0.0120239	6.02678e-07	0.0120474	7.8423e-06	0.0121751	4.6894e-05	0.0120943	2.5537e-05	-0.000150161	0
K00405	0.000161876	0.000318269	0.819085	0.0169671	4.85576e-07	0.0169667	3.59734e-06	0.0169941	1.30561e-05	0.016966	9.5028e-07	0.0169843	7.11763e-06	0.0171186	4.52234e-05	0.0170166	4.10207e-05	-0.000151477	0
K00406	3.12186e-06	1.14001e-05	0.899404	0.0108065	1.13773e-07	0.0108132	4.38609e-06	0.0109175	2.96485e-05	0.0108056	4.58969e-07	0.0108199	1.48532e-05	0.0111191	8.15464e-05	0.0109499	3.71069e-05	-0.000312674	0
K00407	2.26087e-05	5.90339e-05	0.865244	0.00329882	1.68325e-07	0.00330565	2.74227e-06	0.0033783	1.27569e-05	0.0032984	6.93519e-08	0.00330997	8.99937e-06	0.0034958	6.81954e-05	0.00339646	1.49505e-05	-0.00019698	0
K00411	4.29662e-05	0.000101108	0.85173	0.00726317	7.40613e-08	0.00726937	2.74933e-06	0.00735879	2.03464e-05	0.00726228	1.66645e-07	0.00727616	1.16781e-05	0.00748948	8.12204e-05	0.00736573	1.85484e-05	-0.000226308	0
K00412	1.8404e-05	4.96499e-05	0.869298	0.0229238	3.13796e-07	0.0229231	8.90168e-07	0.0229842	3.30788e-05	0.0229224	9.46113e-07	0.0229236	6.60966e-06	0.0231336	6.77615e-05	0.0230308	1.16893e-05	-0.000209747	0
K00413	7.391e-05	0.00015903	0.839204	0.00517991	5.24809e-08	0.00518395	2.62926e-06	0.00524273	1.28113e-05	0.00517909	1.51929e-07	0.00518989	9.56301e-06	0.00536173	6.59915e-05	0.00524835	2.18746e-05	-0.000181813	0
K00421	0.000374144	0.000688221	0.79458	0.000522179	2.17555e-08	0.000521817	1.25799e-07	0.000544702	1.06263e-05	0.000522225	7.57915e-08	0.000521866	2.16284e-07	0.000542116	7.78929e-06	0.000546501	7.18406e-06	-1.99369e-05	0
K00423	2.47903e-05	6.36952e-05	0.863388	0.000237938	1.35565e-08	0.000238007	2.07204e-07	0.000237313	3.86836e-07	0.000237867	1.97568e-08	0.00023809	1.53817e-07	0.000269181	1.12989e-05	0.000240992	1.50133e-06	-3.12431e-05	0
K00426	0.0017367	0.00285144	0.739793	0.0356443	3.3852e-07	0.0356523	3.67013e-06	0.0356725	1.30148e-05	0.0356463	1.428e-06	0.0356516	7.69685e-06	0.0357625	6.5518e-05	0.0357281	9.50714e-06	-0.000118178	0
K00427	2.15033e-05	5.6532e-05	0.866244	0.000492752	1.4325e-08	0.000493384	9.98605e-08	0.000504816	3.37675e-06	0.000492779	1.14376e-08	0.000493681	1.13608e-06	0.000505074	3.94216e-06	0.000506535	3.51227e-06	-1.23225e-05	0
K00429	5.23296e-07	2.74313e-06	0.922545	0.00199006	2.40147e-07	0.00199368	1.36493e-06	0.00202572	6.74499e-06	0.00198973	3.61424e-08	0.00199815	2.71501e-06	0.00205165	1.36842e-05	0.00202757	7.1967e-06	-6.15853e-05	0
K00432	1.57565e-05	4.351e-05	0.872273	0.0360977	3.20327e-07	0.0361074	5.31526e-06	0.0361251	1.71155e-05	0.0360989	1.9661e-07	0.0361351	9.03786e-06	0.0363984	9.35513e-05	0.0362184	3.7141e-05	-0.000300718	0
K00433	1.51556e-05	4.21707e-05	0.873006	0.0211187	5.01127e-08	0.021121	2.97834e-06	0.0212047	2.5831e-05	0.0211165	6.8854e-07	0.021116	5.00835e-06	0.0214016	9.56352e-05	0.0212879	3.27595e-05	-0.00028282	0
K00435	8.14952e-05	0.000173406	0.836832	0.000499968	7.49382e-08	0.000502145	7.49628e-07	0.000523912	6.95111e-06	0.000499827	2.24105e-08	0.000502758	1.86979e-06	0.0005457	1.74702e-05	0.000528931	5.45951e-06	-4.57317e-05	0
K00436	1.19294e-10	1.64841e-07	0.976955	0.00539314	2.11957e-07	0.00539247	2.349e-07	0.00541908	9.36346e-06	0.00539236	4.54282e-08	0.00538917	1.36263e-06	0.005555	1.32862e-05	0.00553127	2.17256e-05	-0.00016186	0
K00437	0.000347048	0.000641969	0.796918	0.000364056	5.24768e-08	0.000363087	8.84864e-08	0.00037159	3.35508e-06	0.000362792	5.23612e-08	0.000363636	3.62567e-07	0.000381408	7.87637e-06	0.000372299	1.39714e-06	-1.73527e-05	0
K00441	1.65384e-05	4.53068e-05	0.871353	0.00685514	1.32865e-07	0.00685452	3.18559e-07	0.00686784	1.00287e-05	0.00685509	1.36578e-07	0.00684999	1.1955e-06	0.00682247	8.36048e-06	0.006868	5.84465e-06	3.2662e-05	1
K00442	2.01931e-08	4.45731e-07	0.95172	0.000141963	6.55072e-09	0.000141815	3.36845e-08	0.000140252	2.91702e-07	0.000141951	1.19454e-08	0.000141747	9.01508e-08	0.000138332	5.63443e-07	0.000139665	4.5937e-07	3.63103e-06	1
K00446	5.39161e-09	2.98005e-07	0.960107	0.00913052	1.24422e-07	0.00913495	3.0454e-06	0.00919554	1.02238e-05	0.00913034	2.08613e-07	0.00912824	1.04128e-06	0.00934239	2.34892e-05	0.00924311	3.15022e-05	-0.000211871	0
K00448	4.12599e-06	1.42746e-05	0.895194	0.00146443	3.42084e-08	0.00147167	7.51148e-07	0.00151571	7.89764e-06	0.00146411	1.84873e-08	0.00147441	3.97113e-06	0.0015636	2.81535e-05	0.00152205	1.21692e-05	-9.91704e-05	0
K00449	0.00102204	0.00175131	0.760346	0.0057485	9.65257e-08	0.00575429	2.18868e-06	0.00576769	3.5099e-06	0.00574794	3.08075e-07	0.00577026	2.61165e-06	0.00579862	1.50564e-05	0.00576656	1.81917e-05	-5.01215e-05	0
K00450	5.02781e-06	1.68545e-05	0.8921	0.00222071	1.71179e-07	0.00222352	1.16115e-06	0.00225898	9.33778e-06	0.00222081	2.07556e-07	0.00222595	4.48015e-06	0.00229449	2.09659e-05	0.00226065	6.43546e-06	-7.37831e-05	0
K00451	5.17472e-07	2.73126e-06	0.922671	0.0182754	4.78165e-07	0.0182805	4.29942e-06	0.0183258	1.1578e-05	0.018276	6.77825e-07	0.0182983	5.86766e-06	0.0184924	5.46525e-05	0.0183954	1.28266e-05	-0.000216974	0
K00452	0.0156754	0.022193	0.63004	0.00284411	7.47051e-08	0.0028488	3.7629e-06	0.00285678	1.20575e-05	0.00284572	1.0882e-06	0.00286342	2.0072e-06	0.00289176	2.0216e-05	0.00287262	2.15851e-05	-4.76437e-05	0
K00453	0.0158238	0.0223984	0.629464	0.00827751	1.36774e-07	0.0082818	2.17163e-06	0.00828998	1.0608e-05	0.00827955	1.04937e-06	0.00830327	3.68931e-06	0.0083454	2.45648e-05	0.00829897	3.51658e-05	-6.78955e-05	0
K00455	2.01581e-06	8.05506e-06	0.905658	0.000102435	1.27499e-08	0.000103062	1.22273e-07	0.000107279	1.7085e-06	0.00010245	1.30876e-08	0.000103362	4.53801e-07	0.00012189	5.67085e-06	0.000120817	3.57305e-06	-1.94557e-05	0
K00457	4.06958e-06	1.41077e-05	0.895406	0.0184939	1.16449e-07	0.0185008	5.09058e-06	0.0185408	1.4581e-05	0.0184948	4.2422e-07	0.0185223	8.35036e-06	0.0187463	7.18388e-05	0.018603	2.05211e-05	-0.00025243	0
K00459	2.19814e-06	8.62404e-06	0.904453	0.0245195	1.14509e-07	0.0245317	1.45237e-06	0.0246208	2.98011e-05	0.0245184	5.95944e-07	0.0245377	1.17273e-05	0.0248664	9.30721e-05	0.0246803	2.725e-05	-0.000346943	0
K00462	7.4518e-06	2.33808e-05	0.885658	0.00105393	2.56153e-07	0.00105896	2.43288e-06	0.00111176	1.10129e-05	0.0010537	2.07613e-07	0.00106511	8.59022e-06	0.00116451	3.05592e-05	0.00109825	1.35549e-05	-0.000110577	0
K00463	1.26606e-06	5.55377e-06	0.911872	5.49606e-05	3.25129e-09	5.4894e-05	1.33816e-08	5.44085e-05	2.09555e-07	5.49609e-05	8.83607e-09	5.48789e-05	3.94764e-08	5.352e-05	3.32337e-07	5.39792e-05	1.82822e-07	1.44062e-06	1
K00464	6.2369e-07	3.17077e-06	0.920535	0.000219816	4.86542e-09	0.000219624	4.81296e-08	0.000217566	3.42451e-07	0.000219797	1.9532e-08	0.000219527	1.22995e-07	0.0002153	9.88068e-07	0.000216997	7.26764e-07	4.516e-06	1
K00466	0.00408671	0.00628844	0.702314	0.000341187	1.09646e-07	0.000342369	6.57212e-07	0.000343811	8.74492e-07	0.000341153	2.24289e-08	0.000343599	1.00097e-06	0.000351378	4.57936e-06	0.00034783	3.66604e-06	-1.01909e-05	0
K00467	0.00100076	0.00171826	0.761124	0.000454802	5.41904e-08	0.000456042	4.08941e-07	0.000459589	1.48142e-06	0.000454751	3.09484e-08	0.000457485	4.88993e-07	0.000473613	5.25892e-06	0.00046374	7.5081e-06	-1.88109e-05	0
K00469	0.000128853	0.000259547	0.825202	0.000693781	1.74968e-08	0.000693469	1.05488e-07	0.000692617	2.24221e-06	0.000693747	5.78682e-08	0.000693997	5.44479e-07	0.000718021	5.09811e-06	0.000700452	8.73692e-06	-2.424e-05	0
K00470	0.000409991	0.000750961	0.791694	0.0010164	1.63324e-08	0.00101695	5.64664e-08	0.00102548	2.54444e-06	0.00101633	2.65379e-08	0.00101703	8.09974e-07	0.00101223	2.54294e-06	0.00101675	3.37016e-06	4.1758e-06	1
K00471	1.8536e-05	4.99474e-05	0.869159	0.000971344	1.22234e-07	0.000973845	1.38279e-06	0.000992005	4.17815e-06	0.000971097	1.08278e-08	0.000975735	3.69083e-06	0.00104878	2.54365e-05	0.00100052	5.76944e-06	-7.74384e-05	0
K00472	0.000124411	0.000251552	0.826123	0.00124282	2.50221e-07	0.00124475	1.34298e-06	0.00125982	4.63038e-06	0.00124321	1.90799e-07	0.00124967	5.85432e-06	0.00133485	3.06801e-05	0.00126379	1.91191e-05	-9.20337e-05	0
K00476	7.53202e-06	2.35683e-05	0.885477	0.000425983	2.26448e-08	0.000427154	1.99091e-07	0.000441759	3.17668e-06	0.000425962	2.00892e-08	0.000427547	1.19612e-06	0.000440972	3.27822e-06	0.000435187	4.09003e-06	-1.49891e-05	0
K00477	1.38087e-05	3.91964e-05	0.874745	0.000403271	1.37895e-08	0.00040298	3.1986e-08	0.000399885	8.74301e-07	0.000403202	2.85326e-08	0.000403173	1.68306e-07	0.000413897	1.06193e-06	0.000404323	3.84756e-06	-1.06251e-05	0
K00478	0.000227192	0.000435899	0.809571	0.000264728	1.09663e-08	0.000265569	4.88759e-07	0.00026573	7.87713e-07	0.000264721	1.16476e-08	0.000267349	5.93823e-07	0.000273399	3.108e-06	0.000267963	1.51591e-06	-8.67169e-06	0
K00479	1.4859e-05	4.14959e-05	0.873378	0.00763883	1.02282e-07	0.00764739	4.75325e-06	0.00772248	1.97296e-05	0.00763832	1.61931e-07	0.00764713	7.54278e-06	0.00775319	3.51065e-05	0.00768413	1.14531e-05	-0.000114363	0
K00480	1.44069e-06	6.18628e-06	0.910189	0.00226848	1.54438e-07	0.00227387	1.34211e-06	0.0023499	1.69912e-05	0.00226825	4.77175e-08	0.00227615	5.44458e-06	0.00238602	3.13741e-05	0.00233862	9.30151e-06	-0.000117534	0
K00481	2.34228e-05	6.07692e-05	0.864535	0.00246981	1.01015e-08	0.00247556	1.51e-06	0.00252128	8.79203e-06	0.00246949	8.64662e-08	0.00247725	4.13945e-06	0.00258488	3.93604e-05	0.00252953	1.16809e-05	-0.000115062	0
K00483	1.6657e-07	1.16363e-06	0.934438	0.00927136	1.12152e-07	0.00928065	2.3494e-06	0.00933079	5.73506e-06	0.00927325	1.61666e-06	0.00927338	6.38212e-07	0.00938459	1.59979e-05	0.00935106	2.44017e-05	-0.000113235	0
K00484	2.47722e-05	6.36724e-05	0.863402	0.00025164	1.30641e-08	0.000252601	2.77511e-07	0.00026966	5.27946e-06	0.00025169	6.34988e-09	0.000252845	1.03802e-06	0.000265888	4.15758e-06	0.000262734	3.17397e-06	-1.42479e-05	0
K00485	3.24268e-06	1.17481e-05	0.898841	0.00140193	7.66283e-08	0.00140449	8.43157e-07	0.00143767	4.64774e-06	0.00140176	1.20269e-08	0.00140604	4.42553e-06	0.0014653	1.84721e-05	0.00143643	5.79484e-06	-6.33727e-05	0
K00486	0.00862548	0.0126499	0.664463	0.00255548	4.49679e-08	0.00255896	3.32648e-06	0.00256761	1.20682e-05	0.00255558	2.22698e-07	0.00257198	1.51405e-06	0.0026065	2.1015e-05	0.00258563	2.15292e-05	-5.10219e-05	0
K00491	4.10378e-09	2.98453e-07	0.961648	0.00089634	2.04266e-07	0.000901527	2.03055e-07	0.000904156	1.85482e-06	0.000898735	1.28251e-06	0.000902245	1.78296e-06	0.000883726	1.78286e-06	0.00089244	6.51821e-07	1.26138e-05	1
K00492	6.33415e-06	2.0469e-05	0.888366	0.0114998	1.49704e-07	0.0115175	3.02039e-06	0.011631	2.0144e-05	0.0114996	2.09106e-07	0.0115269	3.37729e-06	0.0116879	6.08448e-05	0.0116263	1.7513e-05	-0.0001881	0
K00493	6.11674e-05	0.000134246	0.843696	0.00102537	4.90592e-08	0.00102939	1.0931e-06	0.00106545	7.399e-06	0.00102545	3.86309e-08	0.00103264	2.75744e-06	0.00107746	2.03288e-05	0.00105141	4.17184e-06	-5.20854e-05	0
K00494	6.66474e-06	2.13674e-05	0.887525	0.0161889	6.29457e-07	0.0161994	5.20463e-06	0.0162755	1.06478e-05	0.0161902	1.55704e-06	0.0162215	9.05566e-06	0.0164104	5.95981e-05	0.0162776	3.18372e-05	-0.00022154	0
K00495	5.43424e-06	1.80332e-05	0.890858	0.00048653	3.77647e-08	0.000489281	5.53261e-07	0.000527314	6.3665e-06	0.00048655	4.54953e-08	0.000490135	2.46904e-06	0.000529979	1.35471e-05	0.000511778	7.09171e-06	-4.3449e-05	0
K00496	0.000760833	0.00133146	0.771005	0.00123755	4.18981e-08	0.00124081	3.21971e-06	0.00123711	3.36998e-06	0.00123728	2.22987e-08	0.00124286	2.40705e-06	0.00126843	1.19174e-05	0.00125583	9.30292e-06	-3.08767e-05	0
K00499	0.000190248	0.000369531	0.814617	0.000161014	2.49466e-09	0.000161084	3.38241e-08	0.000160408	6.11898e-07	0.000161002	8.2621e-09	0.000162576	9.72242e-07	0.000166405	1.81329e-06	0.000162715	1.08012e-06	-5.39071e-06	0
K00500	5.21264e-07	2.7408e-06	0.922588	0.0105354	1.15603e-07	0.0105392	3.91639e-06	0.0105649	1.74399e-05	0.0105355	4.93558e-07	0.0105517	3.36929e-06	0.0107589	5.11259e-05	0.0106396	2.33686e-05	-0.000223458	0
K00504	4.26061e-08	6.18414e-07	0.946208	5.22279e-05	9.78625e-09	5.21812e-05	1.02704e-08	5.18686e-05	1.06206e-07	5.22034e-05	6.70198e-09	5.22646e-05	4.42523e-08	5.85791e-05	1.14765e-06	5.3903e-05	8.10317e-07	-6.35126e-06	0
K00505	0.00387143	0.00597447	0.704858	0.000501471	1.07231e-07	0.000501983	5.82607e-07	0.000501289	9.69361e-07	0.000501312	6.17003e-08	0.000502305	6.99526e-07	0.000512247	6.39443e-06	0.0005069	1.00169e-06	-1.07766e-05	0
K00507	0.0213209	0.0296809	0.610636	0.0367261	4.55795e-07	0.0367129	5.24555e-06	0.0366332	2.49934e-05	0.0367248	1.79092e-06	0.0367157	8.47281e-06	0.0366806	5.8585e-05	0.0366738	1.87943e-05	4.54518e-05	1
K00508	0.00213577	0.00345333	0.731248	0.0100317	1.36028e-07	0.0100372	1.4503e-06	0.0099995	1.94223e-05	0.0100314	2.9441e-07	0.0100725	6.09425e-06	0.0101084	1.61835e-05	0.0100494	4.45674e-05	-7.66297e-05	0
K00511	0.0028022	0.00443131	0.719546	0.000190273	4.40566e-08	0.000189934	1.20754e-08	0.000188489	4.9766e-07	0.000190068	3.89102e-08	0.0001899	2.46094e-08	0.000193167	5.23907e-07	0.000191856	2.2121e-06	-2.89384e-06	0
K00514	0.000262111	0.000495601	0.805398	0.00820933	6.99898e-08	0.0082085	7.51837e-07	0.00821965	1.94974e-05	0.00820903	3.32736e-07	0.00820257	1.53762e-06	0.00827983	1.85603e-05	0.00825978	2.44905e-05	-7.04959e-05	0
K00517	1.48597e-05	4.1481e-05	0.873377	0.0559741	2.83337e-06	0.0559799	7.02353e-06	0.0561103	2.37166e-05	0.0559727	3.25521e-07	0.0559791	5.16341e-06	0.0562476	9.44343e-05	0.0562076	5.5372e-05	-0.000273571	0
K00518	0.000851771	0.00148085	0.766991	0.00434568	4.71156e-07	0.00434602	1.20691e-06	0.00434552	1.11748e-05	0.00434532	8.50489e-08	0.00434691	1.34688e-06	0.00437379	1.2916e-05	0.00437403	6.78674e-06	-2.81144e-05	0
K00519	2.85211e-08	5.15844e-07	0.949246	0.000508312	1.11681e-08	0.000507834	1.15782e-07	0.000502699	8.94199e-07	0.000508286	3.56945e-08	0.000507589	3.12872e-07	0.000494692	2.32095e-06	0.000499934	1.65671e-06	1.36202e-05	1
K00520	3.24322e-07	1.89092e-06	0.927762	0.0445528	6.66384e-08	0.0445479	5.11469e-06	0.0445677	1.24237e-05	0.0445515	4.07583e-07	0.0445408	4.79465e-06	0.044777	5.74891e-05	0.0447054	2.64182e-05	-0.000224249	0
K00523	3.29112e-06	1.18986e-05	0.89862	0.00290531	8.45167e-08	0.00290658	8.82455e-07	0.00291308	5.08142e-06	0.00290457	1.8589e-07	0.00291039	2.99689e-06	0.00300537	2.59456e-05	0.00295216	1.62583e-05	-0.000100066	0
K00525	1.29671e-09	2.98633e-07	0.967517	0.0847797	2.60539e-07	0.0847765	1.76388e-06	0.0847842	1.826e-06	0.0847774	1.26528e-06	0.0847727	9.64155e-06	0.0845559	2.89248e-05	0.0846645	2.47787e-05	0.000223745	1
K00526	0.0043597	0.00669211	0.699241	0.024961	1.11429e-07	0.0249654	2.97073e-06	0.024942	1.97134e-05	0.0249598	6.54571e-07	0.0249747	3.47213e-06	0.0250139	2.10668e-05	0.0249754	2.06126e-05	-5.29858e-05	0
K00527	8.28446e-08	8.39257e-07	0.940763	0.0354863	5.60807e-07	0.0354668	6.2357e-06	0.0353507	1.32069e-05	0.0354857	9.57921e-07	0.0354516	1.19186e-05	0.0350141	8.1029e-05	0.035244	6.8609e-05	0.000472191	1
K00528	0.0210308	0.0292948	0.611527	0.0373023	3.28503e-07	0.0372982	3.57528e-06	0.0372593	3.01404e-05	0.037301	2.3519e-07	0.0372926	1.60826e-06	0.0372553	3.33137e-05	0.0373198	1.05219e-05	4.70057e-05	1
K00529	3.71263e-05	8.91574e-05	0.854925	0.0170419	7.69559e-07	0.0170606	5.64296e-06	0.0172069	3.16654e-05	0.0170414	1.71527e-07	0.0170656	9.37302e-06	0.0173628	0.000116765	0.017212	2.44534e-05	-0.000320971	0
K00530	9.33481e-07	4.37249e-06	0.915714	3.75526e-05	1.16045e-09	3.7523e-05	1.86828e-08	3.71683e-05	7.06187e-08	3.75505e-05	2.82707e-09	3.75e-05	9.47e-09	3.64234e-05	2.81943e-07	3.68556e-05	1.47782e-07	1.12921e-06	1
K00531	5.05767e-05	0.00011675	0.848076	0.000483207	9.68155e-09	0.000483643	2.49701e-08	0.000493721	3.12881e-06	0.000483215	2.89509e-09	0.000483066	3.48108e-08	0.000491184	2.87869e-06	0.000493716	3.31197e-06	-7.97664e-06	0
K00533	1.75437e-07	1.20727e-06	0.933941	0.00131943	4.86523e-08	0.00131841	3.24612e-07	0.00131252	2.3868e-06	0.00131938	6.59698e-08	0.00131801	4.26272e-07	0.00129022	5.96778e-06	0.00130112	3.64889e-06	2.92086e-05	1
K00534	4.98709e-05	0.000115314	0.848395	0.000539363	9.84833e-09	0.000539089	1.68923e-07	0.000563532	9.57089e-06	0.000539412	7.27801e-08	0.000539256	2.42e-07	0.000568761	9.94599e-06	0.000565918	5.63091e-06	-2.93979e-05	0
K00535	3.89569e-06	1.35936e-05	0.896076	0.00266519	7.54013e-08	0.00266246	6.79226e-07	0.00263851	5.19497e-06	0.00266506	2.34403e-07	0.00266139	1.54055e-06	0.0026189	1.25914e-05	0.00263798	6.47303e-06	4.62946e-05	1
K00537	0.00179086	0.00293617	0.738544	0.022102	6.53776e-07	0.0221217	4.35679e-06	0.0222151	1.56049e-05	0.0221081	4.57608e-06	0.0221506	1.92225e-05	0.0222756	8.77229e-05	0.0221516	1.33804e-05	-0.000173681	0
K00539	0.00685368	0.0101701	0.676684	4.97364e-05	1.83476e-08	4.98049e-05	3.21562e-08	5.05953e-05	8.34812e-07	4.9735e-05	9.9565e-09	4.97762e-05	7.40229e-08	5.69564e-05	4.15981e-06	5.21464e-05	1.53825e-06	-7.22006e-06	0
K00540	0.00113497	0.0019295	0.75643	0.142992	1.7299e-06	0.142996	8.05399e-06	0.142966	1.51395e-05	0.142998	2.23862e-06	0.143061	1.30474e-05	0.143228	1.4907e-05	0.14303	0.00012063	-0.000236005	0
K00543	6.50133e-06	2.09114e-05	0.887936	4.12385e-05	6.64983e-09	4.15909e-05	4.31015e-08	4.49483e-05	1.35526e-06	4.12355e-05	9.08127e-09	4.16945e-05	1.73316e-07	5.14467e-05	1.79128e-06	5.29605e-05	3.81909e-06	-1.02083e-05	0
K00544	1.83003e-05	4.94088e-05	0.869407	0.000495127	1.88579e-08	0.000496229	1.6947e-07	0.000510147	2.95404e-06	0.000495105	1.47363e-08	0.000496524	1.11043e-06	0.000504549	3.4257e-06	0.000502284	2.95797e-06	-9.42144e-06	0
K00545	0.00452717	0.00692763	0.697432	4.82288e-05	3.71368e-08	4.80906e-05	2.27331e-08	4.78197e-05	2.90133e-07	4.80885e-05	3.39511e-09	4.80588e-05	3.76975e-08	4.85415e-05	3.00901e-07	4.92607e-05	6.43114e-07	-3.12666e-07	0
K00547	8.66544e-09	3.40168e-07	0.957278	0.0185348	1.4121e-07	0.0185388	1.04843e-06	0.0185511	2.83899e-05	0.0185365	6.92057e-07	0.0185307	2.0496e-06	0.0188037	6.00123e-06	0.0187138	4.93759e-05	-0.000268817	0
K00548	0.0013093	0.00220096	0.750977	0.0805021	3.3073e-07	0.0804873	3.86646e-06	0.0804052	1.79515e-05	0.0805005	5.54054e-07	0.0804778	6.12892e-06	0.0804183	4.86542e-05	0.0804286	2.52878e-05	8.37288e-05	1
K00549	0.000524124	0.000940319	0.783731	0.0340986	3.59171e-07	0.0341021	2.23134e-06	0.0341812	2.63704e-05	0.0340961	1.37161e-06	0.0340954	5.46533e-06	0.034095	2.87118e-05	0.0341054	8.76101e-06	3.56861e-06	1
K00551	1.54413e-05	4.27763e-05	0.872654	0.0056645	3.19655e-07	0.00567073	9.67666e-07	0.0057125	6.38876e-06	0.00566462	3.6297e-07	0.00568711	2.56782e-06	0.00574652	2.66781e-05	0.00570275	6.3571e-06	-8.20192e-05	0
K00554	1.3471e-07	1.03069e-06	0.93643	0.0669685	2.64551e-07	0.0669599	2.62448e-06	0.06689	1.147e-05	0.0669678	5.40496e-07	0.0669523	8.13159e-06	0.0667243	5.11326e-05	0.0668309	2.58402e-05	0.000244267	1
K00555	0.00355104	0.00551081	0.708868	2.74802e-05	2.77405e-10	2.7447e-05	6.69082e-09	2.72043e-05	1.04778e-07	2.74741e-05	2.18204e-09	2.74602e-05	8.15745e-09	2.6948e-05	1.92331e-07	2.71965e-05	2.35486e-07	5.32196e-07	1
K00556	0.000432154	0.000789255	0.790014	0.0142422	1.13922e-07	0.014239	2.09605e-06	0.0142104	2.07088e-05	0.0142419	6.14536e-07	0.0142301	3.59984e-06	0.0141504	3.73761e-05	0.0141868	9.26757e-06	9.18102e-05	1
K00560	0.00276663	0.00439114	0.720109	0.026438	9.42904e-08	0.0264406	2.82954e-06	0.0263946	1.92432e-05	0.0264381	4.88068e-07	0.0264592	5.70943e-06	0.0264299	1.2591e-05	0.0263669	4.23203e-05	8.09698e-06	1
K00564	0.0380503	0.0514965	0.570467	0.00533775	3.99593e-08	0.0053473	1.98713e-06	0.00537269	4.13773e-06	0.00533842	2.00993e-07	0.00535223	1.07096e-05	0.00537651	2.40172e-05	0.00536031	1.9335e-05	-3.87536e-05	0
K00566	3.25695e-07	1.89413e-06	0.927718	0.0737471	4.01398e-07	0.0737352	3.97298e-06	0.0736445	1.59756e-05	0.0737479	4.64582e-07	0.0737257	1.0421e-05	0.0733961	7.66999e-05	0.0735749	4.10918e-05	0.00035096	1
K00567	1.75823e-09	2.82503e-07	0.96606	0.0665292	2.44548e-07	0.0665253	2.84586e-06	0.0665143	1.55169e-05	0.0665283	4.50618e-07	0.0665235	4.73742e-06	0.0662932	2.46137e-05	0.0664062	2.96435e-05	0.000236025	1
K00568	0.00150242	0.00249766	0.745598	0.0468181	4.21847e-07	0.0468181	1.68902e-06	0.0468561	2.39828e-05	0.0468148	2.14884e-06	0.0468122	1.30695e-05	0.0470492	0.000111533	0.0468637	4.12829e-05	-0.000231151	0
K00569	0.00332253	0.00519587	0.711913	0.00378005	2.08247e-07	0.00378241	2.67172e-06	0.00375627	2.96125e-06	0.00377981	1.84541e-07	0.00379602	1.68195e-06	0.00378071	5.94746e-06	0.00378062	1.67101e-05	-6.62371e-07	0
K00570	0.0190961	0.0267562	0.61773	0.00166878	1.10999e-08	0.00167146	7.58673e-07	0.00168549	1.18344e-06	0.00166896	2.25052e-07	0.00167508	8.41931e-07	0.00168982	1.50321e-05	0.00167486	4.66439e-06	-2.10412e-05	0
K00571	5.59843e-09	2.99841e-07	0.95989	0.00828184	6.94499e-08	0.00828582	3.29192e-06	0.00826886	6.1941e-06	0.00828473	1.46978e-06	0.00828593	2.48201e-06	0.00817571	1.41422e-05	0.008224	1.40417e-05	0.000106122	1
K00573	3.07283e-05	7.58763e-05	0.858955	0.0412142	4.08855e-07	0.0412154	4.57586e-06	0.0413149	2.0691e-05	0.0412118	1.53543e-06	0.0412478	5.4417e-06	0.0414651	8.55652e-05	0.0413692	3.88863e-05	-0.000250855	0
K00574	0.000113227	0.000232476	0.828571	0.0316635	5.90783e-07	0.0316702	4.65033e-06	0.0317475	1.87047e-05	0.0316595	9.00911e-07	0.0316979	1.65457e-05	0.0320013	0.000130055	0.0318071	3.60904e-05	-0.000337827	0
K00575	1.81262e-09	2.78298e-07	0.965911	0.0838596	5.94437e-07	0.0838371	3.6349e-06	0.0837064	1.70789e-05	0.0838595	1.39397e-06	0.0838343	4.27922e-06	0.0835465	2.54151e-05	0.0836211	5.00809e-05	0.00031307	1
K00584	7.03016e-07	3.49938e-06	0.919134	0.000179992	1.63378e-08	0.000180449	1.67604e-07	0.000178491	4.31953e-07	0.000180125	4.84998e-08	0.000179727	1.1448e-07	0.0001756	8.36709e-07	0.000178335	7.59164e-07	4.39191e-06	1
K00587	0.00217994	0.00351816	0.730386	0.000928598	1.57945e-08	0.000928139	1.1149e-07	0.000927798	4.73949e-07	0.000928499	4.4297e-08	0.000928198	5.62924e-07	0.000923755	3.29532e-06	0.000934001	2.88432e-06	4.84276e-06	1
K00588	1.46627e-06	6.26885e-06	0.909957	0.0101274	3.80188e-07	0.0101251	1.28817e-06	0.010125	6.84423e-06	0.0101268	6.04192e-08	0.0101213	1.00565e-06	0.0102444	2.36082e-05	0.0102005	2.87857e-05	-0.000116944	0
K00590	2.07489e-07	1.36528e-06	0.932309	0.00283483	7.55928e-08	0.00283455	3.50456e-07	0.00284713	7.79892e-06	0.00283496	2.11813e-08	0.00283281	4.33506e-07	0.0029302	1.43256e-05	0.00289537	1.96347e-05	-9.53773e-05	0
K00594	0.0137558	0.0196564	0.63792	0.000173702	7.5415e-08	0.000173794	4.97229e-08	0.000175243	1.06165e-06	0.000173632	3.18088e-08	0.000173916	1.08493e-07	0.000179224	3.61973e-06	0.000178446	2.33507e-06	-5.52203e-06	0
K00596	5.2298e-07	2.74356e-06	0.922551	0.000244369	1.85425e-09	0.000244591	5.047e-08	0.000247646	1.98602e-06	0.000244342	6.63758e-09	0.000244709	8.06703e-08	0.000266674	5.56197e-06	0.000259032	2.42883e-06	-2.2305e-05	0
K00598	9.13039e-06	2.76918e-05	0.882177	0.00646698	3.65354e-07	0.00647161	2.24688e-06	0.00651306	6.25443e-06	0.00646607	7.54351e-08	0.00647666	5.92484e-06	0.0065784	3.77462e-05	0.00654575	9.60932e-06	-0.000111415	0
K00599	4.78342e-06	1.61528e-05	0.892889	0.120739	3.3271e-07	0.120728	1.0616e-05	0.120597	3.66299e-05	0.12074	1.03113e-06	0.120719	2.31923e-05	0.120346	9.48117e-05	0.120549	6.75849e-05	0.000392657	1
K00600	3.12683e-08	5.46918e-07	0.948565	0.0694182	2.36133e-07	0.0694139	1.65228e-07	0.0693768	1.55424e-05	0.0694167	6.76215e-07	0.0694123	1.06616e-06	0.0692297	3.18233e-05	0.0693149	2.05793e-05	0.000188487	1
K00602	3.39587e-06	1.21944e-05	0.898152	0.12638	1.00322e-07	0.126366	3.66756e-06	0.126277	2.7014e-05	0.126377	8.77539e-07	0.126353	1.38319e-05	0.12613	6.15923e-05	0.126244	3.36477e-05	0.000249118	1
K00604	4.12491e-07	2.2781e-06	0.925186	0.0746736	2.03893e-07	0.0746608	3.80945e-06	0.0745573	1.73333e-05	0.0746728	1.20409e-06	0.074653	9.53665e-06	0.0743753	6.9435e-05	0.0744953	3.37365e-05	0.000298351	1
K00606	9.2737e-09	3.44473e-07	0.956857	0.0586716	1.09328e-07	0.0586719	4.53326e-07	0.0586699	9.25682e-06	0.0586711	7.04784e-07	0.0586701	3.85099e-07	0.0585389	1.79267e-05	0.0585862	1.99674e-05	0.000132647	1
K00607	0.000485004	0.000875135	0.786281	0.000397377	1.72414e-08	0.00039923	9.88498e-07	0.000414864	3.5004e-06	0.000397362	2.89964e-08	0.000399511	1.46999e-06	0.000422905	1.17249e-05	0.00040704	3.21348e-06	-2.55283e-05	0
K00608	1.37088e-07	1.03287e-06	0.936268	0.000109911	2.44363e-09	0.000109844	2.37906e-08	0.000109147	1.49609e-07	0.000109903	9.12053e-09	0.000109776	8.64093e-08	0.000107789	4.08255e-07	0.000108446	3.0715e-07	2.12152e-06	1
K00609	2.85894e-09	2.82177e-07	0.963596	0.0637854	3.13647e-08	0.0637798	2.72387e-06	0.0637099	1.52104e-05	0.0637852	6.70862e-07	0.0637773	7.3536e-06	0.0635122	2.8868e-05	0.0636152	3.83947e-05	0.000273221	1
K00610	1.27925e-06	5.59389e-06	0.911738	0.00471136	7.97428e-08	0.00470747	1.14338e-06	0.00468657	4.03082e-06	0.00471113	1.91306e-07	0.00470697	9.50195e-07	0.00463472	2.0667e-05	0.00467206	5.23079e-06	7.66441e-05	1
K00611	1.4563e-06	6.2378e-06	0.910047	0.0550576	1.99888e-07	0.0550469	5.37691e-06	0.0549542	1.93536e-05	0.0550577	2.78061e-07	0.0550266	1.02956e-05	0.0546939	9.22675e-05	0.0548937	3.84946e-05	0.000363681	1
K00612	4.62516e-05	0.000107957	0.850091	0.0120381	1.68203e-07	0.0120381	8.26839e-07	0.0120946	1.67079e-05	0.012038	1.90696e-07	0.0120396	2.70388e-06	0.0121539	4.58074e-05	0.012117	5.79662e-06	-0.000115842	0
K00613	0.00763702	0.0112865	0.670998	0.000279382	9.45244e-09	0.00027933	4.48947e-08	0.000277802	4.65201e-07	0.000279373	6.66121e-09	0.000280202	3.05216e-07	0.000281953	1.86184e-06	0.000279411	8.92529e-07	-2.57062e-06	0
K00614	0.00135425	0.002271	0.74967	0.000660173	6.38952e-09	0.000662978	2.19445e-06	0.000658163	1.15765e-06	0.000660144	3.72954e-08	0.000675021	2.60685e-06	0.000672322	3.54689e-06	0.000667104	7.74393e-06	-1.21486e-05	0
K00615	3.16031e-08	5.51379e-07	0.948486	0.123014	9.29147e-08	0.122998	1.10907e-07	0.122899	4.78278e-05	0.123011	2.18906e-06	0.123014	1.99266e-05	0.12239	9.96493e-05	0.122645	8.25367e-05	0.000623715	1
K00616	2.46624e-08	4.7729e-07	0.950303	0.0664148	3.2298e-07	0.0663992	6.1763e-06	0.0662701	2.18163e-05	0.0664137	8.44493e-07	0.0663988	1.1628e-05	0.0661556	4.23067e-05	0.0662612	2.87384e-05	0.000259197	1
K00619	0.00516913	0.00782334	0.69097	0.0208268	2.03611e-07	0.0208218	1.44883e-06	0.0207757	8.73582e-06	0.0208253	7.43715e-07	0.0208126	4.54127e-06	0.0207531	4.66888e-05	0.0208265	7.87378e-06	7.37049e-05	1
K00620	1.32644e-06	5.77103e-06	0.911269	0.0891102	2.7663e-07	0.0891018	5.41786e-06	0.0890681	1.5214e-05	0.08911	6.84689e-07	0.0890762	6.37175e-06	0.0888673	4.98077e-05	0.0889965	4.24971e-05	0.000242941	1
K00622	9.48578e-05	0.000198718	0.833071	0.000436352	4.91481e-08	0.000437587	2.01377e-07	0.000452593	3.20328e-06	0.000436291	1.97881e-08	0.00043794	1.23049e-06	0.000468629	1.21261e-05	0.000446807	4.04522e-06	-3.22771e-05	0
K00624	1.32553e-06	5.77069e-06	0.911278	9.8525e-05	4.91884e-08	0.00010011	7.90233e-07	9.94122e-05	1.08061e-06	9.85036e-05	1.11971e-08	0.000101345	5.51065e-07	0.00010462	7.64368e-08	0.000100206	7.18286e-07	-6.09519e-06	0
K00625	0.000312791	0.000583127	0.800103	0.0226523	2.12449e-07	0.0226507	1.80195e-06	0.0226333	1.71997e-05	0.0226556	1.08292e-06	0.022641	2.98998e-06	0.0225438	2.00757e-05	0.0225795	4.59054e-05	0.000108531	1
K00626	3.80578e-06	1.3327e-05	0.896432	0.135555	1.68953e-06	0.135578	3.90458e-06	0.135755	1.46836e-05	0.135554	1.85112e-06	0.135601	2.0946e-05	0.136389	0.0002472	0.136014	8.74902e-05	-0.000834057	0
K00627	0.00264692	0.00421859	0.722049	0.0672766	6.56485e-07	0.0672839	1.16178e-06	0.067323	2.62966e-05	0.0672768	1.18497e-06	0.0672906	5.46365e-06	0.0673736	2.33065e-05	0.0673218	4.04347e-05	-9.69528e-05	0
K00630	4.55655e-08	6.33425e-07	0.945682	0.00147684	3.81381e-08	0.0014759	5.45942e-07	0.00146502	1.62834e-06	0.00147677	1.02132e-07	0.00147588	4.58748e-07	0.00143819	7.08013e-06	0.00145262	5.10911e-06	3.86464e-05	1
K00632	4.3169e-08	6.18785e-07	0.946106	0.0465754	9.9562e-07	0.0465872	4.41231e-06	0.0466284	6.79395e-06	0.0465771	1.47742e-06	0.0465911	4.0219e-06	0.0468922	6.00429e-05	0.0467573	3.6718e-05	-0.00031682	0
K00633	5.17948e-07	2.73168e-06	0.92266	0.00104192	5.78018e-09	0.00104153	1.95117e-07	0.00103893	2.41217e-07	0.00104201	1.59162e-08	0.00104137	2.01985e-07	0.00102638	3.2178e-06	0.00103365	2.66848e-06	1.55432e-05	1
K00634	3.39596e-06	1.21884e-05	0.898152	0.00951214	2.94714e-07	0.00950846	1.91943e-06	0.00948731	1.06185e-05	0.00951078	1.04679e-06	0.00950797	9.45158e-07	0.00938526	3.33088e-05	0.00943685	2.02528e-05	0.000126882	1
K00635	0.00018282	0.000357112	0.81573	0.00262382	1.36985e-07	0.00262716	2.87286e-06	0.00262906	7.15976e-06	0.00262271	1.08665e-07	0.00263655	2.88909e-06	0.00268827	2.24357e-05	0.00266721	1.75784e-05	-6.44561e-05	0
K00639	0.000575526	0.00102614	0.78061	0.0338825	2.92471e-07	0.0338778	3.55148e-06	0.033788	7.84903e-06	0.0338841	1.4259e-07	0.0339024	5.36777e-06	0.0337664	6.06951e-05	0.033811	3.52408e-05	0.000116097	1
K00640	0.000953874	0.0016447	0.762887	0.0634971	4.18861e-07	0.0634896	4.76224e-06	0.0634419	1.72622e-05	0.0634963	1.17317e-07	0.063489	1.6422e-06	0.0634429	3.02392e-05	0.063439	1.44393e-05	5.4247e-05	1
K00641	1.39477e-08	4.10063e-07	0.954236	0.0426733	5.68013e-07	0.0426818	3.94181e-06	0.0427757	1.96784e-05	0.0426737	1.98008e-07	0.0426842	2.77313e-06	0.0430309	5.73253e-05	0.0429023	4.49529e-05	-0.000357554	0
K00643	5.45717e-06	1.81006e-05	0.89079	0.00397242	1.61008e-07	0.00398009	2.61043e-06	0.00408879	2.21713e-05	0.00397234	1.16696e-08	0.00398391	8.0424e-06	0.00415026	5.43417e-05	0.00405677	1.21714e-05	-0.000177844	0
K00645	5.81292e-08	6.99677e-07	0.94373	0.0763808	2.2274e-08	0.0763742	3.35055e-06	0.0763566	8.92477e-06	0.0763805	1.01021e-06	0.0763627	8.61026e-06	0.0761327	4.8064e-05	0.0762486	2.68631e-05	0.000248114	1
K00646	0.00999405	0.0145091	0.656348	9.92439e-05	8.72489e-09	9.93373e-05	3.75243e-08	0.000103273	2.95003e-06	9.94154e-05	2.23383e-07	9.93675e-05	7.18695e-08	9.81058e-05	8.0239e-07	9.81447e-05	2.80355e-07	1.13816e-06	1
K00647	2.49199e-06	9.53859e-06	0.902678	0.0200997	6.0443e-07	0.0200984	1.70613e-06	0.0200975	7.66741e-06	0.0200982	8.59086e-07	0.0200992	8.2272e-06	0.0202784	5.25471e-05	0.0201802	1.60877e-05	-0.000178644	0
K00648	4.74131e-06	1.60184e-05	0.893028	0.110365	2.52033e-07	0.110348	3.01444e-06	0.110134	4.99493e-05	0.110364	2.30854e-06	0.110362	1.63964e-05	0.110017	0.00010032	0.110138	5.04627e-05	0.000347623	1
K00650	0.0328172	0.0448267	0.581218	8.50537e-06	1.1844e-09	8.49513e-06	5.29419e-09	8.42129e-06	1.00201e-08	8.50588e-06	1.28453e-09	8.56603e-06	8.99275e-08	8.28667e-06	1.3359e-07	8.42472e-06	9.76025e-08	2.18703e-07	1
K00651	1.82515e-05	4.93154e-05	0.869459	0.00629873	5.1168e-08	0.00629858	1.22478e-06	0.00628043	8.7004e-06	0.00629804	1.66818e-07	0.00629684	8.16814e-07	0.00624388	1.78154e-05	0.006246	1.30403e-05	5.4853e-05	1
K00652	0.0332304	0.0453465	0.580323	0.0335313	5.17683e-07	0.0335312	2.82081e-06	0.0335085	1.78051e-06	0.0335299	1.34115e-06	0.0335439	2.673e-06	0.0335033	4.57512e-05	0.0334738	1.90958e-05	2.80435e-05	1
K00655	2.52884e-05	6.47581e-05	0.862983	0.120574	3.90265e-07	0.120559	5.02817e-06	0.120484	1.29565e-05	0.120571	2.12783e-06	0.120548	5.4804e-06	0.120642	3.18284e-05	0.1206	3.12803e-05	-6.75488e-05	0
K00656	5.03755e-07	2.67315e-06	0.922973	0.0192427	1.58185e-08	0.0192347	3.52398e-06	0.0191833	1.79142e-05	0.0192409	2.47859e-07	0.0192271	3.46973e-06	0.0189504	6.74906e-05	0.019078	3.62311e-05	0.000292209	1
K00657	5.36999e-08	6.70909e-07	0.944373	0.00850322	3.62931e-07	0.00850975	1.77858e-06	0.00852999	6.44168e-06	0.00850432	1.37279e-06	0.00852874	4.85563e-06	0.00846911	1.64567e-06	0.00848334	1.00849e-05	3.41087e-05	1
K00658	3.5028e-08	5.88828e-07	0.947713	0.0537427	8.04544e-09	0.0537449	2.90853e-06	0.0537271	8.83759e-06	0.0537427	5.62367e-07	0.0537587	3.29383e-06	0.0540024	3.1642e-05	0.0538605	4.77144e-05	-0.000259712	0
K00660	2.18811e-05	5.73943e-05	0.865897	0.0223587	5.47461e-07	0.0223618	1.52475e-06	0.0223428	6.19816e-06	0.0223598	6.52156e-07	0.0223722	1.89212e-06	0.0224633	3.82086e-05	0.0224043	8.31323e-06	-0.000104577	0
K00662	6.84707e-05	0.000148715	0.841035	0.00457102	1.13914e-07	0.00456991	3.57604e-07	0.00456451	2.37503e-06	0.00457162	2.09617e-07	0.00456842	7.59142e-07	0.00462693	2.03647e-05	0.00461144	1.68833e-05	-5.59036e-05	0
K00663	2.91739e-07	1.73462e-06	0.928867	0.00389233	1.49731e-07	0.00389429	2.99411e-07	0.00389808	4.78715e-06	0.00389432	1.04473e-06	0.00389684	3.20402e-06	0.00387812	1.27989e-06	0.0038689	4.48827e-06	1.42057e-05	1
K00666	3.28195e-06	1.1878e-05	0.898662	0.0897184	2.99503e-06	0.0897553	6.57079e-06	0.0900382	3.03693e-05	0.0897204	2.85551e-06	0.0897537	2.89535e-05	0.0904249	0.000200227	0.0901141	8.82827e-05	-0.000706476	0
K00672	7.3235e-06	2.30725e-05	0.885951	0.00229936	6.97527e-08	0.00229733	4.69094e-07	0.00228218	3.74879e-06	0.00229904	9.81985e-08	0.00229749	6.20732e-07	0.00226829	8.10188e-06	0.00227623	6.83633e-06	3.10722e-05	1
K00673	0.00773973	0.011426	0.670289	0.00616928	5.29321e-07	0.00617086	3.1172e-06	0.00615646	5.38742e-07	0.00616838	3.22537e-07	0.00617725	8.54809e-06	0.00618347	1.95834e-05	0.00613878	1.31843e-05	-1.41901e-05	0
K00674	2.41338e-06	9.31511e-06	0.903134	0.0254234	3.96883e-07	0.0254278	2.15386e-06	0.0254714	1.15847e-05	0.0254205	6.70728e-07	0.0254444	6.51353e-06	0.0257344	9.03167e-05	0.0255717	1.97976e-05	-0.000311035	0
K00675	0.000408111	0.000747717	0.79184	0.00471061	1.62372e-07	0.00471724	2.28374e-06	0.00473388	5.64621e-06	0.00471033	1.37715e-07	0.00473334	3.71349e-06	0.00474134	1.32148e-05	0.00472633	3.28472e-06	-3.07339e-05	0
K00676	1.02169e-08	3.49447e-07	0.956249	0.0120411	9.08352e-07	0.0120497	9.18444e-07	0.01205	1.28431e-05	0.0120482	4.03993e-06	0.0120707	3.37283e-06	0.0119231	1.92591e-05	0.0119697	1.53344e-05	0.000117961	1
K00677	0.000121356	0.000246168	0.826773	0.0412095	8.21525e-07	0.0411956	4.10396e-06	0.0411376	4.42885e-05	0.041207	2.21397e-06	0.0411984	3.83352e-06	0.0410458	4.56356e-05	0.0411237	2.41677e-05	0.000163688	1
K00680	1.00648e-06	4.62965e-06	0.914781	0.0400155	7.20212e-07	0.0400311	5.96429e-06	0.0400684	2.34317e-05	0.0400215	7.1604e-06	0.0400705	1.24109e-05	0.0399031	2.55537e-05	0.0399386	2.83671e-05	0.000112415	1
K00681	1.74781e-07	1.20515e-06	0.933977	0.0791197	8.91128e-07	0.0791418	1.66148e-05	0.0794069	3.89815e-05	0.0791172	1.36828e-06	0.0791619	8.06764e-06	0.0798217	0.000152334	0.0794464	6.43214e-05	-0.000702039	0
K00683	0.0200499	0.0279791	0.614613	0.00112781	1.1952e-08	0.00112757	1.97543e-07	0.00112722	5.47275e-07	0.0011277	5.97669e-08	0.00112847	6.09622e-07	0.00113686	2.9492e-06	0.00114196	1.09983e-05	-9.05128e-06	0
K00684	5.22965e-06	1.74129e-05	0.891473	0.0259457	1.17343e-07	0.0259418	1.63879e-06	0.0259596	1.4846e-05	0.0259442	7.3376e-07	0.0259422	4.04381e-06	0.0261841	7.55063e-05	0.026041	1.06981e-05	-0.00023838	0
K00685	2.57981e-05	6.57466e-05	0.862576	0.00881322	6.71645e-08	0.00881707	2.38214e-06	0.00887317	1.39847e-05	0.0088123	3.30665e-07	0.00882224	9.67365e-06	0.00900942	6.36025e-05	0.00888209	2.35001e-05	-0.000196201	0
K00686	1.06241e-06	4.83542e-06	0.914104	0.000377849	1.83247e-07	0.000378977	4.28447e-08	0.000380016	9.3766e-07	0.000379802	1.10122e-06	0.000381261	1.3555e-06	0.000371476	1.45233e-06	0.000374486	8.96102e-07	6.37345e-06	1
K00687	1.4181e-05	4.00069e-05	0.87425	1.03315e-05	4.03862e-09	1.04526e-05	4.29149e-08	1.11093e-05	2.01686e-07	1.03579e-05	8.04745e-09	1.04346e-05	7.92793e-09	1.08454e-05	9.48847e-08	1.08603e-05	1.70743e-07	-5.13884e-07	0
K00688	8.66704e-06	2.64958e-05	0.88308	0.066875	6.05011e-07	0.0668541	5.64323e-06	0.0667189	1.81446e-05	0.0668742	1.14698e-06	0.0668434	1.58379e-05	0.0665608	8.12802e-05	0.0667201	6.1127e-05	0.000314125	1
K00689	5.33277e-08	6.67466e-07	0.944429	9.43345e-05	1.78521e-09	9.4253e-05	2.42634e-08	9.32476e-05	1.72219e-07	9.43352e-05	4.70988e-09	9.42063e-05	3.82311e-08	9.16317e-05	5.2859e-07	9.26959e-05	2.8359e-07	2.70283e-06	1
K00690	0.000122199	0.00024766	0.826592	0.00414092	6.44583e-08	0.00413931	3.23202e-07	0.00413531	7.5712e-07	0.00414103	5.83462e-08	0.0041373	1.26492e-06	0.00419509	2.21582e-05	0.0041814	1.62755e-05	-5.41655e-05	0
K00691	0.00290117	0.00458258	0.718009	0.000410442	5.90985e-08	0.000409594	5.94364e-08	0.000417267	3.58214e-06	0.000409376	1.33189e-08	0.000410191	3.57422e-07	0.000423173	7.09576e-06	0.000414966	6.94068e-07	-1.27313e-05	0
K00692	1.56153e-05	4.31717e-05	0.872443	0.000327262	9.95921e-08	0.000329248	1.27056e-06	0.00034764	3.98299e-06	0.000327317	8.57006e-08	0.000331714	3.49276e-06	0.000382682	1.74578e-05	0.000338631	3.80173e-06	-5.54202e-05	0
K00693	0.00215507	0.00348209	0.73087	0.000401845	7.08472e-09	0.000401593	1.02635e-07	0.000400806	2.57885e-07	0.000401848	2.47908e-08	0.000402014	2.2105e-07	0.000422362	9.41262e-06	0.000407477	6.74035e-06	-2.05171e-05	0
K00694	8.20264e-05	0.000174483	0.836673	0.00693365	1.11474e-07	0.00693516	2.88488e-06	0.00695522	6.60141e-06	0.0069322	2.46629e-07	0.00695247	2.40734e-06	0.00704517	3.52195e-05	0.00697729	2.43978e-05	-0.000111525	0
K00695	4.61133e-06	1.56252e-05	0.893465	0.000670902	2.20329e-08	0.000670259	1.81801e-07	0.0006642	1.52247e-06	0.000670842	5.09433e-08	0.000669992	3.3888e-07	0.000664278	8.72477e-07	0.000664829	2.09353e-06	6.62418e-06	1
K00696	4.78539e-08	6.44488e-07	0.945295	0.00135781	3.86803e-08	0.00135654	3.51042e-07	0.00134396	2.76266e-06	0.00135771	9.47625e-08	0.00135596	6.95362e-07	0.00133362	2.97377e-06	0.00134112	4.06535e-06	2.41979e-05	1
K00697	2.24692e-05	5.87139e-05	0.865368	0.0191749	6.50948e-07	0.0191844	3.32023e-06	0.0192549	1.36927e-05	0.0191738	4.2644e-07	0.0191952	2.7795e-06	0.0193402	5.06616e-05	0.0192524	2.71865e-05	-0.000165273	0
K00698	2.46194e-07	1.53239e-06	0.930604	0.000157992	8.88276e-10	0.000157871	4.36406e-08	0.000156333	2.69382e-07	0.000157982	8.54935e-09	0.000157788	8.19257e-08	0.000154932	6.40197e-07	0.00015594	4.38788e-07	3.05996e-06	1
K00700	0.00149788	0.00249071	0.745718	0.0488542	1.24895e-07	0.0488464	1.37286e-06	0.0487877	1.7836e-05	0.0488535	3.6033e-07	0.0488501	6.99537e-06	0.0487672	4.36683e-05	0.0487871	2.69877e-05	8.70761e-05	1
K00702	1.33359e-07	1.02718e-06	0.936523	0.00295853	1.49546e-08	0.00295672	8.19703e-07	0.00293846	7.70057e-06	0.00295905	5.86462e-08	0.00295578	7.20435e-07	0.00289314	1.20483e-05	0.00292112	7.15024e-06	6.53917e-05	1
K00703	7.3791e-05	0.000158872	0.839243	0.0492011	6.52249e-07	0.0491883	2.95208e-06	0.0491244	3.19722e-05	0.0492017	5.23581e-07	0.0491853	6.68136e-06	0.0490241	6.12208e-05	0.0490953	2.04774e-05	0.000176993	1
K00712	0.000107298	0.00022162	0.829952	0.000514848	6.49043e-08	0.000514296	1.90205e-07	0.000510109	4.81989e-07	0.000514723	3.15648e-08	0.000514204	1.74718e-07	0.0005064	2.0183e-06	0.000509624	3.03217e-06	8.44861e-06	1
K00720	0.000447412	0.000811757	0.788899	0.0153927	1.50902e-07	0.0153918	1.10666e-06	0.0154522	4.50836e-05	0.0153921	6.06066e-07	0.0153839	1.31074e-06	0.0154898	3.06425e-05	0.0154873	2.63867e-05	-9.71519e-05	0
K00721	5.91608e-05	0.000130505	0.844474	0.0872935	6.61573e-07	0.0872801	1.37645e-06	0.0872455	3.83489e-05	0.0872938	1.59654e-06	0.0872719	2.21504e-05	0.087535	9.57362e-05	0.0875209	7.58178e-05	-0.000241459	0
K00728	0.00278348	0.00440978	0.719842	9.15816e-06	1.42713e-09	9.14351e-06	5.07123e-09	9.07477e-06	1.86952e-08	9.15674e-06	7.65369e-10	9.1504e-06	2.17244e-09	8.88103e-06	1.49788e-07	9.02533e-06	4.33686e-08	2.77129e-07	1
K00737	0.0309063	0.0423338	0.585477	0.000641151	5.01195e-09	0.000641198	9.58895e-08	0.000639688	1.00184e-06	0.000641128	2.09592e-08	0.000640966	1.1147e-07	0.000641291	2.4151e-07	0.000645889	3.91081e-06	-1.40261e-07	0
K00748	0.000181174	0.000354296	0.815981	0.0388132	7.42315e-07	0.0388008	3.94052e-06	0.0387494	4.23933e-05	0.038811	2.10355e-06	0.038804	3.76904e-06	0.0386652	4.14829e-05	0.0387412	2.19793e-05	0.000148012	1
K00754	3.51643e-06	1.25426e-05	0.897629	0.062197	1.09005e-06	0.0621731	4.63506e-06	0.0618913	7.74224e-05	0.0621954	2.85581e-06	0.0621885	2.30102e-05	0.0616149	0.000145189	0.0618082	0.000104858	0.000582074	1
K00756	6.32853e-05	0.000138542	0.842898	0.027278	1.59469e-07	0.0272714	3.09896e-06	0.0271995	1.086e-05	0.02728	9.38242e-07	0.0272568	7.56772e-06	0.0271074	6.0517e-05	0.0271796	3.0178e-05	0.00017059	1
K00757	1.0002e-05	2.9799e-05	0.880579	0.011571	2.38917e-07	0.0115643	1.89838e-06	0.0114806	2.04556e-05	0.0115709	6.5452e-07	0.0115755	4.33566e-06	0.011416	4.90304e-05	0.0114703	2.34907e-05	0.000154938	1
K00758	1.77026e-05	4.80013e-05	0.870049	0.00562336	3.99426e-07	0.00562924	1.74949e-06	0.00566456	1.09742e-05	0.00562242	6.70847e-08	0.0056354	4.66504e-06	0.00576736	4.3851e-05	0.0056891	2.05739e-05	-0.000144002	0
K00759	1.75729e-07	1.20807e-06	0.933925	0.0506788	9.17157e-08	0.0506711	3.83493e-06	0.0506045	1.36932e-05	0.0506792	1.62973e-07	0.050656	5.04914e-06	0.0505236	2.88172e-05	0.0506072	1.82272e-05	0.000155193	1
K00760	0.0149606	0.0212506	0.632879	0.0686357	7.47132e-08	0.0686302	3.25224e-06	0.0685904	2.15683e-05	0.0686361	9.30278e-07	0.0686151	1.27223e-05	0.0685076	7.97631e-05	0.0685946	1.31417e-05	0.000128102	1
K00761	0.00532938	0.00805352	0.68946	0.0396293	2.22487e-07	0.0396308	9.84015e-07	0.0396079	3.85505e-05	0.0396295	7.72029e-07	0.0396366	3.67384e-06	0.0395431	3.86548e-05	0.0395768	1.88486e-05	8.62271e-05	1
K00762	1.47879e-08	4.10319e-07	0.953847	0.0682342	1.28279e-07	0.0682309	2.5406e-06	0.0682121	1.55245e-05	0.0682333	8.64699e-07	0.0682194	6.63993e-06	0.0679783	3.92781e-05	0.0680736	3.41902e-05	0.00025588	1
K00763	1.61438e-07	1.1393e-06	0.934735	0.0559129	2.903e-07	0.0559084	2.33355e-06	0.0558438	1.89519e-05	0.0559132	4.44095e-07	0.0559042	7.46144e-06	0.0555625	7.77689e-05	0.0557391	2.97575e-05	0.00035033	1
K00764	4.7892e-07	2.56699e-06	0.923539	0.0693234	1.57628e-07	0.0693137	2.80774e-06	0.0692291	1.23429e-05	0.0693233	7.58935e-07	0.0693045	7.46509e-06	0.0690615	6.33149e-05	0.0691856	2.38031e-05	0.000261883	1
K00765	1.87556e-06	7.5957e-06	0.90665	0.0622225	6.20545e-08	0.0622175	1.60996e-06	0.0621797	8.90396e-06	0.0622226	4.25287e-07	0.0622108	6.11327e-06	0.0620996	3.22945e-05	0.0621608	1.07419e-05	0.000122953	1
K00766	4.66628e-07	2.51477e-06	0.923829	0.0606943	3.88889e-08	0.0606906	1.72463e-06	0.0606432	5.1438e-06	0.0606953	6.45487e-07	0.0606835	6.65002e-06	0.0605684	2.87785e-05	0.0606326	1.39627e-05	0.000125885	1
K00767	2.5537e-09	2.80056e-07	0.964184	0.0627986	9.25509e-08	0.0627935	2.09895e-06	0.0627454	1.14067e-05	0.0627984	7.49605e-07	0.0627894	3.79021e-06	0.0625313	3.221e-05	0.062646	3.43426e-05	0.000267255	1
K00769	5.76265e-06	1.89141e-05	0.889911	0.00221511	5.25435e-08	0.0022181	9.29755e-07	0.00226124	9.53344e-06	0.00221505	3.52215e-08	0.0022197	3.84622e-06	0.00227566	1.87461e-05	0.00225217	5.31097e-06	-6.05545e-05	0
K00772	0.00541287	0.0081654	0.688688	0.0468606	5.71828e-07	0.0468551	2.41015e-06	0.0468724	2.20188e-05	0.0468605	1.37051e-06	0.0468346	6.72755e-06	0.0468984	2.96103e-05	0.0469154	2.50696e-05	-3.77862e-05	0
K00773	2.47052e-06	9.48796e-06	0.902801	0.0683956	2.11981e-07	0.0683847	2.80642e-06	0.0683076	1.73661e-05	0.0683954	7.38769e-07	0.0683724	7.9286e-06	0.0681246	7.45433e-05	0.0682463	2.7484e-05	0.000271013	1
K00782	1.63977e-08	4.25907e-07	0.953152	0.0251102	2.17883e-07	0.025113	2.05579e-06	0.0251398	3.02214e-05	0.0251102	1.68988e-07	0.0251181	2.73659e-06	0.0253605	2.74737e-05	0.0252921	3.87952e-05	-0.000250299	0
K00783	2.8415e-07	1.69973e-06	0.92914	0.0425479	2.94784e-07	0.0425437	3.55179e-06	0.0425044	9.75978e-06	0.0425488	3.4277e-07	0.0425465	1.10418e-06	0.042417	1.59982e-05	0.0424517	3.11077e-05	0.00013094	1
K00784	0.00119826	0.0020311	0.754375	0.0315788	1.38322e-07	0.0315809	2.58196e-06	0.0316187	1.34056e-05	0.0315794	6.46522e-07	0.0315941	7.01139e-06	0.031499	4.81306e-05	0.0315684	1.02458e-05	7.98123e-05	1
K00785	1.9015e-06	7.68271e-06	0.906462	1.25609e-05	1.33454e-09	1.25452e-05	3.81855e-09	1.24501e-05	1.42823e-08	1.25603e-05	3.71375e-09	1.25362e-05	2.00626e-08	1.2284e-05	4.70031e-08	1.24141e-05	6.13618e-08	2.76978e-07	1
K00786	0.00576919	0.00867261	0.685497	0.014	2.15733e-07	0.0139944	1.13487e-06	0.013992	2.34193e-05	0.0139999	4.71755e-07	0.013988	4.13013e-06	0.013951	1.19156e-05	0.0139845	8.94302e-06	4.9042e-05	1
K00788	0.000233254	0.000446414	0.80881	0.0820241	2.44221e-07	0.0820214	3.22783e-06	0.0820981	1.84914e-05	0.0820222	1.12483e-06	0.0820072	5.79029e-06	0.0821009	3.55455e-05	0.0820642	2.27872e-05	-7.68023e-05	0
K00789	2.71174e-07	1.65215e-06	0.92962	0.0742049	1.86251e-07	0.0741935	3.55161e-06	0.0741101	1.84794e-05	0.0742044	7.95002e-07	0.0741837	9.75271e-06	0.0738858	6.95926e-05	0.0740451	3.29913e-05	0.000319025	1
K00790	4.42203e-08	6.27348e-07	0.945917	0.0792832	3.5384e-08	0.0792814	4.53089e-06	0.0791766	2.74912e-05	0.0792875	1.16288e-06	0.0792691	7.85417e-06	0.078816	8.93653e-05	0.0790169	4.94654e-05	0.00046726	1
K00791	2.16474e-07	1.40302e-06	0.931891	0.0681432	2.79251e-07	0.0681335	2.90159e-06	0.0680558	1.21443e-05	0.0681424	6.21657e-07	0.0681253	8.74492e-06	0.0678783	5.77698e-05	0.0679916	2.94697e-05	0.000264906	1
K00793	2.67859e-09	2.84713e-07	0.963937	0.0619135	6.42139e-08	0.0619052	2.46525e-06	0.0618429	4.794e-06	0.0619131	5.9061e-07	0.0619004	4.81089e-06	0.0616163	3.4233e-05	0.0617376	4.15225e-05	0.000297245	1
K00794	1.37893e-09	2.88697e-07	0.967228	0.0625961	1.2124e-07	0.0625925	1.22736e-06	0.0625509	5.74486e-06	0.0625954	6.18085e-07	0.0625894	2.65261e-06	0.0623469	2.55137e-05	0.0624399	3.57428e-05	0.000249227	1
K00795	0.00010132	0.000210914	0.83141	0.0161164	2.55413e-07	0.0161267	4.44997e-06	0.0162571	3.10122e-05	0.0161148	5.50244e-07	0.0161359	1.76532e-05	0.0164633	0.000132956	0.01625	3.07146e-05	-0.000346908	0
K00796	2.0204e-08	4.44553e-07	0.951716	0.0675934	4.39728e-07	0.067591	3.11653e-06	0.0675307	1.92632e-05	0.0675943	6.18485e-07	0.0675904	5.65535e-06	0.0673631	2.62537e-05	0.067455	3.717e-05	0.000230225	1
K00797	1.51771e-08	4.11209e-07	0.953673	0.0449222	6.61002e-07	0.0449132	3.39385e-06	0.0448239	2.87427e-05	0.0449234	3.6667e-07	0.0449085	1.08828e-05	0.0445996	4.21437e-05	0.0447432	4.10069e-05	0.00032255	1
K00798	3.05731e-07	1.7977e-06	0.92838	0.0563109	2.99799e-07	0.0563046	3.46235e-06	0.0562625	7.95612e-06	0.0563112	3.32151e-07	0.0562841	5.59179e-06	0.0561111	3.47273e-05	0.056239	3.21613e-05	0.000199893	1
K00799	2.28839e-05	5.96847e-05	0.865002	0.0648319	4.34806e-07	0.0648819	2.07327e-05	0.0655639	0.000126977	0.0648274	1.77231e-06	0.0649339	8.18075e-05	0.0665555	0.00056118	0.0655066	0.000206403	-0.00172357	0
K00800	1.952e-07	1.30936e-06	0.932908	0.0666979	8.18704e-08	0.0666901	2.61612e-06	0.0666284	1.13528e-05	0.0666976	6.1844e-07	0.0666833	7.47797e-06	0.0664655	5.05326e-05	0.0665687	2.42879e-05	0.000232373	1
K00801	0.00502434	0.00761922	0.692368	0.00381024	2.14602e-08	0.00380931	6.93606e-07	0.00379993	4.11068e-06	0.00380996	1.32202e-07	0.00380916	7.27938e-07	0.00379275	1.06008e-05	0.00379666	3.83402e-06	1.74913e-05	1
K00802	8.15271e-06	2.51573e-05	0.884131	2.08679e-05	7.00375e-08	2.05955e-05	2.28339e-08	2.03997e-05	1.66028e-08	2.06056e-05	1.63653e-09	2.05859e-05	2.02432e-08	2.00999e-05	5.59853e-08	2.03326e-05	1.95149e-07	7.68039e-07	1
K00803	0.00323759	0.00507338	0.713088	0.00717123	9.18571e-08	0.00717133	2.13555e-06	0.00713871	1.58372e-05	0.0071709	2.22007e-07	0.00717369	5.64867e-07	0.00715974	9.56013e-06	0.00716616	4.26565e-06	1.14937e-05	1
K00805	1.96155e-07	1.3094e-06	0.93286	0.0225542	7.58308e-07	0.0225585	4.06475e-06	0.0224892	3.91607e-05	0.0225592	3.18264e-06	0.0225532	4.21354e-06	0.0222403	5.97377e-05	0.022386	3.61109e-05	0.000313941	1
K00806	1.98394e-07	1.32053e-06	0.932749	0.0690584	4.6141e-08	0.0690493	2.7991e-06	0.0690039	1.25888e-05	0.0690573	5.71869e-07	0.0690422	7.44608e-06	0.0688237	5.06907e-05	0.0689277	2.44527e-05	0.000234709	1
K00808	1.70256e-06	7.04369e-06	0.907965	0.00116009	5.237e-08	0.0011632	1.16734e-06	0.00120378	7.54523e-06	0.00115999	2.32852e-08	0.00116448	2.63524e-06	0.00124497	2.3411e-05	0.00120682	7.16366e-06	-8.48777e-05	0
K00811	0.000600746	0.00106753	0.779164	0.00781446	1.38888e-07	0.0078153	2.14504e-06	0.00784927	1.20651e-05	0.00781323	2.24819e-07	0.00780972	1.01872e-06	0.00782452	1.1307e-05	0.007807	8.57575e-06	-1.00654e-05	0
K00813	0.0037536	0.0058004	0.7063	0.00434833	1.13988e-07	0.00434656	6.894e-07	0.00433704	4.37608e-06	0.00434835	1.43919e-07	0.00434568	4.85214e-07	0.004384	2.39277e-05	0.00437668	1.3756e-05	-3.5665e-05	0
K00817	1.62837e-08	4.27771e-07	0.953199	0.0961088	3.58091e-07	0.0961027	2.25244e-06	0.0961144	1.45752e-05	0.0961082	4.15959e-08	0.096096	2.38474e-06	0.096307	3.24311e-05	0.0962683	3.29562e-05	-0.000198214	0
K00818	1.29541e-07	1.03708e-06	0.93679	0.0301086	1.11163e-07	0.0301103	1.41818e-06	0.0300569	1.14422e-05	0.0301087	4.91985e-07	0.0301144	5.75914e-06	0.0302191	2.75838e-05	0.0301834	1.62764e-05	-0.000110525	0
K00819	2.7459e-05	6.91378e-05	0.861295	0.00727222	3.77787e-07	0.00728303	1.96731e-06	0.00732257	8.02912e-06	0.00727415	1.41976e-06	0.00730251	3.60822e-06	0.00737312	2.54163e-05	0.00731524	2.20918e-05	-0.000100903	0
K00820	0.00262002	0.00417957	0.722495	0.100448	3.03394e-07	0.100442	4.79699e-06	0.100433	1.27144e-05	0.100447	1.45314e-06	0.100421	1.29962e-05	0.100491	4.26858e-05	0.100527	3.199e-05	-4.25796e-05	0
K00822	1.23311e-05	3.56616e-05	0.876825	0.00374943	8.68982e-08	0.00375483	1.97499e-06	0.00381726	1.47615e-05	0.00374911	1.2863e-07	0.00376114	8.21912e-06	0.00391268	5.35345e-05	0.00384511	1.32581e-05	-0.000163257	0
K00823	1.35661e-09	2.92901e-07	0.967305	0.0260519	5.13259e-07	0.0260533	2.14715e-06	0.0261094	1.07458e-05	0.0260502	4.82067e-07	0.0260383	3.50528e-06	0.0263538	1.73302e-05	0.0262523	5.18045e-05	-0.000301826	0
K00824	5.93441e-05	0.000130826	0.844402	0.00791803	2.35585e-07	0.00792614	2.74691e-06	0.00797218	6.32229e-06	0.00791965	1.10307e-06	0.00793882	2.11149e-06	0.00802307	3.85501e-05	0.00796469	7.5363e-06	-0.000105038	0
K00830	0.000370776	0.000682936	0.794862	0.0439069	4.7297e-07	0.0439068	6.15218e-06	0.0440094	5.57559e-05	0.0439045	1.63827e-06	0.0439033	4.78335e-07	0.0440803	7.00177e-05	0.0440762	5.20695e-05	-0.000173358	0
K00831	0.000250128	0.000474241	0.806775	0.0336184	1.28205e-07	0.0336218	3.13601e-06	0.0335652	1.92843e-05	0.0336188	5.07337e-07	0.0336483	3.45883e-06	0.0337102	4.51649e-05	0.0336256	1.6569e-05	-9.17819e-05	0
K00832	0.000306145	0.000571818	0.800755	0.00274561	1.20806e-07	0.00275091	3.42563e-06	0.00278899	7.36696e-06	0.00274414	3.77414e-08	0.00276087	1.298e-05	0.0028999	5.96307e-05	0.00279796	2.78291e-05	-0.000154291	0
K00833	0.00295657	0.00466155	0.717168	0.0355505	5.89402e-07	0.0355468	2.59623e-06	0.0354864	7.10592e-06	0.0355492	1.31066e-06	0.0355552	1.59689e-06	0.0355108	3.63965e-05	0.0355053	2.05125e-05	3.96423e-05	1
K00835	1.87771e-07	1.27063e-06	0.933285	0.00248632	6.68676e-08	0.00248597	2.87043e-07	0.00249189	3.44293e-06	0.00248643	2.14212e-08	0.00248444	3.7619e-07	0.0025771	1.39538e-05	0.00254757	2.01517e-05	-9.07772e-05	0
K00836	0.0113221	0.016324	0.649289	0.00437901	5.85093e-08	0.00438308	3.18879e-06	0.00439437	5.3733e-06	0.00437881	1.76828e-07	0.00438329	3.65319e-06	0.00442251	2.57539e-05	0.00440275	1.10386e-05	-4.35029e-05	0
K00837	2.56943e-07	1.58078e-06	0.930171	0.0529229	4.42923e-07	0.052928	5.68639e-06	0.0530086	2.66887e-05	0.0529218	2.58931e-07	0.0529452	7.12854e-06	0.0534036	9.65715e-05	0.0532544	8.30866e-05	-0.000480638	0
K00839	2.92616e-08	5.23753e-07	0.949057	0.00519995	6.60234e-08	0.00519929	5.19056e-08	0.00522113	5.12355e-06	0.00519898	1.05339e-07	0.00519989	7.71293e-07	0.00533669	1.51131e-05	0.0052703	2.53863e-05	-0.000136734	0
K00840	0.000962552	0.0016576	0.762555	2.45978e-05	2.51917e-09	2.5941e-05	1.75251e-06	2.61393e-05	3.51917e-07	2.46176e-05	7.81611e-09	2.51492e-05	2.77014e-07	2.9091e-05	4.65301e-07	2.79679e-05	1.42541e-06	-4.49327e-06	0
K00841	1.61729e-08	4.26484e-07	0.953246	0.000881974	1.82728e-07	0.000886971	5.22576e-07	0.00089387	1.95416e-06	0.000884337	1.39954e-06	0.000887422	1.70204e-06	0.000865573	3.6712e-06	0.000873499	2.03782e-06	1.64007e-05	1
K00842	1.6304e-06	6.83105e-06	0.908547	7.4616e-05	1.42615e-08	7.51182e-05	2.97196e-07	7.50641e-05	1.12972e-07	7.46166e-05	1.25387e-08	7.51863e-05	7.75671e-08	7.36487e-05	1.97187e-07	7.43972e-05	1.71431e-07	9.67357e-07	1
K00843	6.86105e-07	3.43003e-06	0.919421	0.00044473	3.339e-08	0.000446674	3.2668e-07	0.000469359	5.26312e-06	0.000444681	3.01757e-08	0.000447572	1.86378e-06	0.000485782	9.55443e-06	0.000474204	5.52573e-06	-4.10521e-05	0
K00844	5.99153e-07	3.06633e-06	0.920999	0.000110368	6.98035e-10	0.000110304	1.31123e-08	0.000109255	2.12583e-07	0.000110381	1.6334e-08	0.000110341	3.48829e-08	0.000107734	6.86092e-07	0.000108679	2.37384e-07	2.63387e-06	1
K00845	0.0130826	0.0187449	0.640892	0.108214	5.80406e-07	0.108198	4.64249e-06	0.10813	4.7168e-05	0.108214	1.78592e-06	0.108174	1.69662e-05	0.108029	0.000107155	0.108181	2.02506e-05	0.000184414	1
K00846	1.28944e-07	1.04318e-06	0.936832	2.54477e-05	7.03752e-08	2.51679e-05	1.55293e-08	2.49001e-05	2.85645e-08	2.51859e-05	2.75471e-09	2.51534e-05	2.92924e-08	2.45679e-05	9.40061e-08	2.47418e-05	1.45313e-07	8.7979e-07	1
K00847	1.28566e-06	5.61479e-06	0.911673	0.0523698	3.54721e-07	0.0523721	3.08153e-06	0.0524372	2.22406e-05	0.0523695	3.13379e-07	0.0523662	5.52025e-06	0.0525169	2.96052e-05	0.0524481	2.33948e-05	-0.000147091	0
K00849	3.49913e-06	1.24938e-05	0.897703	0.0248083	2.6031e-07	0.024807	1.94009e-07	0.0247676	2.35598e-06	0.024808	8.21582e-07	0.0248129	7.00851e-06	0.0249073	3.25574e-05	0.0248673	1.88026e-05	-9.89755e-05	0
K00850	1.5364e-05	4.26305e-05	0.872749	0.0968649	4.12186e-07	0.0968349	5.92447e-06	0.0965996	5.8817e-05	0.0968661	3.75597e-07	0.0968225	2.69049e-05	0.0962431	0.000205479	0.096544	3.90539e-05	0.000621857	1
K00851	6.36795e-08	7.30834e-07	0.942981	0.031857	3.15086e-07	0.0318666	4.09988e-06	0.0319268	1.93535e-05	0.0318599	1.59221e-06	0.0318625	6.09785e-06	0.0320966	2.99e-05	0.0319768	3.98551e-05	-0.000239583	0
K00852	3.08989e-05	7.61887e-05	0.858838	0.045336	4.62115e-07	0.0453482	6.14616e-06	0.0454591	2.13213e-05	0.0453364	7.45432e-07	0.045333	2.35448e-06	0.0453837	1.99008e-05	0.0453713	3.33051e-05	-4.77809e-05	0
K00854	0.000125074	0.000252672	0.825984	0.067269	5.9956e-07	0.0672587	1.21471e-06	0.067216	3.02044e-05	0.0672694	7.84289e-07	0.0672436	1.85128e-05	0.0678051	0.000223512	0.0677027	0.000162266	-0.000536183	0
K00855	5.07509e-07	2.691e-06	0.92289	0.00388908	4.29771e-08	0.00388987	4.13685e-07	0.00392587	7.75195e-06	0.00388888	1.1322e-07	0.00388988	1.49289e-06	0.00399332	2.69523e-05	0.00395103	7.37241e-06	-0.000104243	0
K00856	1.4275e-07	1.05482e-06	0.935892	0.00963571	1.23702e-07	0.00963305	9.21582e-07	0.00961496	1.35717e-05	0.00963521	3.75705e-07	0.00963379	2.38516e-06	0.00975988	5.79723e-06	0.00971556	3.14302e-05	-0.000124168	0
K00857	0.000136106	0.000272804	0.823755	0.0188541	3.37561e-07	0.0188632	3.54256e-06	0.0188688	1.12007e-05	0.018855	1.16307e-06	0.0188793	4.12183e-06	0.0189655	1.46436e-05	0.0188905	3.96678e-05	-0.000111445	0
K00858	1.00023e-07	9.22646e-07	0.93912	0.0683837	7.55996e-08	0.0683774	3.00357e-06	0.0683015	1.10295e-05	0.0683845	8.30321e-07	0.0683675	7.73664e-06	0.0681147	5.59849e-05	0.0682315	2.77647e-05	0.000268991	1
K00859	1.29793e-07	1.03669e-06	0.936772	0.0669444	8.44851e-08	0.0669352	2.98108e-06	0.0668538	1.54061e-05	0.066944	7.25304e-07	0.0669269	8.82965e-06	0.0666763	5.52902e-05	0.0667965	2.79256e-05	0.000268066	1
K00860	5.75363e-06	1.88935e-05	0.889936	0.0247452	7.16156e-07	0.024739	1.59029e-06	0.0246636	1.95094e-05	0.0247457	4.86692e-07	0.0247483	3.18155e-06	0.0245942	4.41939e-05	0.0246835	1.46992e-05	0.000151071	1
K00862	3.64881e-05	8.78383e-05	0.8553	0.000392562	1.52045e-08	0.000393877	2.72677e-07	0.000409259	3.13382e-06	0.000392542	2.0329e-08	0.000394463	1.30146e-06	0.000410409	6.3111e-06	0.000402489	3.5068e-06	-1.78472e-05	0
K00863	7.21469e-08	7.74011e-07	0.941939	0.00483893	1.16199e-08	0.00484281	1.25495e-06	0.00488007	8.447e-06	0.00483885	4.41137e-08	0.00484336	2.14718e-06	0.00499255	2.40507e-05	0.0049389	2.67006e-05	-0.000153611	0
K00865	3.41763e-05	8.2967e-05	0.856704	0.0202695	4.60065e-07	0.02027	3.26332e-06	0.0202166	3.1792e-05	0.0202687	1.10128e-07	0.0202727	1.39377e-06	0.0201657	2.08028e-05	0.0201909	2.36194e-05	0.000103798	1
K00867	5.24899e-05	0.000120523	0.847231	0.00685436	8.49305e-08	0.00685925	1.69194e-06	0.00688089	8.66828e-06	0.00685421	5.81964e-08	0.00686343	3.0214e-06	0.00691949	2.47026e-05	0.00690178	4.12272e-06	-6.51267e-05	0
K00868	1.74551e-05	4.74607e-05	0.87032	0.00928339	9.51428e-08	0.00929204	8.92935e-07	0.00933451	9.06064e-06	0.00928278	3.71168e-07	0.00929551	4.23236e-06	0.00932411	1.60103e-05	0.00931037	3.09614e-06	-4.07198e-05	0
K00870	6.7814e-06	2.1661e-05	0.887237	2.25676e-05	6.90624e-10	2.25513e-05	2.28624e-09	2.23402e-05	1.24384e-07	2.25679e-05	2.64597e-09	2.25455e-05	5.70326e-09	2.20092e-05	1.37617e-07	2.21334e-05	8.40593e-08	5.58455e-07	1
K00873	0.00596497	0.00893195	0.683812	0.0692741	2.18713e-07	0.0692706	1.81407e-06	0.0692494	7.45601e-06	0.0692733	5.41451e-07	0.0692824	5.10018e-06	0.0692276	3.05905e-05	0.0692516	1.02667e-06	4.65097e-05	1
K00874	0.00116679	0.00198213	0.755386	0.0357314	5.13321e-07	0.0357359	5.23334e-06	0.0357812	2.78857e-05	0.0357295	9.25389e-07	0.0357416	3.43964e-06	0.0357935	9.14114e-06	0.0357542	1.87849e-05	-6.20451e-05	0
K00876	7.49597e-06	2.34874e-05	0.885558	0.0352587	1.22988e-07	0.0352519	2.95593e-06	0.0351521	1.50559e-05	0.0352609	6.55873e-07	0.0352552	9.79386e-06	0.0350353	7.25372e-05	0.0351226	2.40289e-05	0.000223459	1
K00878	3.03327e-07	1.78813e-06	0.928463	0.0130418	1.51913e-07	0.0130425	3.45523e-06	0.0130063	2.14371e-05	0.0130429	4.47076e-07	0.0130334	3.67071e-06	0.0128375	4.15381e-05	0.0129341	2.49143e-05	0.000204301	1
K00879	0.000347375	0.000642401	0.796889	0.000485623	1.61678e-09	0.000485266	1.45981e-07	0.000484544	3.4663e-06	0.000485742	2.47032e-08	0.000485217	5.95398e-08	0.000476209	2.02016e-06	0.000481671	1.591e-06	9.41338e-06	1
K00880	0.000585438	0.00104274	0.780035	0.00084041	9.49256e-09	0.000840973	6.45423e-07	0.000843956	2.89943e-06	0.000840505	3.45209e-08	0.000841056	5.69573e-07	0.000860819	8.85925e-06	0.000852208	4.18477e-06	-2.04094e-05	0
K00881	8.06129e-05	0.000171582	0.837098	1.9161e-05	3.16983e-09	1.93041e-05	8.95927e-08	2.03859e-05	3.46718e-07	1.91791e-05	1.26793e-08	1.94452e-05	2.35763e-07	2.27163e-05	7.93572e-07	2.20652e-05	1.3273e-06	-3.55533e-06	0
K00883	6.79881e-06	2.17066e-05	0.887194	0.00210299	1.38449e-07	0.0021077	2.45809e-06	0.00215328	9.98022e-06	0.00210278	5.06193e-08	0.0021131	5.76416e-06	0.00225157	3.8551e-05	0.00216997	2.57104e-05	-0.000148584	0
K00884	2.13426e-05	5.61525e-05	0.866393	0.00534783	1.23864e-07	0.00534692	6.83904e-07	0.00534675	3.25456e-06	0.00534782	1.90651e-07	0.00534535	3.77483e-07	0.00541917	2.36848e-05	0.00540245	1.86747e-05	-7.13403e-05	0
K00885	0.00406138	0.00625086	0.702607	1.01229e-05	5.11615e-09	1.01888e-05	8.06447e-08	1.05097e-05	1.23708e-07	1.0134e-05	7.92176e-09	1.0319e-05	1.84521e-07	1.22154e-05	4.1945e-07	1.1693e-05	1.27147e-06	-2.09257e-06	0
K00886	5.11496e-08	6.63026e-07	0.944764	0.0106557	4.30058e-07	0.0106583	1.51602e-06	0.0106898	1.08113e-05	0.0106548	3.52274e-07	0.0106582	1.23909e-06	0.0108394	3.67169e-06	0.0107615	4.07906e-05	-0.000183705	0
K00891	1.09469e-09	3.0253e-07	0.9683	0.0588577	5.43424e-08	0.0588473	4.96478e-06	0.0587737	9.01067e-06	0.0588577	4.72941e-07	0.0588499	3.60386e-06	0.0585429	2.91232e-05	0.0586725	4.40585e-05	0.000314844	1
K00892	0.000811025	0.00141464	0.768743	2.13432e-05	3.176e-09	2.1487e-05	8.99089e-08	2.25282e-05	4.00545e-07	2.13629e-05	9.43361e-09	2.24467e-05	1.39804e-06	2.52724e-05	6.26839e-07	2.4313e-05	1.34861e-06	-3.92923e-06	0
K00895	6.0673e-07	3.09365e-06	0.920854	0.0147493	4.20116e-07	0.0147414	2.24067e-06	0.0146721	7.93483e-06	0.0147486	8.00792e-07	0.0147385	4.75416e-06	0.0145714	4.04387e-05	0.0146394	2.72999e-05	0.000177905	1
K00897	0.000202309	0.000391419	0.812886	0.000964121	2.04423e-07	0.000967149	6.9874e-07	0.000979962	3.49367e-06	0.000964406	2.09904e-07	0.000968492	1.83332e-06	0.0009876	7.31605e-06	0.000975535	6.26791e-06	-2.34795e-05	0
K00899	1.00451e-06	4.62985e-06	0.914805	0.00464066	2.08439e-08	0.00464704	3.80474e-07	0.00467821	1.11821e-05	0.0046427	1.51636e-06	0.00464753	1.43119e-06	0.00473147	1.57208e-05	0.00471184	1.97256e-05	-9.08117e-05	0
K00901	0.000363942	0.000671602	0.795443	0.0250147	2.85066e-07	0.0250137	3.23785e-06	0.024962	1.62953e-05	0.0250162	8.92583e-07	0.0250207	1.29637e-06	0.0249072	4.77453e-05	0.0249375	2.66903e-05	0.000107496	1
K00903	0.00157388	0.0026089	0.743753	0.0170193	1.85507e-07	0.0170165	1.87055e-06	0.0170056	1.74916e-05	0.0170182	7.54186e-07	0.0170062	2.92748e-06	0.0170699	2.62383e-05	0.0170761	2.8679e-05	-5.06211e-05	0
K00906	1.30663e-07	1.03408e-06	0.936711	0.00616169	3.70762e-07	0.00616191	1.20166e-06	0.00616756	3.1322e-06	0.00616139	2.43438e-07	0.00616728	6.45371e-06	0.00632479	2.29673e-05	0.00626103	3.41201e-05	-0.000163096	0
K00908	0.000576736	0.00102777	0.78054	0.00189364	5.8316e-08	0.00189198	4.18795e-07	0.00187919	3.7564e-06	0.00189355	1.30378e-07	0.00189209	7.83932e-07	0.00188338	3.05014e-06	0.00188088	6.67178e-06	1.02537e-05	1
K00912	0.0270279	0.0372727	0.594796	0.0337637	6.20517e-07	0.0337543	3.15701e-06	0.0337018	2.80824e-05	0.0337618	1.73276e-06	0.0337593	2.67236e-06	0.0337141	3.62214e-05	0.0337401	2.01243e-05	4.95539e-05	1
K00917	2.45745e-07	1.53098e-06	0.930622	0.00612564	5.63182e-08	0.00612521	3.02734e-07	0.00612355	7.68834e-06	0.00612515	3.1559e-09	0.00612451	1.18779e-06	0.00605681	1.43064e-05	0.0060862	8.35294e-06	6.88341e-05	1
K00919	2.10478e-09	2.69295e-07	0.965169	0.0597478	1.05157e-07	0.0597448	1.87959e-06	0.0597093	4.98605e-06	0.0597491	8.98953e-07	0.0597425	4.14698e-06	0.0594816	2.41195e-05	0.0595972	4.12412e-05	0.000266205	1
K00924	1.51046e-06	6.41807e-06	0.909565	0.0701751	1.07526e-06	0.0701224	1.39366e-05	0.0697028	8.66237e-05	0.0701709	4.33573e-06	0.0701025	2.7645e-05	0.0695197	0.000138734	0.0696281	0.000146533	0.000655389	1
K00925	5.40979e-08	6.74661e-07	0.944314	0.0502763	3.60749e-07	0.0502638	7.53675e-06	0.0501586	1.17202e-05	0.0502768	3.28349e-07	0.0502506	6.57797e-06	0.0499221	5.82635e-05	0.050062	5.40759e-05	0.000354196	1
K00926	0.0453705	0.0609854	0.557203	0.0135214	1.56245e-07	0.0135179	1.78424e-06	0.0134795	1.66429e-05	0.0135221	1.86626e-07	0.013516	3.65228e-06	0.0134946	3.17447e-05	0.0135199	1.25695e-06	2.67535e-05	1
K00927	1.30248e-07	1.03912e-06	0.93674	0.0681877	1.06498e-07	0.0681784	2.79758e-06	0.0680988	1.33844e-05	0.0681873	7.657e-07	0.06817	8.37805e-06	0.0679276	5.43028e-05	0.0680367	2.79398e-05	0.000260152	1
K00928	6.4684e-07	3.25968e-06	0.920111	0.0789208	1.83401e-07	0.078915	1.66879e-06	0.0788372	1.53388e-05	0.0789215	1.79215e-07	0.0789164	1.00274e-05	0.0786346	7.43434e-05	0.0787441	2.7107e-05	0.000286189	1
K00931	6.20584e-07	3.1573e-06	0.920593	0.050133	1.60134e-07	0.0501257	4.7018e-06	0.0500756	5.1166e-06	0.0501329	1.60124e-06	0.0501151	1.5933e-06	0.049942	4.50539e-05	0.0500301	2.33314e-05	0.00019093	1
K00932	1.07445e-06	4.87417e-06	0.913962	1.17767e-05	6.8301e-10	1.17623e-05	3.8487e-09	1.16147e-05	5.10702e-08	1.17748e-05	2.3881e-09	1.17493e-05	1.45192e-08	1.14398e-05	4.23254e-08	1.15734e-05	7.08766e-08	3.36905e-07	1
K00934	0.0016734	0.00275733	0.741295	0.000739582	1.73816e-08	0.000739768	9.78033e-08	0.000745402	4.70774e-06	0.000739804	8.39461e-08	0.000739762	6.48023e-07	0.000751391	4.42741e-06	0.000739985	1.04799e-06	-1.18092e-05	0
K00935	1.68285e-09	2.90669e-07	0.966274	0.00116324	5.76351e-09	0.00116299	3.57955e-07	0.00115317	1.76833e-06	0.00116343	5.40365e-08	0.00116241	3.33303e-07	0.00114168	2.60757e-06	0.00115179	2.135e-06	2.15575e-05	1
K00937	9.11803e-09	3.48047e-07	0.956963	0.0326951	3.53411e-07	0.0326981	4.58943e-06	0.0327372	1.77725e-05	0.0326954	3.05503e-07	0.0327248	3.42427e-06	0.033075	6.18909e-05	0.0328947	3.83552e-05	-0.000379944	0
K00938	0.00298591	0.00470245	0.716727	0.00181114	2.39174e-08	0.00180982	3.59029e-07	0.00180245	4.76556e-06	0.0018113	1.46511e-07	0.00180925	8.22207e-07	0.00180043	4.39999e-06	0.00179768	5.75993e-06	1.07097e-05	1
K00939	3.57269e-07	2.03829e-06	0.926737	0.0726309	1.20926e-07	0.0726185	3.54505e-06	0.0725227	1.91542e-05	0.0726303	9.8811e-07	0.0726079	1.04942e-05	0.0723246	7.08147e-05	0.0724634	2.81736e-05	0.000306266	1
K00940	1.45472e-07	1.06695e-06	0.935716	0.0642442	1.37384e-07	0.0642378	2.63056e-06	0.0641706	1.11112e-05	0.0642449	8.94036e-07	0.0642306	7.8636e-06	0.0640341	4.34703e-05	0.0641431	2.09208e-05	0.000210119	1
K00942	1.29443e-07	1.0387e-06	0.936797	0.0683288	1.00899e-07	0.0683196	3.01029e-06	0.0682419	1.28428e-05	0.0683286	7.26334e-07	0.0683112	8.50825e-06	0.0680515	5.90335e-05	0.0681716	2.75611e-05	0.000277319	1
K00943	6.6853e-08	7.40204e-07	0.942577	0.070482	1.17974e-07	0.0704724	4.1705e-06	0.0704248	5.71993e-06	0.070482	8.94505e-07	0.0704481	6.73483e-06	0.0702231	5.20738e-05	0.0703465	2.31514e-05	0.00025891	1
K00945	1.09073e-07	9.5754e-07	0.938349	0.0706902	1.16904e-07	0.0706791	3.31161e-06	0.0705907	1.12072e-05	0.0706896	7.0917e-07	0.0706684	1.01434e-05	0.0703534	7.06779e-05	0.0705022	3.41526e-05	0.000336729	1
K00946	0.00300721	0.00473277	0.71641	0.0505825	1.23251e-07	0.0505756	1.40485e-06	0.0505434	1.5486e-05	0.0505816	7.25609e-07	0.0505768	4.53382e-06	0.0505023	4.095e-05	0.0505413	1.41401e-05	8.01087e-05	1
K00947	7.65449e-05	0.000163933	0.838358	0.00538245	6.49739e-08	0.00538377	1.3918e-06	0.00542744	2.60162e-05	0.00538179	2.66143e-07	0.00538144	1.74782e-06	0.00544056	1.17823e-05	0.00543585	9.96486e-06	-5.81072e-05	0
K00948	1.17993e-06	5.24929e-06	0.912776	0.0786556	9.39456e-08	0.0786471	3.00514e-06	0.078565	2.76313e-05	0.0786561	1.44452e-07	0.0786355	1.0298e-05	0.0784179	5.74101e-05	0.0784914	3.04863e-05	0.000237705	1
K00949	3.70248e-05	8.90064e-05	0.854984	0.0188869	3.34678e-08	0.0188853	2.18273e-06	0.0188435	1.88814e-05	0.0188891	1.3385e-06	0.0188773	3.92793e-06	0.0186858	7.3402e-05	0.0187777	1.62376e-05	0.000201106	1
K00950	2.73953e-07	1.66322e-06	0.929516	0.0634685	1.95743e-07	0.0634638	2.96906e-06	0.0633923	1.1564e-05	0.063469	3.72084e-07	0.0634615	2.53091e-06	0.0633108	3.50605e-05	0.0633786	1.87362e-05	0.000157733	1
K00951	2.86071e-06	1.06778e-05	0.900686	0.0612824	1.92168e-07	0.0612807	5.8714e-07	0.061268	1.57456e-06	0.0612819	2.82155e-07	0.0612744	4.69159e-06	0.0611902	2.20968e-05	0.0612487	1.49188e-05	9.21628e-05	1
K00952	1.07344e-09	3.37108e-07	0.968389	0.000141966	4.59404e-09	0.000141815	3.36845e-08	0.00014038	2.46926e-07	0.000141951	1.19454e-08	0.000141778	4.78873e-08	0.000138884	2.22018e-07	0.000140051	4.18862e-07	3.08195e-06	1
K00954	1.4937e-07	1.07724e-06	0.935468	0.0678152	9.93571e-08	0.0678053	2.72365e-06	0.0677238	1.44852e-05	0.0678148	7.49466e-07	0.0677967	8.71593e-06	0.0675528	5.55876e-05	0.0676653	2.69786e-05	0.000262369	1
K00955	8.44445e-05	0.00017924	0.83596	0.0263249	1.09711e-07	0.0263241	2.14282e-06	0.0263901	2.0437e-05	0.0263227	6.14769e-07	0.0263231	8.33606e-06	0.0266088	0.000115014	0.0264714	1.9841e-05	-0.000283903	0
K00956	1.07687e-07	9.50203e-07	0.938464	0.0163963	1.61958e-07	0.0163996	4.9046e-07	0.016409	1.78967e-05	0.0163958	6.48354e-07	0.0164123	1.48325e-06	0.0166149	4.6185e-05	0.016502	1.58436e-05	-0.000218576	0
K00957	1.98914e-06	7.96692e-06	0.905842	0.0302948	1.66095e-07	0.0302973	1.82745e-06	0.0303152	1.73322e-05	0.0302931	8.86371e-07	0.0303096	4.59255e-06	0.0305565	7.45207e-05	0.0304114	1.31506e-05	-0.000261738	0
K00958	0.00013853	0.000277181	0.823285	0.0163948	3.77786e-07	0.0163916	2.4975e-06	0.016327	1.89384e-05	0.0163964	8.51505e-07	0.0163851	6.12398e-06	0.0162556	5.53502e-05	0.0163434	6.34759e-06	0.00013923	1
K00961	1.4307e-08	4.06777e-07	0.954067	1.83178e-05	1.27621e-09	1.83035e-05	5.08815e-09	1.80756e-05	6.78469e-08	1.83174e-05	2.23552e-09	1.82855e-05	1.78727e-08	1.78171e-05	1.5406e-08	1.79643e-05	8.2366e-08	5.00632e-07	1
K00962	1.33701e-07	1.02866e-06	0.936499	0.0678996	1.02282e-07	0.0678902	2.91623e-06	0.067812	1.25103e-05	0.0678992	7.64321e-07	0.0678819	8.49475e-06	0.0676307	5.64758e-05	0.0677469	2.85637e-05	0.000268935	1
K00965	0.0273065	0.0376192	0.594093	0.0372964	3.16333e-07	0.0372888	1.73717e-07	0.0372782	2.37568e-05	0.0372954	6.69834e-07	0.0372808	1.15127e-05	0.037234	3.96385e-05	0.0373486	4.91844e-05	6.23652e-05	1
K00966	4.84045e-07	2.58844e-06	0.92342	0.0430202	4.49359e-08	0.0430143	1.83622e-06	0.0430146	6.65362e-06	0.0430196	1.12014e-06	0.0429946	5.08938e-06	0.0428799	2.35103e-05	0.0429512	2.71486e-05	0.000140325	1
K00968	6.50831e-08	7.33539e-07	0.942801	0.000602779	1.56174e-08	0.00060226	1.57722e-07	0.000596128	1.03788e-06	0.000602756	2.98883e-08	0.000601929	3.47914e-07	0.000586266	3.21092e-06	0.000592397	1.92683e-06	1.65132e-05	1
K00969	1.49484e-07	1.07694e-06	0.935461	0.0675843	7.55593e-08	0.0675746	2.34011e-06	0.0675041	1.36924e-05	0.0675841	5.27728e-07	0.0675667	9.04167e-06	0.0673148	5.67988e-05	0.0674341	2.82297e-05	0.000269492	1
K00970	3.90122e-09	2.96193e-07	0.961927	0.0438595	2.04848e-07	0.0438526	2.95662e-06	0.043814	1.58731e-05	0.0438576	1.6657e-06	0.0438419	3.11161e-06	0.0436805	2.41105e-05	0.0437602	1.43695e-05	0.000178947	1
K00971	0.00876295	0.0128351	0.663603	0.0430823	5.43088e-07	0.0430803	3.27701e-06	0.0431057	4.93609e-06	0.0430798	1.56222e-06	0.0430824	9.39407e-07	0.0430562	4.63727e-06	0.0430413	3.53826e-05	2.6008e-05	1
K00972	8.75142e-07	4.16129e-06	0.916505	0.0124056	2.86634e-07	0.0123962	3.03055e-06	0.0123062	1.16377e-05	0.0124052	7.75916e-07	0.0123911	5.27341e-06	0.0121729	5.92026e-05	0.0122783	2.47875e-05	0.000232715	1
K00974	3.75481e-07	2.12118e-06	0.926204	0.126426	1.38395e-06	0.126384	2.11229e-05	0.126011	5.59884e-05	0.12643	1.66148e-06	0.12634	2.14243e-05	0.125454	0.00022962	0.125941	7.93368e-05	0.000971525	1
K00975	0.00382751	0.00590934	0.705391	0.0628829	3.51073e-07	0.0628671	5.00276e-06	0.0627948	9.04597e-06	0.0628837	7.05862e-07	0.062847	9.9169e-06	0.0627065	0.000103307	0.0627706	1.88608e-05	0.000176357	1
K00978	2.30601e-06	8.95573e-06	0.903779	0.0232711	3.97172e-07	0.0232676	1.78701e-06	0.023275	2.59473e-05	0.0232708	6.43849e-07	0.0232714	6.32322e-06	0.0233987	6.69562e-06	0.0233818	3.7588e-05	-0.000127576	0
K00980	2.24028e-06	8.75952e-06	0.904186	0.00416845	6.45314e-08	0.00416754	1.06203e-06	0.00415345	5.31808e-06	0.00416882	1.19777e-07	0.00416805	1.56243e-06	0.00411968	1.27256e-05	0.00414052	5.90909e-06	4.8768e-05	1
K00981	1.41528e-07	1.05255e-06	0.935972	0.0706585	2.16399e-07	0.0706509	3.33238e-06	0.0705715	9.52377e-06	0.0706593	3.59988e-07	0.0706475	5.27946e-06	0.0704218	5.05099e-05	0.0705135	2.83923e-05	0.000236637	1
K00982	0.000380513	0.000699565	0.794051	0.0148119	1.18718e-07	0.0148154	8.0674e-07	0.0148628	1.06024e-05	0.0148107	4.88302e-07	0.0148225	6.99699e-06	0.0149616	6.71945e-05	0.0148841	1.282e-05	-0.000149648	0
K00984	1.7101e-07	1.18864e-06	0.934186	0.0010682	4.56824e-08	0.00106892	1.50814e-07	0.00106614	3.23736e-06	0.00107002	1.53966e-06	0.00107162	1.90627e-06	0.00105231	1.16822e-06	0.00105468	2.76519e-06	1.58995e-05	1
K00986	2.89253e-06	1.07559e-05	0.900525	0.0249212	4.29042e-07	0.0249119	3.87857e-06	0.0248337	2.35962e-05	0.0249213	1.02779e-06	0.0249018	5.21045e-06	0.0247876	1.71885e-05	0.0248403	3.11525e-05	0.000133554	1
K00988	3.87191e-07	2.17135e-06	0.925873	0.002411	6.81552e-08	0.00241048	2.12724e-07	0.00241531	2.86423e-06	0.0024111	1.68168e-08	0.0024086	9.6753e-07	0.00249786	1.61194e-05	0.00247002	1.91697e-05	-8.68551e-05	0
K00989	0.000200042	0.000387466	0.813204	0.0559905	9.44252e-08	0.0559858	3.63789e-06	0.0559524	9.08223e-06	0.0559901	1.83973e-07	0.0559667	5.27067e-06	0.0559071	1.9036e-05	0.0559525	2.73286e-05	8.3407e-05	1
K00990	4.65031e-05	0.000108434	0.849969	0.0168252	9.08511e-08	0.0168285	1.58756e-06	0.0168815	1.99705e-05	0.0168239	6.94092e-07	0.0168321	7.56461e-06	0.0169814	5.51199e-05	0.0169044	1.44762e-05	-0.000156207	0
K00991	6.05329e-07	3.09107e-06	0.920881	0.0527037	1.87931e-07	0.0526955	3.87267e-06	0.0525571	3.22224e-05	0.0527033	2.61955e-07	0.0526889	1.03841e-05	0.0523447	7.69061e-05	0.0525126	5.14136e-05	0.000359018	1
K00992	0.00570376	0.00858546	0.686071	0.000542879	3.15167e-08	0.000544743	1.92511e-07	0.000549938	3.30123e-06	0.00054452	1.30222e-06	0.000548354	1.68328e-06	0.000563383	1.02887e-05	0.000551058	3.20323e-06	-2.05044e-05	0
K00995	0.0101957	0.0147801	0.655229	0.121522	5.1921e-07	0.121502	9.21156e-06	0.121477	1.95576e-05	0.121518	1.67134e-06	0.121454	1.83092e-05	0.121322	6.25176e-05	0.121518	0.000106368	0.000199865	1
K00996	3.2848e-06	1.1882e-05	0.898649	0.00269885	7.69373e-08	0.00270013	2.34278e-06	0.00268052	1.28712e-06	0.00269889	1.14597e-07	0.00271271	2.73304e-06	0.00267451	9.01205e-06	0.00267771	6.55921e-06	2.43394e-05	1
K00997	0.000362617	0.000669336	0.795556	0.0523178	3.67143e-07	0.0523158	5.08924e-06	0.052306	6.66571e-06	0.0523184	1.78007e-07	0.0522994	5.38107e-06	0.0522297	1.95582e-05	0.0522695	3.46538e-05	8.81071e-05	1
K00998	1.15598e-05	3.37702e-05	0.877997	0.0465032	5.97584e-07	0.0464964	4.68072e-06	0.0464236	3.39397e-05	0.0465037	8.22794e-07	0.0465045	1.38456e-06	0.0463656	2.88846e-05	0.0464032	2.8926e-05	0.00013762	1
K00999	0.000113926	0.000233704	0.828412	0.000192368	1.00992e-08	0.000193257	4.60557e-07	0.000194041	8.05042e-07	0.000192368	1.34481e-08	0.000195081	5.68297e-07	0.000202338	3.45505e-06	0.00019686	1.546e-06	-9.97049e-06	0
K01000	1.45996e-07	1.06852e-06	0.935682	0.0664372	9.68381e-08	0.0664297	2.50753e-06	0.0663645	1.0443e-05	0.0664369	6.45331e-07	0.0664227	7.7061e-06	0.0662189	4.69619e-05	0.0663115	2.16959e-05	0.000218281	1
K01003	1.70478e-06	7.04447e-06	0.907947	0.00214363	1.08283e-07	0.00214943	1.87054e-06	0.00220338	1.03172e-05	0.00214346	1.10275e-07	0.00215791	9.05094e-06	0.00227258	3.35176e-05	0.00221091	1.06407e-05	-0.000128956	0
K01004	6.50485e-05	0.000142042	0.842251	0.00269367	7.56381e-08	0.00269671	1.43498e-06	0.00272976	5.54714e-06	0.0026934	7.77076e-08	0.00269772	3.86055e-06	0.00273323	1.769e-05	0.00272155	9.82166e-07	-3.95537e-05	0
K01005	9.47041e-06	2.84979e-05	0.881539	0.00334884	5.47482e-08	0.00335029	2.03934e-06	0.00335055	7.99015e-07	0.00334866	1.27798e-07	0.00335025	6.48578e-07	0.0033277	7.49893e-06	0.00333363	3.31515e-06	2.11393e-05	1
K01006	0.0019158	0.00312767	0.735777	0.0526412	5.08519e-08	0.0526296	3.52972e-06	0.052629	6.11513e-06	0.0526399	1.25449e-06	0.0526052	1.21193e-05	0.0525051	3.9112e-05	0.052576	5.90423e-05	0.000136099	1
K01007	1.46401e-05	4.10173e-05	0.873655	0.0433923	1.87021e-07	0.0433848	4.20723e-06	0.0433882	1.45378e-05	0.0433893	1.87038e-06	0.0433677	7.21762e-06	0.0432909	2.64694e-05	0.0433547	1.22026e-05	0.000101351	1
K01008	0.000100836	0.000210032	0.831532	0.030774	3.09488e-07	0.0307716	2.19594e-06	0.0307546	1.73777e-05	0.0307747	4.2634e-07	0.0307707	7.04941e-06	0.0306313	5.45088e-05	0.0307161	9.60741e-06	0.000142759	1
K01011	4.38505e-09	2.99963e-07	0.961279	0.111161	1.22399e-06	0.111171	9.90919e-06	0.11133	3.82909e-05	0.111157	8.81723e-07	0.111149	8.49804e-06	0.111655	4.96036e-05	0.111536	8.01748e-05	-0.000494377	0
K01012	4.19198e-09	2.98581e-07	0.96153	0.0653539	3.85038e-07	0.0653372	6.5514e-06	0.065216	2.6599e-05	0.0653523	4.79189e-07	0.0653358	7.88148e-06	0.0648797	5.35146e-05	0.0650675	6.62555e-05	0.000474136	1
K01013	0.00611324	0.00914604	0.682565	4.85806e-05	8.18669e-09	4.85577e-05	1.6544e-08	4.93962e-05	8.73621e-07	4.85822e-05	6.97035e-09	4.85514e-05	5.66914e-08	5.55602e-05	4.02231e-06	5.08929e-05	1.33654e-06	-6.97955e-06	0
K01014	0.031967	0.0437174	0.583088	0.00214984	8.12268e-08	0.00214823	3.36885e-07	0.00214424	1.32728e-06	0.00214959	1.34569e-07	0.00214713	1.01703e-06	0.00215431	4.6869e-06	0.00214634	4.37035e-06	-4.47514e-06	0
K01015	0.0196075	0.0274172	0.616044	8.11693e-09	2.60044e-09	8.31576e-08	4.07112e-08	1.2795e-07	9.37419e-08	5.81944e-09	4.28086e-09	3.37465e-07	1.19839e-07	4.27204e-06	3.0293e-06	2.40049e-07	4.27893e-08	-4.26392e-06	0
K01023	1.20788e-09	2.87767e-07	0.967848	0.00015097	1.25455e-08	0.000150893	6.42609e-08	0.000149819	1.83848e-07	0.000150988	1.241e-08	0.000150731	7.04873e-08	0.000148165	3.99955e-07	0.000149642	1.22464e-07	2.80464e-06	1
K01025	0.000265792	0.000502286	0.804986	0.000270195	5.33486e-09	0.000270036	3.04497e-08	0.000268748	2.74376e-07	0.000270196	1.51806e-08	0.000269994	1.02258e-07	0.000277171	2.29461e-06	0.000272161	2.47658e-06	-6.97544e-06	0
K01026	6.13285e-09	3.09284e-07	0.959358	0.0011652	5.39277e-08	0.00116499	1.59569e-07	0.0011618	1.27918e-06	0.00116527	4.72327e-08	0.00116582	1.19847e-06	0.00114703	1.72255e-06	0.00115635	2.51273e-06	1.81654e-05	1
K01027	1.04111e-07	9.45211e-07	0.938765	0.000144265	3.25569e-09	0.000146173	2.19981e-06	0.000142994	2.16186e-07	0.000144257	3.1637e-09	0.00015914	2.5083e-06	0.000144294	2.18492e-07	0.000144451	1.11838e-06	-2.91513e-08	0
K01028	0.000145144	0.000288492	0.822038	0.00982877	2.83732e-07	0.00983776	2.38975e-06	0.00986303	1.08035e-05	0.00982963	7.64319e-07	0.0098649	1.01351e-05	0.00997959	3.86606e-05	0.00986852	4.28028e-05	-0.000150815	0
K01029	5.31442e-07	2.76694e-06	0.92237	0.0166378	2.6891e-07	0.0166463	1.89084e-06	0.016685	5.18463e-06	0.0166389	9.45242e-07	0.0166701	8.8207e-06	0.0169095	6.67494e-05	0.016759	1.92954e-05	-0.00027167	0
K01031	1.80982e-06	7.39008e-06	0.907137	0.000929872	9.3332e-08	0.00093447	1.33494e-06	0.000938703	2.74464e-06	0.000929665	3.97015e-08	0.000938006	1.76399e-06	0.000991225	1.67354e-05	0.000964173	5.47494e-06	-6.13532e-05	0
K01032	2.19588e-06	8.62009e-06	0.904467	0.000817682	9.81631e-08	0.000822488	1.26351e-06	0.000831045	2.84863e-06	0.00081749	4.1211e-08	0.000826124	1.85931e-06	0.000884564	1.83039e-05	0.000854479	6.38127e-06	-6.68823e-05	0
K01034	3.05765e-06	1.1219e-05	0.89971	0.00214011	2.51191e-07	0.00214099	1.76049e-07	0.00218058	6.38886e-06	0.00214092	1.14295e-06	0.00214431	2.21482e-06	0.00215912	6.93744e-06	0.00215666	7.30933e-06	-1.90152e-05	0
K01035	0.00170981	0.00281129	0.740425	0.000361277	5.62759e-08	0.000360451	7.52923e-08	0.000368376	3.45955e-06	0.000360203	1.28364e-08	0.00036106	3.62422e-07	0.000375213	7.33831e-06	0.000366384	8.29623e-07	-1.39354e-05	0
K01036	0.00188927	0.00308873	0.736352	0.000109587	1.38087e-08	0.000109599	3.61529e-08	0.000112722	1.56351e-06	0.000109699	5.454e-08	0.000109621	9.07743e-08	0.000109322	7.56715e-07	0.00010902	5.70452e-07	2.64661e-07	1
K01041	8.32569e-05	0.000176883	0.836308	0.0045762	2.99153e-07	0.00458195	1.70898e-06	0.0046089	5.69961e-06	0.00457814	1.2239e-06	0.00458744	3.70392e-06	0.00463343	2.52629e-05	0.00463219	6.86182e-06	-5.72286e-05	0
K01043	2.21163e-08	4.60246e-07	0.95108	0.00764602	2.86684e-07	0.00765127	3.70104e-06	0.00774651	1.83165e-05	0.00764495	5.29681e-08	0.00765271	7.31149e-06	0.00788871	3.78947e-05	0.00777528	2.92749e-05	-0.00024269	0
K01044	4.12991e-05	9.77847e-05	0.852603	0.00140514	1.11933e-07	0.00141127	2.018e-06	0.0014279	3.57525e-06	0.00140504	1.08171e-07	0.00141183	4.1696e-06	0.00144666	1.31025e-05	0.00142907	6.58192e-06	-4.15233e-05	0
K01045	6.58303e-09	3.1367e-07	0.958941	3.89241e-05	6.97357e-10	3.88767e-05	1.03233e-08	3.84753e-05	5.33925e-08	3.8923e-05	3.81518e-09	3.88624e-05	2.99068e-08	3.77646e-05	1.96324e-07	3.81763e-05	1.03815e-07	1.15955e-06	1
K01046	1.52724e-07	1.09118e-06	0.935259	0.0132574	4.98766e-07	0.0132688	3.62873e-06	0.0132679	4.65248e-06	0.0132604	2.25096e-06	0.0132744	7.15035e-06	0.0133632	1.60783e-05	0.0133117	1.62058e-05	-0.000105765	0
K01048	3.75745e-05	9.01084e-05	0.854665	0.00366938	2.42354e-07	0.00367773	9.79924e-07	0.00372216	9.82231e-06	0.00367155	1.22692e-06	0.00368144	6.19716e-06	0.00377623	3.60913e-05	0.00371046	9.39853e-06	-0.000106853	0
K01051	0.00652186	0.00969857	0.679252	0.00507819	9.73784e-08	0.00508167	4.97926e-06	0.00508104	1.38494e-05	0.00507783	3.5483e-07	0.00510783	3.21733e-06	0.00511124	1.27089e-05	0.00509967	1.48856e-05	-3.30541e-05	0
K01053	2.72121e-06	1.02793e-05	0.901412	0.0206259	1.71136e-07	0.0206271	4.30625e-06	0.0206999	3.73356e-05	0.0206247	1.04975e-06	0.0206411	5.00638e-06	0.0208385	9.93651e-06	0.0207187	5.03803e-05	-0.000212562	0
K01054	3.66055e-07	2.08326e-06	0.926477	0.0028988	2.87898e-08	0.00289865	2.61824e-07	0.00291232	3.60364e-06	0.0028988	7.13979e-08	0.00289695	9.17292e-07	0.00298385	1.50761e-05	0.00296233	1.94252e-05	-8.50528e-05	0
K01055	9.78593e-06	2.93069e-05	0.880964	0.00715837	3.96614e-07	0.00717118	4.13647e-06	0.00723759	7.84172e-06	0.00715756	1.57793e-07	0.00719276	8.58896e-06	0.0073241	5.22687e-05	0.00725289	1.37791e-05	-0.000165726	0
K01056	1.28412e-07	1.04622e-06	0.93687	0.0682963	1.17393e-07	0.0682878	2.93385e-06	0.0682071	1.3311e-05	0.0682975	4.95651e-07	0.0682812	7.92578e-06	0.0680195	5.82552e-05	0.0681393	2.95747e-05	0.000276849	1
K01057	2.05829e-08	4.48604e-07	0.951586	0.0350016	1.38126e-07	0.0350025	4.15729e-06	0.0350547	9.79055e-06	0.0349999	1.16991e-06	0.0349952	2.63465e-06	0.0353416	5.77271e-05	0.0351685	4.20582e-05	-0.000339974	0
K01061	4.30146e-08	6.21732e-07	0.946133	0.0520151	4.38041e-07	0.0520276	9.11368e-06	0.0521975	5.01981e-05	0.0520131	1.72227e-06	0.0520421	8.0441e-06	0.0526882	0.000117722	0.0523454	7.24976e-05	-0.000673183	0
K01066	5.76307e-05	0.000127578	0.845082	0.00848422	5.31402e-08	0.00849341	4.73966e-06	0.00853971	6.94757e-06	0.00848331	3.39227e-07	0.00851414	9.97081e-06	0.00865809	5.50044e-05	0.00856475	3.32535e-05	-0.000173865	0
K01067	0.0142776	0.0203642	0.635695	0.00954246	2.17577e-07	0.00953917	2.13734e-06	0.00950922	4.87035e-06	0.00954081	4.78522e-07	0.00953804	6.26305e-07	0.00952601	1.47183e-05	0.0095274	1.55541e-05	1.64566e-05	1
K01069	2.40643e-08	4.70993e-07	0.950479	0.0503765	4.60023e-07	0.050362	3.6519e-06	0.0503201	8.13919e-06	0.0503748	1.02358e-06	0.0503516	1.99251e-06	0.0501993	1.44813e-05	0.0502523	3.42011e-05	0.000177152	1
K01070	6.09346e-05	0.000133947	0.843785	0.00282438	4.65356e-08	0.0028318	2.64263e-06	0.00288868	1.18559e-05	0.00282414	1.96176e-08	0.00284074	1.17113e-05	0.00299288	5.61022e-05	0.00288859	2.63672e-05	-0.000168506	0
K01073	2.33209e-08	4.65677e-07	0.950703	0.00270479	6.76782e-08	0.0027027	6.88177e-07	0.00267778	3.40888e-06	0.00270461	1.99589e-07	0.00270166	1.18529e-06	0.00263399	1.26846e-05	0.00266012	8.0964e-06	7.08025e-05	1
K01075	6.05046e-06	1.96811e-05	0.889117	0.00285777	1.589e-07	0.00286108	3.21922e-06	0.00287308	4.83675e-06	0.00285752	1.43632e-07	0.00287605	1.69287e-06	0.00294017	2.36248e-05	0.0029008	9.33052e-06	-8.24001e-05	0
K01076	0.00416609	0.00640202	0.701403	0.00808771	2.01544e-07	0.00808868	5.09026e-06	0.00807754	1.8713e-06	0.00808718	4.69175e-07	0.00808703	2.24613e-06	0.00811123	1.23813e-05	0.00807303	1.35569e-05	-2.35207e-05	0
K01077	0.0327381	0.0447276	0.581391	0.020923	1.99628e-07	0.0209227	5.98294e-06	0.0208933	1.83491e-05	0.0209233	1.62749e-07	0.0209155	1.19754e-06	0.0208861	3.45383e-05	0.0209416	4.99451e-06	3.69701e-05	1
K01078	9.88287e-06	2.95588e-05	0.880791	0.0150953	1.23999e-07	0.0150959	1.58191e-06	0.0151716	5.31957e-05	0.0150947	5.8704e-07	0.0150919	3.05394e-06	0.0153068	4.63739e-05	0.0152292	2.9859e-05	-0.000211463	0
K01079	1.81146e-05	4.9003e-05	0.869604	0.0233089	4.78879e-07	0.0233113	1.06e-06	0.0233492	4.93292e-06	0.0233069	6.42719e-07	0.0233165	5.34852e-06	0.0234816	5.50138e-05	0.0234139	3.1924e-05	-0.000172636	0
K01081	2.78359e-06	1.04521e-05	0.901084	0.0208984	3.59355e-07	0.0209037	4.18011e-06	0.020889	5.71393e-06	0.020898	6.91039e-07	0.020934	3.35941e-06	0.0210437	3.92337e-05	0.0209369	1.75224e-05	-0.000145305	0
K01082	7.85083e-08	8.10783e-07	0.941223	0.00221872	3.83521e-08	0.00221672	5.86457e-07	0.00219842	3.44784e-06	0.00221859	1.59843e-07	0.00221592	1.00539e-06	0.00216493	1.02589e-05	0.00218539	6.73665e-06	5.37811e-05	1
K01085	0.000272619	0.000513921	0.804234	8.60867e-05	3.05083e-09	8.61653e-05	1.00305e-07	8.65371e-05	1.81971e-07	8.61045e-05	1.27194e-08	8.63181e-05	2.07165e-07	8.8394e-05	2.32242e-07	8.79181e-05	1.09335e-06	-2.30734e-06	0
K01087	0.000398501	0.000730886	0.792595	0.0166556	6.67412e-07	0.0166649	3.06387e-06	0.0167134	2.2646e-05	0.0166544	3.68697e-07	0.0166759	2.54369e-06	0.0167682	4.11726e-05	0.0167016	2.02241e-05	-0.000112528	0
K01089	0.0105475	0.0152581	0.653319	0.00609954	1.11691e-07	0.00610057	4.80881e-06	0.00606807	5.35895e-06	0.00609925	4.2825e-07	0.00613241	3.57141e-06	0.00617702	2.95943e-05	0.00611593	5.28018e-05	-7.74834e-05	0
K01090	2.56613e-06	9.76824e-06	0.902258	0.0970537	1.24139e-07	0.0970345	1.20938e-05	0.0968561	2.97704e-05	0.0970556	6.47102e-07	0.0969975	1.92174e-05	0.096636	0.000106734	0.0968297	5.7096e-05	0.000417727	1
K01092	1.30379e-07	1.03778e-06	0.936731	0.0801337	2.18342e-07	0.0801354	2.81119e-06	0.0802207	4.93291e-05	0.0801324	1.22628e-06	0.0801278	3.33553e-06	0.0804648	4.91323e-05	0.080389	5.61155e-05	-0.000331111	0
K01093	1.27141e-05	3.65549e-05	0.876267	0.00283303	2.26092e-07	0.00283769	2.33078e-06	0.00289729	2.50635e-05	0.00283294	1.70921e-07	0.00283956	5.80414e-06	0.0029431	2.35891e-05	0.00289091	1.89183e-05	-0.000110063	0
K01095	0.0171818	0.0242264	0.62438	0.0252322	5.14671e-07	0.0252225	3.92257e-06	0.0251702	2.21296e-05	0.025232	1.34589e-07	0.0252151	2.33216e-06	0.0251739	3.04446e-05	0.0252216	3.28316e-05	5.83341e-05	1
K01096	0.0395283	0.0534549	0.56764	0.000299646	3.48274e-08	0.000302499	1.78866e-06	0.000302695	3.71488e-07	0.000301172	1.27093e-06	0.000303752	1.24381e-06	0.000300927	1.76522e-07	0.000301712	1.33074e-06	-1.28155e-06	0
K01101	0.00263774	0.00420493	0.722201	0.0117968	1.8652e-07	0.011803	2.02289e-06	0.0118358	8.53227e-06	0.011799	1.2627e-06	0.0117936	1.83096e-06	0.0118327	2.63634e-05	0.0118369	1.22774e-05	-3.59237e-05	0
K01103	0.00403224	0.00621016	0.702947	0.000191209	5.5077e-09	0.000191054	3.48718e-08	0.000191467	1.0782e-06	0.000191199	6.18658e-09	0.000190983	1.35826e-07	0.000198925	4.25194e-06	0.000192431	1.38264e-06	-7.71651e-06	0
K01104	5.55821e-07	2.87222e-06	0.92186	0.0862622	6.62514e-07	0.086261	6.34013e-06	0.0861824	3.08394e-05	0.0862638	1.67003e-06	0.0862367	4.80119e-06	0.0859791	6.14e-05	0.0861152	3.10802e-05	0.000283059	1
K01112	1.8585e-06	7.5443e-06	0.906775	0.00665628	1.98509e-07	0.00666332	2.71928e-06	0.00670682	9.1609e-06	0.00665652	1.69538e-07	0.00666868	5.10101e-06	0.00678912	3.72816e-05	0.00675058	1.43559e-05	-0.000132843	0
K01113	8.83198e-08	8.67997e-07	0.94021	0.0361851	1.65917e-07	0.0361821	1.51933e-06	0.0361643	4.15024e-06	0.0361839	1.71815e-06	0.036191	1.55901e-06	0.0364325	5.41402e-05	0.0363074	2.83096e-05	-0.000247422	0
K01114	3.04573e-07	1.79394e-06	0.92842	0.0167336	6.57031e-07	0.0167379	2.33925e-06	0.016801	3.38465e-05	0.0167328	4.16004e-07	0.0167379	2.77805e-06	0.0169785	4.52562e-05	0.0168813	3.22802e-05	-0.000244914	0
K01115	0.0029292	0.00462156	0.717582	8.71134e-05	7.19352e-09	8.6982e-05	3.96603e-08	8.65108e-05	4.62436e-07	8.70124e-05	6.91271e-09	8.69437e-05	3.01489e-08	8.77996e-05	3.32273e-07	8.81572e-05	6.50227e-07	-6.86202e-07	0
K01117	1.13208e-05	3.3142e-05	0.878373	1.60278e-05	1.63888e-09	1.60173e-05	5.01898e-09	1.58254e-05	4.63384e-08	1.60253e-05	9.85264e-10	1.60094e-05	2.59645e-09	1.56318e-05	1.00265e-07	1.58029e-05	8.81218e-08	3.95969e-07	1
K01118	3.7511e-05	8.99874e-05	0.854702	0.0124971	1.95552e-07	0.0125081	2.85021e-06	0.0125747	1.42567e-05	0.0124972	1.00505e-06	0.0125221	1.75905e-05	0.0126812	6.39003e-05	0.0125975	1.3087e-05	-0.000184153	0
K01119	0.00476377	0.00725913	0.694969	0.0049112	1.68274e-07	0.00491866	3.70962e-07	0.00494584	6.91132e-06	0.0049136	1.5236e-06	0.00492434	5.16138e-06	0.00495937	2.00613e-05	0.00493207	1.8802e-05	-4.81757e-05	0
K01120	7.18417e-06	2.26749e-05	0.886273	0.00739926	7.67225e-08	0.00739519	1.13605e-06	0.00737168	7.70943e-06	0.00739857	4.60543e-07	0.00739461	6.02807e-07	0.0073425	7.94817e-06	0.00734969	1.81714e-05	5.67623e-05	1
K01126	1.03452e-05	3.06758e-05	0.879983	0.0872524	9.37013e-07	0.0872627	5.98342e-07	0.0872365	1.20472e-05	0.0872526	1.41153e-07	0.0872786	2.3631e-06	0.0873965	2.29524e-05	0.0873468	4.69123e-05	-0.000144128	0
K01127	8.15271e-06	2.51685e-05	0.884131	2.08679e-05	7.00375e-08	2.05955e-05	2.28339e-08	2.03997e-05	1.66028e-08	2.06056e-05	1.63653e-09	2.05859e-05	2.02432e-08	2.00999e-05	5.59853e-08	2.03326e-05	1.95149e-07	7.68039e-07	1
K01128	0.00645274	0.00961026	0.679801	0.000225259	1.67919e-07	0.000225158	9.36445e-08	0.000224101	2.56933e-07	0.000225711	2.40476e-07	0.000224869	1.03658e-07	0.000222763	1.13183e-06	0.000223343	1.37768e-06	2.49586e-06	1
K01130	0.0283318	0.0389309	0.591553	0.0466296	6.84436e-07	0.0466162	3.21949e-06	0.0465773	4.57076e-05	0.0466274	2.26688e-06	0.0466213	8.72068e-07	0.0466204	5.98638e-05	0.0465241	2.27717e-05	9.19058e-06	1
K01132	1.95987e-07	1.30955e-06	0.932869	0.000116772	2.46605e-09	0.000116655	1.93303e-08	0.000115352	2.63358e-07	0.000116765	9.27365e-09	0.000116602	6.82973e-08	0.000113391	6.97798e-07	0.000114736	4.30047e-07	3.38109e-06	1
K01134	4.88641e-07	2.60898e-06	0.923315	0.0101072	2.43022e-07	0.0100985	2.02412e-06	0.0100368	1.33376e-05	0.0101067	7.09494e-07	0.0100958	3.52188e-06	0.00993019	4.18955e-05	0.00999382	2.05481e-05	0.000176973	1
K01135	0.00128755	0.00216757	0.751623	0.00112241	2.79996e-08	0.00112191	5.9739e-08	0.00112242	3.83474e-06	0.0011224	5.52612e-08	0.00112187	2.97259e-07	0.00111627	3.04052e-06	0.00111375	1.23932e-06	6.14085e-06	1
K01136	3.43211e-07	1.97769e-06	0.927164	0.00652331	1.69382e-07	0.0065175	1.29603e-06	0.00647251	8.22803e-06	0.006523	4.88443e-07	0.00651529	2.65983e-06	0.0064131	2.60641e-05	0.00644639	1.26591e-05	0.000110206	1
K01137	0.00191346	0.00312458	0.735828	0.00277285	6.93375e-08	0.00277083	3.73343e-07	0.00276547	7.65684e-06	0.00277273	1.60467e-07	0.00277018	5.56913e-07	0.00275374	9.72888e-06	0.00275283	3.1152e-06	1.91083e-05	1
K01138	5.66316e-06	1.86496e-05	0.890193	0.0250013	5.74632e-07	0.0249829	3.14853e-06	0.0248244	2.7794e-05	0.0250004	1.52352e-06	0.0249903	9.60473e-06	0.0246737	0.000101042	0.0247635	5.02382e-05	0.000327586	1
K01139	0.0325684	0.0445045	0.581762	0.00481644	1.11008e-07	0.00482035	1.78081e-06	0.00484044	6.30288e-06	0.00481757	1.07709e-06	0.004823	5.01426e-06	0.00484123	1.88873e-05	0.0048317	7.22496e-06	-2.47836e-05	0
K01141	0.0274185	0.0377585	0.593812	0.00426084	2.41878e-07	0.00426039	9.70954e-07	0.00424612	2.98661e-06	0.00426029	2.70407e-07	0.00426381	4.5404e-06	0.00429122	2.29081e-05	0.00426843	1.44121e-05	-3.03708e-05	0
K01142	0.00413263	0.00635202	0.701785	0.0540267	8.95916e-08	0.0540298	2.49957e-06	0.054073	2.36729e-05	0.0540246	5.88807e-07	0.054051	1.39441e-05	0.0542255	0.000104552	0.0540728	3.31333e-05	-0.000198865	0
K01143	0.0480542	0.0643673	0.552751	2.51861e-05	8.0494e-10	2.51679e-05	1.55293e-08	2.49001e-05	2.85645e-08	2.51859e-05	2.75471e-09	2.57424e-05	8.239e-07	2.45679e-05	9.40061e-08	2.47418e-05	1.45313e-07	6.18231e-07	1
K01144	6.1116e-05	0.000134176	0.843716	0.00492301	3.19669e-08	0.00492576	2.66696e-06	0.00494034	2.81298e-06	0.00492306	6.8102e-08	0.00493965	1.29635e-06	0.00496362	1.43583e-05	0.00494372	3.97844e-06	-4.06126e-05	0
K01146	0.00117445	0.00199368	0.755138	3.31199e-05	3.81647e-09	3.32565e-05	9.57525e-08	3.4143e-05	3.51287e-07	3.31352e-05	1.09688e-08	3.42114e-05	1.4053e-06	3.68096e-05	5.28093e-07	3.58864e-05	1.31037e-06	-3.68969e-06	0
K01147	0.000881417	0.00152931	0.765759	0.00414315	7.30286e-08	0.00414144	9.53845e-07	0.00414134	2.47767e-06	0.00414266	2.41107e-07	0.00414313	1.71872e-06	0.00416846	1.44876e-05	0.00416131	3.30551e-06	-2.5313e-05	0
K01150	9.16973e-06	2.77745e-05	0.882102	0.00307914	2.00267e-07	0.00307823	2.57344e-07	0.00305621	3.18176e-06	0.00307898	1.80243e-07	0.00307973	3.79758e-06	0.00303822	1.33601e-05	0.00306098	2.27234e-06	4.09147e-05	1
K01151	5.97271e-07	3.05897e-06	0.921036	0.0490282	2.96248e-07	0.0490175	5.38185e-06	0.0489208	2.72211e-05	0.049029	8.56524e-08	0.0489952	1.47186e-05	0.0485344	0.000121534	0.048808	3.53366e-05	0.000493855	1
K01153	8.48172e-06	2.59868e-05	0.883453	0.059688	5.59051e-07	0.0596749	6.24633e-06	0.0595812	8.54553e-06	0.0596866	6.63401e-07	0.0596628	1.2608e-05	0.0594098	7.82598e-05	0.059571	4.12575e-05	0.000278223	1
K01154	3.12929e-06	1.14151e-05	0.899368	0.0630365	6.09941e-07	0.06302	8.78549e-06	0.0628853	2.25434e-05	0.0630354	8.46923e-07	0.0630026	1.59129e-05	0.0626834	9.36881e-05	0.0628642	4.36165e-05	0.000353163	1
K01155	9.86712e-08	9.15059e-07	0.93924	0.0068517	1.17204e-07	0.00685296	4.36277e-07	0.00687117	1.57529e-05	0.00685196	2.89852e-07	0.00684922	1.73931e-06	0.00695061	7.87099e-06	0.00692232	1.8447e-05	-9.8906e-05	0
K01156	0.000661782	0.00116878	0.775861	0.00676622	1.46284e-07	0.00676478	7.37695e-07	0.00674583	4.84853e-06	0.00676632	2.13518e-07	0.00676399	9.668e-07	0.00671734	2.38003e-05	0.00673482	7.56292e-06	4.88733e-05	1
K01157	2.96378e-08	5.26395e-07	0.948963	0.000558352	1.7746e-08	0.000557775	1.39869e-07	0.000551954	1.05589e-06	0.000558319	4.00695e-08	0.000557561	3.29849e-07	0.00054377	2.54747e-06	0.00054893	1.71989e-06	1.45822e-05	1
K01159	1.79455e-07	1.23002e-06	0.933723	0.0654193	2.7823e-07	0.0654066	2.41609e-06	0.0653292	1.33156e-05	0.0654165	2.25114e-06	0.0653977	9.50116e-06	0.0651995	4.57926e-05	0.0652951	2.27939e-05	0.000219851	1
K01160	1.11788e-06	5.02829e-06	0.913462	0.000225622	7.9745e-09	0.000225504	5.00375e-08	0.000224661	5.53803e-07	0.000225609	2.37322e-08	0.000225551	4.6444e-08	0.000221982	6.44163e-07	0.000224307	5.24004e-07	3.63942e-06	1
K01163	2.78076e-07	1.67646e-06	0.929363	0.00429147	6.93841e-08	0.00428842	9.03575e-07	0.00427573	7.13492e-06	0.00429083	1.38713e-07	0.00428812	8.59609e-07	0.00421701	1.44284e-05	0.00424474	1.10463e-05	7.44565e-05	1
K01166	4.88863e-06	1.64518e-05	0.892545	0.0003161	4.46959e-08	0.000316232	2.46175e-08	0.000318877	8.35087e-07	0.000316039	1.60189e-08	0.000316075	1.05163e-07	0.000327618	3.66297e-06	0.000325799	2.03964e-06	-1.15177e-05	0
K01167	1.0164e-05	3.01775e-05	0.880296	0.000751851	3.27687e-08	0.000752707	1.86492e-07	0.000755593	1.13204e-06	0.000751952	5.06114e-09	0.00075501	9.85952e-07	0.000785189	1.01939e-05	0.000766664	4.14543e-06	-3.33371e-05	0
K01169	6.79495e-05	0.000147723	0.841217	8.65328e-05	1.29914e-08	8.66318e-05	7.21323e-08	8.69071e-05	7.20795e-07	8.65143e-05	1.01951e-08	8.71043e-05	3.01243e-07	9.90664e-05	4.59675e-06	8.97371e-05	1.53477e-06	-1.25336e-05	0
K01170	1.65069e-08	4.19286e-07	0.953107	0.00298118	7.4071e-08	0.00298025	4.03887e-07	0.00299095	9.97419e-06	0.00298105	2.35729e-07	0.00297926	3.66785e-07	0.00292643	1.61381e-06	0.00295812	6.37832e-06	5.47531e-05	1
K01172	9.00075e-08	8.75861e-07	0.940045	4.92286e-05	7.46746e-10	4.91745e-05	1.83494e-08	4.86752e-05	4.67042e-08	4.92263e-05	3.08975e-09	4.9163e-05	2.78986e-08	4.78632e-05	2.59271e-07	4.83426e-05	2.00958e-07	1.36543e-06	1
K01174	8.11655e-06	2.5068e-05	0.884207	0.0125223	1.68283e-07	0.0125218	1.78974e-06	0.0124879	1.90928e-05	0.0125237	1.13626e-06	0.0125146	4.59409e-06	0.0124308	1.50926e-05	0.0124994	1.60366e-05	9.14698e-05	1
K01175	7.06643e-06	2.2416e-05	0.88655	0.016256	2.08238e-07	0.0162486	1.40818e-06	0.0161492	1.50345e-05	0.0162567	3.23201e-07	0.0162666	4.46446e-06	0.0161356	3.51004e-05	0.0161462	3.70308e-05	0.000120437	1
K01176	9.28336e-09	3.42988e-07	0.956851	0.0071872	3.19356e-07	0.00718833	1.5494e-06	0.00716047	8.75486e-06	0.00719073	1.39668e-06	0.0071925	3.79333e-06	0.00708523	1.58548e-05	0.00712383	1.11145e-05	0.000101969	1
K01178	2.7636e-05	6.94317e-05	0.861163	0.0094793	1.02948e-07	0.00948005	1.02224e-06	0.00951087	2.30262e-05	0.00947877	3.39979e-07	0.00947465	1.06299e-06	0.00959291	3.00693e-05	0.00954469	2.27911e-05	-0.000113616	0
K01179	4.46042e-05	0.000104394	0.8509	0.0878122	1.73464e-07	0.0877898	4.34924e-06	0.0875779	6.17358e-05	0.0878141	1.67441e-06	0.0877697	1.91272e-05	0.0873266	0.000176276	0.087544	3.19646e-05	0.000485617	1
K01180	0.00217194	0.0035077	0.730541	9.4091e-05	1.03648e-08	9.41607e-05	4.43625e-09	9.80448e-05	2.81098e-06	9.42672e-05	2.30468e-07	9.41713e-05	5.72518e-08	9.19077e-05	3.42655e-07	9.27893e-05	2.36351e-07	2.18329e-06	1
K01181	7.04008e-06	2.23426e-05	0.886613	0.0344543	2.64581e-07	0.0344476	1.59243e-06	0.0343606	5.70679e-06	0.0344552	9.33938e-07	0.0344449	8.10516e-06	0.0342941	5.23273e-05	0.0343588	1.79211e-05	0.000160221	1
K01182	2.16614e-06	8.53242e-06	0.904658	0.00535581	4.56716e-07	0.00536097	1.06458e-06	0.0053593	9.74265e-07	0.00536005	2.83874e-06	0.00536379	2.80196e-06	0.00528895	2.23544e-05	0.005313	6.35363e-06	6.68638e-05	1
K01183	0.000644169	0.00114029	0.776787	0.0221918	5.44033e-07	0.022189	1.34999e-06	0.0221651	6.91428e-06	0.0221934	6.10736e-07	0.0221837	8.94236e-07	0.0222182	2.19549e-05	0.0222273	1.50914e-05	-2.63705e-05	0
K01184	0.00182963	0.00299832	0.737669	0.00111586	1.29004e-07	0.00111565	1.86929e-07	0.00111857	1.92806e-06	0.00111549	2.07891e-08	0.00111702	1.07145e-06	0.00113378	4.47344e-06	0.00113623	1.23352e-05	-1.79185e-05	0
K01185	1.65443e-06	6.90246e-06	0.908351	0.00647828	9.26626e-08	0.00647637	9.09608e-07	0.00646819	6.12265e-06	0.00647805	3.57503e-07	0.0064774	2.31722e-06	0.00641964	1.12808e-05	0.00644951	1.11568e-05	5.86424e-05	1
K01186	0.0122795	0.0176528	0.644602	0.00744885	1.37559e-07	0.00744496	8.37908e-07	0.00741946	2.83593e-06	0.00744859	5.07362e-07	0.00744603	2.81198e-07	0.00745931	2.19805e-05	0.00742232	1.51214e-05	-1.04575e-05	0
K01187	2.04859e-08	4.47902e-07	0.951619	0.0483799	1.50791e-06	0.0483928	8.36267e-06	0.0485053	2.02796e-05	0.0483807	2.0999e-06	0.0484193	6.47765e-06	0.0488972	7.88473e-05	0.0486656	6.99704e-05	-0.000517218	0
K01188	8.87471e-07	4.20256e-06	0.916334	0.0194864	3.66847e-07	0.0194872	2.98402e-06	0.0195032	1.39496e-05	0.0194857	6.27099e-07	0.0195004	2.4546e-06	0.0196697	4.06346e-05	0.0195478	2.45846e-05	-0.000183302	0
K01190	0.0231529	0.0321147	0.605221	0.0391799	1.87931e-07	0.0391694	2.23875e-06	0.0391199	2.27508e-05	0.0391794	1.30437e-06	0.0391682	7.26742e-06	0.0392563	8.39925e-05	0.0392439	3.23841e-05	-7.64412e-05	0
K01191	0.00387987	0.00598483	0.704756	0.0181182	9.27386e-08	0.0181123	6.73062e-07	0.0180747	8.32583e-06	0.0181167	6.1572e-07	0.0181024	5.05229e-06	0.0180158	5.62062e-05	0.0181018	1.0387e-05	0.000102417	1
K01192	0.0276397	0.0380404	0.593259	0.0155056	8.05383e-08	0.0154989	9.67011e-07	0.0154472	1.07607e-05	0.0155053	4.06769e-07	0.0154912	5.68821e-06	0.0154516	4.99133e-05	0.0155059	1.13123e-05	5.40166e-05	1
K01193	6.66663e-05	0.000145207	0.841669	0.00778333	4.99357e-07	0.00778681	4.40337e-07	0.0078056	8.26372e-06	0.00778491	1.32064e-06	0.00778867	1.76047e-06	0.00776192	1.17376e-05	0.00777126	1.90926e-06	2.14104e-05	1
K01194	0.0114919	0.0165515	0.648435	0.00639382	6.16118e-08	0.00639715	5.22168e-06	0.00638782	1.22254e-05	0.00639334	4.38769e-07	0.00642273	3.53665e-06	0.00643945	2.15516e-05	0.00642618	2.62236e-05	-4.56309e-05	0
K01195	0.00970728	0.0141225	0.65797	0.00938959	3.01566e-08	0.00938734	2.50135e-07	0.0093756	1.40167e-05	0.00938926	3.69814e-07	0.00938228	1.47212e-06	0.00936402	8.53775e-06	0.0094032	1.41871e-05	2.55689e-05	1
K01198	4.61031e-07	2.48849e-06	0.923963	0.014932	1.88588e-07	0.0149311	1.27049e-06	0.0149639	1.49336e-05	0.0149311	2.84203e-07	0.0149314	5.93644e-06	0.0150531	2.59108e-05	0.0149919	1.15979e-05	-0.000121116	0
K01199	0.0424295	0.0571992	0.562318	0.000151296	2.18913e-09	0.000151349	1.65603e-08	0.000153416	1.36206e-07	0.000151277	1.80912e-08	0.0001516	3.59462e-07	0.000154907	2.75473e-06	0.000154321	1.97715e-06	-3.61104e-06	0
K01205	1.68622e-05	4.60114e-05	0.870982	0.00140456	1.28725e-08	0.0014039	1.93715e-07	0.00140129	1.64752e-06	0.00140449	1.03363e-07	0.00140435	2.99414e-07	0.00141957	2.10366e-06	0.001404	5.05821e-06	-1.50075e-05	0
K01206	3.08588e-05	7.6117e-05	0.858866	0.0418814	1.52954e-07	0.0418718	3.03426e-06	0.041845	1.82848e-05	0.0418809	1.43896e-06	0.0418744	2.42874e-06	0.0421519	8.04194e-05	0.0420231	7.5657e-05	-0.00027049	0
K01207	6.1625e-06	1.99891e-05	0.888817	0.0437378	1.49819e-07	0.0437442	1.68695e-06	0.0437987	2.67546e-05	0.0437383	8.56135e-07	0.0437403	2.96507e-06	0.0439331	5.38079e-05	0.0438649	2.969e-05	-0.000195297	0
K01209	0.000337902	0.000626897	0.797742	0.037267	2.32184e-07	0.0372637	5.06409e-06	0.0372265	1.64703e-05	0.0372672	1.31086e-06	0.0372768	4.84841e-06	0.0373378	3.23451e-05	0.0373262	2.99848e-05	-7.07979e-05	0
K01210	7.74614e-07	3.78219e-06	0.91798	0.0010271	7.38726e-08	0.00102741	8.44334e-07	0.00105447	1.08808e-06	0.00102556	4.12681e-08	0.00102883	1.89237e-06	0.00105799	9.9401e-06	0.0010442	1.03432e-06	-3.08885e-05	0
K01212	0.00619529	0.00925676	0.681886	0.00435675	8.66497e-08	0.0043545	6.46266e-07	0.00433438	2.78187e-06	0.00435702	4.79487e-07	0.00435448	1.81524e-07	0.00433892	1.39451e-05	0.00432957	1.36517e-05	1.78232e-05	1
K01213	3.95277e-08	6.09591e-07	0.946789	0.000109904	2.87809e-09	0.000109788	2.67633e-08	0.000108601	1.99142e-07	0.000109897	8.72814e-09	0.000109743	6.42798e-08	0.000106793	5.67162e-07	0.000107958	3.65644e-07	3.11105e-06	1
K01215	0.00109849	0.00187256	0.757658	1.23143e-05	9.54025e-09	1.25138e-05	8.53078e-08	1.37094e-05	5.47082e-07	1.23542e-05	2.0517e-08	1.25066e-05	4.29159e-08	1.3433e-05	5.3057e-07	1.3322e-05	2.61046e-07	-1.11869e-06	0
K01216	8.6943e-05	0.000184035	0.83524	0.00256003	5.26466e-08	0.00255866	3.827e-07	0.00254053	2.56056e-06	0.00255993	1.42632e-07	0.00255704	8.4353e-07	0.00252644	1.3592e-05	0.00254602	1.3995e-06	3.35907e-05	1
K01218	0.00274935	0.00436672	0.720385	0.0023571	3.70275e-08	0.00235523	5.12844e-07	0.00234387	3.66445e-06	0.00235721	1.04896e-07	0.00235555	3.60622e-07	0.00233866	6.08699e-06	0.0023425	9.88583e-06	1.84349e-05	1
K01219	0.000753843	0.00132056	0.77133	0.00134644	3.40658e-08	0.00134501	2.94019e-07	0.00133629	4.58705e-07	0.00134629	9.4259e-08	0.0013451	1.05304e-07	0.00133157	7.34722e-06	0.00133829	2.73437e-06	1.48673e-05	1
K01220	0.010595	0.0153237	0.653065	0.000707811	5.79675e-09	0.000708071	1.42596e-07	0.000714661	5.03159e-06	0.000708075	1.13619e-07	0.000708218	6.71622e-07	0.000715381	3.0759e-06	0.000708431	1.05707e-06	-7.5704e-06	0
K01222	1.41889e-07	1.05183e-06	0.935948	0.00477822	2.39112e-07	0.00478164	7.2004e-07	0.00478741	4.66068e-06	0.00477837	1.9829e-07	0.00478147	8.35848e-07	0.00473631	9.47668e-06	0.00476004	4.27279e-06	4.19023e-05	1
K01223	0.0217201	0.0302184	0.609425	0.00414929	2.85372e-07	0.00414589	4.42151e-07	0.0041843	2.11124e-05	0.00414546	4.47648e-07	0.00414956	2.6458e-06	0.00417547	2.15696e-05	0.00415731	3.13253e-06	-2.61813e-05	0
K01224	7.56337e-07	3.71395e-06	0.918266	0.00754269	3.46459e-08	0.00753819	1.50243e-06	0.00749083	6.49892e-06	0.00754291	3.20368e-07	0.00753683	1.36675e-06	0.00743275	2.91367e-05	0.00748452	7.25304e-06	0.000109944	1
K01225	4.36274e-07	2.3809e-06	0.924572	0.00500956	4.07911e-08	0.00500735	1.12944e-06	0.0049747	1.90435e-05	0.00501038	4.86272e-08	0.00500465	2.28061e-06	0.00489305	1.96692e-05	0.00494337	1.50469e-05	0.000116515	1
K01226	2.74538e-05	6.91499e-05	0.861299	0.00156902	2.13923e-07	0.00157071	7.60374e-07	0.00157714	2.20096e-06	0.00156892	2.40557e-07	0.00156955	9.83258e-07	0.0015557	6.56076e-06	0.00155867	1.80343e-06	1.33144e-05	1
K01227	0.000548113	0.000981574	0.782244	0.00025206	7.95693e-08	0.000252413	6.61299e-08	0.000256311	1.31372e-06	0.000252173	1.51417e-07	0.000252415	6.73084e-08	0.000253953	7.77901e-07	0.000254681	1.41059e-06	-1.89295e-06	0
K01230	0.000115578	0.00023639	0.82804	6.89378e-06	1.98614e-08	7.457e-06	6.47007e-08	1.03214e-05	7.09601e-07	7.02186e-06	5.2009e-08	8.21996e-06	2.68281e-07	8.29946e-06	6.41592e-07	8.64274e-06	8.55254e-07	-1.40568e-06	0
K01232	0.00121948	0.0020615	0.753706	0.00128833	1.74693e-07	0.00128584	2.07255e-07	0.00131109	9.81297e-06	0.00128513	4.55475e-08	0.00128887	2.09817e-06	0.00133075	2.14252e-05	0.00130541	4.5336e-06	-4.24107e-05	0
K01233	0.000600756	0.00106727	0.779163	0.000112711	3.92089e-08	0.000113474	1.0718e-07	0.000117642	7.57965e-07	0.000112876	4.49948e-08	0.000114315	3.15764e-07	0.000114976	2.06802e-06	0.000116102	7.56705e-07	-2.265e-06	0
K01234	4.92795e-07	2.6271e-06	0.92322	0.00243916	6.43463e-08	0.0024387	2.12613e-07	0.00244674	1.95329e-06	0.00243916	4.49923e-08	0.0024369	1.0058e-06	0.00252452	1.68787e-05	0.00249842	1.86534e-05	-8.5353e-05	0
K01238	0.00161848	0.00267323	0.742636	0.0159373	5.67782e-08	0.015943	2.01015e-06	0.0159578	1.95913e-05	0.0159365	5.77098e-07	0.0159462	3.26762e-06	0.0159078	8.49531e-06	0.0159281	6.53609e-06	2.94116e-05	1
K01239	6.85492e-06	2.18756e-05	0.887058	0.00955783	8.63366e-08	0.00956519	3.39973e-06	0.00962137	6.14692e-06	0.00956014	2.48068e-06	0.00957075	4.95999e-06	0.00973818	3.64944e-05	0.00966753	4.7227e-05	-0.000180347	0
K01241	4.18342e-05	9.87132e-05	0.85232	0.0072351	1.68139e-07	0.00723972	4.41821e-06	0.00726677	8.08227e-06	0.00723464	3.45968e-07	0.00725973	6.69152e-06	0.00735727	3.20747e-05	0.00725305	2.77508e-05	-0.000122166	0
K01246	5.9048e-09	3.06739e-07	0.95958	0.0237765	3.44882e-07	0.0237789	1.90192e-06	0.0237872	6.1798e-06	0.0237757	4.50162e-07	0.0237857	6.69436e-06	0.0238993	8.67681e-06	0.023833	1.93223e-05	-0.000122803	0
K01247	4.7409e-06	1.60249e-05	0.89303	0.0194232	5.29598e-07	0.0194317	4.61786e-06	0.0194755	1.22387e-05	0.0194243	8.93709e-07	0.0194488	9.08645e-06	0.0196008	4.10619e-05	0.0195041	3.14408e-05	-0.000177667	0
K01249	9.7095e-05	0.00020279	0.832486	0.00288486	7.41623e-08	0.0028838	6.57372e-08	0.00286383	2.02756e-06	0.00288485	1.45974e-07	0.00288307	6.2425e-07	0.00286293	1.07609e-05	0.00286926	2.61661e-06	2.19285e-05	1
K01250	0.00226424	0.00364399	0.728779	0.00741005	1.25748e-07	0.00741331	2.62368e-06	0.00742982	1.75176e-05	0.00741018	2.58166e-07	0.00740788	1.41735e-06	0.00738818	1.04861e-05	0.00739212	2.04551e-06	2.18633e-05	1
K01251	3.6622e-07	2.08248e-06	0.926472	0.0696738	3.63804e-07	0.069659	2.51525e-06	0.0695457	2.2982e-05	0.0696723	2.52324e-06	0.0696448	1.29572e-05	0.0694265	5.0645e-05	0.0695642	2.70242e-05	0.000247241	1
K01252	9.92299e-05	0.000206999	0.831938	0.000255167	2.72752e-08	0.000256785	1.68834e-06	0.000258782	1.2059e-06	0.000255199	1.98487e-08	0.000255814	3.78131e-07	0.000263161	2.87716e-06	0.000264881	2.5293e-06	-7.99384e-06	0
K01253	0.0353101	0.048042	0.575943	0.0023657	8.24489e-08	0.00236799	1.12567e-06	0.00239431	1.92261e-05	0.00236579	7.73036e-08	0.00236926	2.67637e-06	0.00238203	1.06363e-05	0.002378	3.55994e-06	-1.63279e-05	0
K01255	3.68075e-05	8.85148e-05	0.855111	0.0578405	2.09196e-07	0.057848	2.57805e-06	0.0579385	1.89929e-05	0.0578387	9.06903e-07	0.057853	5.82719e-06	0.0580949	8.48263e-05	0.0579461	3.78659e-05	-0.000254466	0
K01256	3.1346e-05	7.70436e-05	0.858536	0.0241757	4.15274e-07	0.0241874	4.58292e-06	0.0242234	1.27455e-05	0.0241738	8.63136e-07	0.0242291	9.80347e-06	0.0244656	8.57346e-05	0.0242706	5.27709e-05	-0.000289897	0
K01259	2.33283e-05	6.05693e-05	0.864616	0.0255742	4.96034e-07	0.0255816	5.74495e-06	0.0256674	1.81317e-05	0.0255738	1.51335e-07	0.0255982	7.77938e-06	0.0258677	9.80056e-05	0.0257091	3.06476e-05	-0.000293548	0
K01261	5.53692e-05	0.000123203	0.846007	7.94161e-05	7.47876e-09	7.95595e-05	2.76634e-08	8.00562e-05	1.04742e-07	7.94505e-05	9.15794e-09	7.94739e-05	2.94167e-08	7.87111e-05	1.10597e-07	7.90283e-05	4.13284e-07	7.05067e-07	1
K01263	0.000365501	0.000673758	0.79531	0.000604575	8.70494e-08	0.000606497	1.33423e-06	0.000626493	4.78288e-06	0.000604781	2.99512e-07	0.000610192	4e-06	0.000643269	1.05938e-05	0.000618076	1.28701e-05	-3.86945e-05	0
K01265	1.50464e-05	4.19346e-05	0.873142	0.0880562	4.97706e-07	0.0880594	7.98591e-07	0.0880205	3.09512e-05	0.0880556	5.20138e-07	0.0880703	4.59864e-06	0.0879154	3.26218e-05	0.0879519	3.44132e-05	0.000140796	1
K01266	0.0148311	0.0210797	0.633405	0.0111976	1.13495e-07	0.0112042	4.48945e-06	0.0112344	1.59515e-05	0.0111975	3.84111e-07	0.0112117	1.77023e-06	0.0112276	1.60316e-05	0.0112161	1.35382e-05	-3.00425e-05	0
K01267	1.84762e-06	7.52665e-06	0.906856	0.00442817	1.59834e-07	0.00442603	3.74621e-07	0.0043974	2.14921e-06	0.00442787	1.78367e-07	0.0044254	1.0551e-06	0.00435709	1.99225e-05	0.00439203	6.92196e-06	7.10821e-05	1
K01269	5.7359e-05	0.000127099	0.845192	0.0576702	5.53953e-07	0.0576671	4.87117e-06	0.0575904	1.9779e-05	0.0576763	2.69045e-06	0.0576611	1.01846e-05	0.057292	0.000146221	0.0574911	2.30838e-05	0.00037823	1
K01271	2.3975e-05	6.19458e-05	0.864065	0.0196233	3.13078e-07	0.0196428	2.69739e-06	0.0197857	2.03214e-05	0.0196239	1.45177e-06	0.0196479	1.62647e-05	0.0199411	0.000112123	0.0198076	3.116e-05	-0.000317744	0
K01277	0.00570065	0.00858453	0.686098	0.00108172	1.67113e-08	0.001081	2.00287e-07	0.00107609	1.87811e-06	0.00108169	5.24811e-08	0.00108148	8.13857e-08	0.00110027	9.28753e-06	0.00109042	9.44326e-06	-1.85458e-05	0
K01278	1.5796e-06	6.65455e-06	0.90897	0.0180115	3.97468e-07	0.0180113	4.67095e-06	0.0179987	9.32516e-06	0.0180106	7.20636e-07	0.018036	4.14495e-06	0.0181467	3.22591e-05	0.0180507	2.01422e-05	-0.000135268	0
K01281	0.0194385	0.0272139	0.616597	0.000340036	4.13473e-08	0.000340993	1.66085e-07	0.000345274	1.65685e-06	0.000340247	4.26174e-08	0.000342803	8.87192e-07	0.000342298	3.02479e-06	0.000344122	1.3669e-06	-2.26231e-06	0
K01283	0.0066048	0.00980923	0.6786	0.00297637	9.63656e-08	0.00297679	2.28872e-06	0.00296759	1.75564e-06	0.00297594	1.24489e-07	0.00299031	2.71818e-06	0.00300715	1.0416e-05	0.00299152	1.9627e-05	-3.07781e-05	0
K01284	0.00018744	0.000364487	0.815033	0.00556642	6.32419e-08	0.00557062	3.49496e-06	0.00559756	6.28485e-06	0.00556621	1.70421e-07	0.0055889	3.52084e-06	0.00567747	3.41776e-05	0.00563228	3.32652e-05	-0.000111056	0
K01286	7.87371e-07	3.82287e-06	0.917784	0.0198193	1.04187e-06	0.0198354	5.09457e-06	0.0199549	2.01838e-05	0.019823	2.34506e-06	0.0198513	6.79835e-06	0.0199502	3.84349e-05	0.0199255	6.25132e-06	-0.000130883	0
K01289	2.45937e-05	6.32841e-05	0.863549	0.0003538	7.73974e-09	0.000354482	2.37485e-07	0.00036984	5.13987e-06	0.000353828	1.92848e-08	0.000354301	3.98709e-07	0.000359793	2.16133e-06	0.000356922	9.92067e-07	-5.99246e-06	0
K01295	9.41102e-10	3.42214e-07	0.968983	0.0252582	4.01336e-07	0.0252658	6.62139e-06	0.0253775	8.18784e-06	0.0252583	4.70144e-07	0.0252549	3.44541e-06	0.025426	1.55759e-05	0.0253493	2.42758e-05	-0.000167811	0
K01297	2.98074e-05	7.41322e-05	0.859592	0.0249815	2.82898e-07	0.0249812	2.70721e-06	0.024915	1.26902e-05	0.0249818	2.23904e-07	0.025007	3.32557e-06	0.0250113	2.33841e-05	0.0249599	1.72517e-05	-2.97464e-05	0
K01301	4.30872e-06	1.4781e-05	0.894524	0.00845657	1.48421e-07	0.00845579	7.66828e-07	0.00847575	2.23563e-05	0.00845596	3.06112e-07	0.00845058	7.93151e-07	0.00856541	2.03001e-05	0.00853289	2.37609e-05	-0.000108837	0
K01303	0.00107072	0.00182747	0.758616	0.000555481	7.90332e-08	0.000554911	1.63502e-07	0.000569835	2.07298e-06	0.000554578	2.42743e-07	0.000556271	1.43465e-06	0.000572889	1.00391e-05	0.000560856	2.02318e-06	-1.74078e-05	0
K01304	7.83618e-07	3.81e-06	0.917842	0.00389025	1.6397e-07	0.00389392	1.61737e-06	0.00393297	2.29004e-06	0.0038907	1.54212e-06	0.00390063	3.7578e-06	0.00392639	9.82585e-06	0.0039215	7.68455e-06	-3.61332e-05	0
K01305	3.83287e-07	2.15471e-06	0.925982	0.00131892	1.77487e-07	0.00131916	2.76051e-07	0.001315	1.90161e-06	0.00132073	1.10206e-06	0.00132121	8.92508e-07	0.00129582	5.71749e-06	0.0013058	2.29217e-06	2.30949e-05	1
K01308	1.65178e-08	4.16501e-07	0.953103	0.00277618	2.1179e-07	0.00278094	9.27243e-07	0.00276884	1.36485e-06	0.00278017	2.45012e-06	0.00278208	1.57448e-06	0.00271647	1.11169e-05	0.00274407	6.88205e-06	5.97013e-05	1
K01312	2.12557e-05	5.60731e-05	0.866474	5.50002e-05	3.94804e-08	5.56741e-05	9.45083e-08	5.91307e-05	6.50342e-07	5.51568e-05	4.30296e-08	5.63966e-05	3.12826e-07	5.65488e-05	1.18146e-06	5.82137e-05	5.59791e-07	-1.5486e-06	0
K01318	9.3188e-05	0.000195576	0.833516	0.000518717	1.90744e-08	0.000519859	2.00757e-07	0.000533706	3.12077e-06	0.000518705	1.26658e-08	0.000520226	1.13349e-06	0.000529926	4.86995e-06	0.000525871	3.02748e-06	-1.1209e-05	0
K01322	7.42188e-07	3.65747e-06	0.918491	0.0238039	1.50563e-07	0.0238012	2.603e-06	0.0238283	2.13182e-05	0.023803	7.13275e-07	0.0238126	1.98407e-06	0.0240178	4.96045e-05	0.0238821	2.05969e-05	-0.000213845	0
K01338	2.06977e-06	8.19956e-06	0.905292	0.107013	1.52688e-06	0.106983	7.34779e-06	0.106795	3.02848e-05	0.107013	2.35909e-06	0.106952	2.28229e-05	0.106538	0.000100528	0.106767	8.91723e-05	0.000475503	1
K01342	4.17024e-07	2.29946e-06	0.925067	0.00082818	3.60059e-07	0.000830404	2.84601e-07	0.000829438	9.96386e-07	0.000832328	2.26205e-06	0.000834821	2.36027e-06	0.00081234	3.92092e-06	0.000819613	1.8195e-06	1.584e-05	1
K01354	1.72949e-08	4.25233e-07	0.95279	0.0143414	4.07466e-08	0.0143525	5.72181e-06	0.0144481	3.1343e-05	0.0143405	2.63978e-07	0.0143696	7.67902e-06	0.0147609	6.24641e-05	0.0145711	5.00036e-05	-0.000419459	0
K01355	0.000339634	0.000629772	0.797584	0.000269963	2.12216e-08	0.000271643	6.37662e-07	0.000289008	4.10681e-06	0.000269962	3.40585e-08	0.000272003	1.47548e-06	0.000295099	1.13842e-05	0.000281605	3.31362e-06	-2.5136e-05	0
K01356	7.58947e-08	7.96895e-07	0.941511	0.0621886	3.01886e-07	0.0621817	3.08886e-06	0.0621588	5.72718e-06	0.0621878	3.69449e-07	0.0621635	4.12667e-06	0.0620083	3.11019e-05	0.0621025	2.42935e-05	0.000180297	1
K01358	3.0629e-05	7.56852e-05	0.859023	0.096854	3.11669e-07	0.096844	5.72965e-06	0.096712	4.81731e-05	0.0968546	3.38369e-07	0.0968373	1.17796e-05	0.0965465	0.000103403	0.0966832	2.64298e-05	0.000307541	1
K01361	3.59582e-06	1.27468e-05	0.897292	0.000361738	2.96059e-08	0.000363209	1.65765e-07	0.000369642	1.89332e-06	0.000363626	1.58754e-06	0.000367424	2.12729e-06	0.000356912	1.37287e-06	0.000359317	8.73126e-07	4.82585e-06	1
K01362	5.22413e-08	6.63484e-07	0.944595	0.147012	8.41111e-07	0.146977	8.96533e-06	0.146797	2.67967e-05	0.147009	5.02607e-06	0.146951	2.53541e-05	0.146344	0.00012394	0.146613	7.57766e-05	0.000668408	1
K01372	6.03131e-05	0.000132666	0.844025	0.00519466	2.94811e-08	0.00519229	9.05829e-07	0.00516447	9.9049e-06	0.00519496	1.90968e-07	0.00519203	8.83971e-07	0.00513458	2.23411e-05	0.00515685	6.13158e-06	6.00767e-05	1
K01376	3.86051e-08	6.1175e-07	0.946971	0.000494567	1.29514e-08	0.000494046	1.20435e-07	0.000488706	8.9614e-07	0.000494538	3.50649e-08	0.000493846	2.89259e-07	0.000480817	2.492e-06	0.000485813	1.6454e-06	1.37499e-05	1
K01387	0.0118768	0.0170881	0.646536	0.000207546	3.76469e-08	0.000208348	6.10531e-08	0.000212082	1.36916e-06	0.000207669	4.72766e-08	0.000209602	3.53991e-07	0.000207885	2.42926e-06	0.000208404	7.39638e-07	-3.39724e-07	0
K01389	0.0279204	0.0383962	0.592563	6.19305e-05	1.07755e-08	6.18903e-05	6.79944e-08	6.15228e-05	3.06246e-07	6.1828e-05	5.11254e-09	6.18397e-05	5.00103e-08	6.29108e-05	5.06208e-07	6.37801e-05	1.52097e-06	-9.80285e-07	0
K01390	0.0347198	0.0473041	0.577165	3.43897e-06	1.84294e-09	3.46449e-06	4.06709e-09	3.59105e-06	1.84866e-07	3.44405e-06	3.72951e-09	3.44883e-06	3.72304e-09	3.72125e-06	5.73424e-08	3.44902e-06	1.17661e-07	-2.8228e-07	0
K01399	0.0186564	0.026188	0.619209	4.57981e-06	1.3051e-09	4.57998e-06	3.82251e-09	4.50039e-06	4.30895e-08	4.58032e-06	1.26545e-09	4.56753e-06	9.87505e-09	4.46806e-06	7.94404e-08	4.46947e-06	4.73656e-08	1.11752e-07	1
K01400	4.20604e-05	9.91792e-05	0.852201	0.000619456	1.47275e-07	0.000621546	9.69427e-07	0.000628163	1.54926e-06	0.000620097	1.73121e-08	0.000626055	1.09583e-06	0.000652105	9.95177e-06	0.000630779	5.45643e-06	-3.26495e-05	0
K01407	1.33801e-05	3.81524e-05	0.875328	2.89748e-05	4.71493e-09	2.91031e-05	9.29379e-08	3.00402e-05	2.72315e-07	2.89915e-05	9.88983e-09	2.92413e-05	2.36563e-07	3.27149e-05	5.15867e-07	3.16911e-05	1.23767e-06	-3.74016e-06	0
K01408	5.14277e-08	6.60435e-07	0.944721	0.00151805	4.06195e-08	0.00151711	6.02408e-07	0.00150574	1.61982e-06	0.00151798	1.05404e-07	0.00151705	4.98015e-07	0.00147809	7.45695e-06	0.0014931	5.24611e-06	3.99667e-05	1
K01409	8.389e-08	8.43663e-07	0.940655	0.0718994	1.17598e-07	0.0718874	3.54491e-06	0.0717903	1.9715e-05	0.0718981	8.41099e-07	0.0718785	9.64607e-06	0.0715548	6.82537e-05	0.0716996	3.71762e-05	0.000344667	1
K01414	0.0152289	0.0216095	0.631801	0.00611767	3.25495e-07	0.00611736	2.39255e-06	0.00609392	3.96263e-06	0.0061166	4.0809e-07	0.00612064	5.04161e-06	0.00616854	3.522e-05	0.00612945	2.23468e-05	-5.08663e-05	0
K01415	7.18036e-06	2.26836e-05	0.886282	0.00900488	1.42577e-07	0.00900752	1.81362e-06	0.00905252	3.51782e-05	0.00900449	3.86705e-07	0.0090019	6.05296e-07	0.00915159	2.92533e-05	0.00911313	2.81291e-05	-0.000146714	0
K01416	6.9745e-05	0.000151009	0.840595	0.000146602	2.00407e-08	0.000147261	1.46201e-07	0.000149091	4.92706e-07	0.000146629	3.63546e-08	0.000148193	1.56236e-07	0.000162061	5.45498e-06	0.000153258	2.41545e-06	-1.54587e-05	0
K01417	4.89585e-07	2.612e-06	0.923293	0.0650582	4.51304e-07	0.065044	3.06677e-06	0.0648516	4.93798e-05	0.0650609	1.00909e-06	0.0650537	1.63025e-05	0.0645616	0.000110009	0.0647247	7.29567e-05	0.000496625	1
K01419	4.68641e-05	0.000109239	0.849796	0.0399885	3.60793e-07	0.0399894	2.21503e-06	0.0399767	2.91095e-06	0.0399894	1.30777e-07	0.0399876	2.1231e-06	0.0398959	3.00125e-05	0.0399192	2.67605e-05	9.26391e-05	1
K01420	4.10276e-09	3.01553e-07	0.961649	0.0688649	1.03831e-07	0.0688713	3.13224e-06	0.0690091	3.58722e-05	0.0688648	1.83362e-07	0.0688641	6.51131e-07	0.0692392	4.62693e-05	0.0691263	4.67974e-05	-0.000374291	0
K01421	6.56966e-08	7.34463e-07	0.942723	0.00905515	2.09986e-07	0.00905887	1.1396e-06	0.0090514	1.29801e-05	0.00905765	1.85602e-06	0.0090591	2.33096e-07	0.00896393	1.41555e-05	0.00901451	9.93392e-06	9.12217e-05	1
K01422	5.6886e-06	1.87066e-05	0.89012	0.00720207	2.20967e-07	0.00720925	2.27319e-06	0.00732445	2.37278e-05	0.00720234	3.40865e-07	0.00721295	8.55173e-06	0.00734831	4.84859e-05	0.007309	1.38986e-05	-0.000146247	0
K01423	0.00507186	0.00768286	0.691906	0.0317749	2.41306e-07	0.0317644	1.82333e-06	0.03166	9.92456e-06	0.0317745	4.75964e-07	0.0317691	6.83405e-06	0.0317423	5.37189e-05	0.0317278	3.90809e-05	3.25582e-05	1
K01424	9.24944e-05	0.000194297	0.833703	0.0276522	3.24325e-07	0.0276509	3.03212e-06	0.0275955	9.39786e-06	0.0276527	3.37931e-07	0.027662	2.00418e-06	0.0276281	3.66494e-06	0.0276194	2.37316e-05	2.40932e-05	1
K01425	2.43467e-06	9.3868e-06	0.903009	0.0102611	1.37687e-07	0.0102716	2.02412e-06	0.0103547	2.90249e-05	0.0102624	1.37235e-06	0.0102754	9.20319e-06	0.0103826	2.30148e-05	0.0103425	1.4563e-05	-0.000121434	0
K01426	9.17241e-08	8.86324e-07	0.939881	0.0545605	1.66774e-06	0.054586	9.42646e-06	0.0548288	1.29575e-05	0.0545624	2.03916e-06	0.0545844	1.56256e-05	0.055227	0.000137584	0.0549173	7.29666e-05	-0.00066653	0
K01428	1.06516e-08	3.57241e-07	0.955985	0.0112263	1.62274e-07	0.0112294	1.06229e-06	0.0112758	9.35173e-06	0.0112258	2.79269e-07	0.0112334	5.37035e-06	0.0114114	2.31989e-05	0.0113187	2.61579e-05	-0.00018508	0
K01429	3.42106e-08	5.82169e-07	0.947891	0.00904733	1.60291e-07	0.00904998	1.02886e-06	0.00908408	8.52208e-06	0.0090468	2.3556e-07	0.00905204	4.57261e-06	0.00920913	2.31236e-05	0.00913215	2.48934e-05	-0.000161797	0
K01430	3.5197e-08	5.90232e-07	0.947676	0.00924807	1.72214e-07	0.00925066	9.85195e-07	0.00928462	9.27115e-06	0.00924751	2.43153e-07	0.00925278	4.50017e-06	0.00941552	2.42581e-05	0.00933401	2.53258e-05	-0.000167455	0
K01431	2.72274e-06	1.02739e-05	0.901404	0.000943262	1.78637e-08	0.000949082	1.45475e-06	0.000987293	8.71382e-06	0.000943188	6.62193e-08	0.00095101	3.30571e-06	0.00101574	1.93639e-05	0.000983312	7.52255e-06	-7.24812e-05	0
K01433	8.28145e-06	2.55089e-05	0.883863	0.0185621	3.19694e-07	0.0185711	1.66315e-06	0.0186087	7.09527e-06	0.0185607	4.60706e-07	0.0185808	1.2826e-05	0.0188414	8.24639e-05	0.0186741	3.43507e-05	-0.000279345	0
K01434	2.01802e-09	2.8454e-07	0.965379	0.0275483	1.21268e-07	0.0275467	2.453e-06	0.0275413	1.37511e-05	0.0275489	6.36715e-07	0.0275471	1.23136e-06	0.0277899	3.27854e-05	0.0276951	2.92996e-05	-0.000241578	0
K01437	0.000139203	0.000278205	0.823156	0.00245917	6.25156e-08	0.00245797	3.27184e-07	0.00244062	2.61376e-06	0.00245918	1.3627e-07	0.00245636	8.79036e-07	0.00242545	1.41293e-05	0.0024443	2.23351e-06	3.37218e-05	1
K01438	1.25171e-06	5.51183e-06	0.912019	0.0435307	2.57811e-07	0.0435327	4.9363e-06	0.0435997	2.34705e-05	0.0435305	3.30037e-07	0.0435375	1.38056e-06	0.0438478	8.43574e-05	0.0437257	3.67033e-05	-0.000317156	0
K01439	0.0145675	0.0207306	0.634487	0.04613	4.43741e-07	0.0461299	2.26893e-06	0.0461395	4.82638e-05	0.0461288	1.32641e-07	0.0461229	2.55883e-06	0.0460559	2.74267e-05	0.0460759	2.25886e-05	7.41188e-05	1
K01442	8.51702e-07	4.0779e-06	0.916835	0.00624943	4.59365e-08	0.00624853	2.60499e-06	0.00624058	8.52823e-06	0.00624916	1.6538e-07	0.00624761	3.07352e-07	0.0061685	1.74292e-05	0.00621321	1.10269e-05	8.093e-05	1
K01443	2.28158e-08	4.6363e-07	0.950859	0.0354248	7.00207e-07	0.0354311	3.65709e-06	0.035524	9.94965e-06	0.0354245	9.93496e-07	0.0354248	5.14275e-06	0.0355063	1.08922e-05	0.0354828	1.80875e-05	-8.15631e-05	0
K01447	9.20482e-05	0.000193419	0.833823	0.0111451	4.50732e-07	0.0111511	3.81815e-06	0.0112001	1.41615e-05	0.0111462	6.98124e-07	0.0111675	5.57148e-06	0.0113042	4.94568e-05	0.0111952	3.32767e-05	-0.000159109	0
K01448	8.76244e-09	3.40111e-07	0.957209	0.0808573	7.81831e-07	0.0808555	3.80895e-06	0.0807589	4.6642e-05	0.0808614	4.3644e-06	0.080863	4.37433e-06	0.0802494	8.06511e-05	0.0804839	8.43639e-05	0.000607873	1
K01449	4.5913e-08	6.34426e-07	0.945622	0.0183294	5.1145e-07	0.0183404	3.00186e-06	0.0182885	3.40666e-05	0.018339	5.76799e-06	0.0183343	8.94557e-07	0.0179316	7.25485e-05	0.0181047	4.79894e-05	0.000397785	1
K01451	4.60077e-06	1.562e-05	0.893501	0.0256837	4.46227e-07	0.0257001	9.43989e-06	0.0258564	3.22615e-05	0.0256815	7.53162e-07	0.0257203	1.58848e-05	0.0261454	0.000130762	0.0258691	4.32051e-05	-0.000461709	0
K01452	3.95394e-05	9.41344e-05	0.853557	0.00155264	2.6654e-08	0.00155286	3.90598e-07	0.00155075	2.45821e-06	0.00155272	3.82724e-08	0.00155369	1.15108e-06	0.00154065	3.41381e-07	0.00155903	4.89004e-06	1.19914e-05	1
K01453	1.00135e-06	4.61839e-06	0.914844	0.00252573	1.17247e-07	0.00253341	2.94391e-06	0.00262815	1.38331e-05	0.00252559	5.48621e-08	0.00253466	6.53446e-06	0.00267692	3.85598e-05	0.0025974	1.76787e-05	-0.000151197	0
K01455	2.11317e-06	8.35235e-06	0.905004	0.00804179	2.03114e-07	0.00804842	3.55337e-06	0.00810352	8.94402e-06	0.00804142	3.35945e-07	0.00804357	1.1177e-06	0.00813706	2.76831e-05	0.00808643	6.87814e-06	-9.52751e-05	0
K01457	1.06055e-05	3.13e-05	0.879541	0.00377788	3.66679e-08	0.00378216	1.60596e-06	0.00383158	1.16916e-05	0.00377716	1.55694e-07	0.00378415	6.07092e-06	0.00391258	4.02934e-05	0.00383105	1.54517e-05	-0.0001347	0
K01458	2.20653e-05	5.78116e-05	0.865731	0.00160265	3.32789e-08	0.00160369	3.26679e-07	0.00162536	7.88936e-06	0.00160251	7.96079e-08	0.00160617	3.04516e-06	0.00166034	1.82472e-05	0.00162506	4.09443e-06	-5.76887e-05	0
K01459	6.38373e-06	2.05907e-05	0.888237	0.000379096	5.47568e-08	0.00037993	2.67504e-07	0.000397758	5.33454e-06	0.000379041	1.5232e-08	0.00037993	4.86333e-07	0.000396953	5.15491e-06	0.00039012	7.96467e-07	-1.7857e-05	0
K01460	0.00017151	0.000336351	0.817499	0.000364323	1.12212e-08	0.000364578	1.55013e-07	0.000372717	2.3259e-06	0.000364357	2.75041e-08	0.000364463	2.98024e-07	0.000370215	1.61212e-06	0.000371964	3.53142e-06	-5.89131e-06	0
K01461	1.75759e-06	7.21093e-06	0.907535	0.00023201	1.59066e-08	0.000232987	3.46807e-07	0.000238098	2.51714e-06	0.000231985	8.88504e-09	0.000232873	2.63809e-07	0.000250806	3.01542e-06	0.000254446	6.36186e-06	-1.87963e-05	0
K01462	3.0255e-09	2.86345e-07	0.963298	0.0864542	2.50025e-07	0.0864484	3.66575e-06	0.0863501	2.34814e-05	0.086453	5.01278e-08	0.0864579	9.12313e-06	0.0861679	2.87468e-05	0.0862852	3.77992e-05	0.000286324	1
K01463	1.53278e-06	6.49295e-06	0.90937	0.00275486	2.56271e-07	0.00276206	2.43001e-06	0.00288198	1.89671e-05	0.00275331	2.17443e-07	0.00276619	7.8777e-06	0.00295437	5.70364e-05	0.0028747	1.69724e-05	-0.000199509	0
K01464	7.70407e-08	8.02827e-07	0.941384	0.0115757	5.14255e-07	0.0115772	1.57997e-06	0.0116256	4.82387e-06	0.0115749	1.06055e-06	0.0115819	3.07748e-06	0.0117607	3.73838e-05	0.0116934	2.3808e-05	-0.000184978	0
K01465	2.0698e-06	8.19497e-06	0.905292	0.0949013	1.64994e-07	0.0949093	6.06623e-06	0.0949842	2.98191e-05	0.0948988	1.57075e-06	0.0949186	1.7237e-06	0.0951166	5.49205e-05	0.0950029	8.34467e-06	-0.000215283	0
K01466	0.000165171	0.000324472	0.818534	0.00632863	9.02861e-08	0.00632923	1.39564e-06	0.00631421	1.04198e-05	0.0063286	1.04813e-07	0.00633167	9.11107e-07	0.0063643	1.39983e-05	0.00634585	5.7115e-06	-3.56707e-05	0
K01467	3.1738e-06	1.15531e-05	0.899159	0.057816	8.42144e-07	0.0578298	8.74728e-06	0.0579846	6.33914e-05	0.0578154	8.72332e-07	0.0578472	1.06025e-05	0.0582943	0.000123963	0.0580532	4.35824e-05	-0.000478372	0
K01468	6.39561e-09	3.13385e-07	0.959111	0.0225127	2.36775e-07	0.0225205	1.46543e-06	0.0225608	2.33921e-05	0.0225135	9.7338e-07	0.0225375	4.3622e-06	0.0227556	2.87671e-05	0.0226675	2.94935e-05	-0.00024294	0
K01469	1.91477e-05	5.13353e-05	0.868527	0.003905	1.34827e-07	0.00390803	1.9324e-06	0.00393957	7.94796e-06	0.00390475	7.89926e-08	0.00391236	4.96657e-06	0.00399965	3.0412e-05	0.00394057	7.7435e-06	-9.46484e-05	0
K01470	2.55996e-05	6.54338e-05	0.862734	0.0411934	3.04393e-07	0.0411953	6.45141e-06	0.0412645	1.99194e-05	0.0411916	1.19561e-06	0.0411865	5.81577e-06	0.0411758	1.65028e-05	0.0412152	9.21879e-06	1.75691e-05	1
K01471	3.23512e-06	1.1733e-05	0.898876	0.00034085	2.54861e-08	0.000342676	2.81507e-07	0.000361285	3.56293e-06	0.000340945	7.33573e-08	0.000343899	1.40672e-06	0.000362863	5.43967e-06	0.000353958	4.36119e-06	-2.2013e-05	0
K01473	2.16652e-07	1.40286e-06	0.931883	0.034436	9.54887e-07	0.0344545	1.15039e-05	0.0346259	3.95879e-05	0.0344356	4.74585e-07	0.0344409	6.43635e-06	0.03474	5.92623e-05	0.0345732	3.27789e-05	-0.000304054	0
K01474	1.06825e-07	9.45011e-07	0.938536	0.0315944	8.63638e-07	0.031611	1.09386e-05	0.0317705	3.94151e-05	0.0315939	6.19999e-07	0.0315958	3.56745e-06	0.0318549	4.21803e-05	0.0317086	2.9321e-05	-0.000260483	0
K01476	2.3204e-09	2.71723e-07	0.964676	0.0224531	5.34142e-07	0.0224685	6.39955e-06	0.0225835	1.87871e-05	0.0224557	9.55022e-07	0.0224705	1.63905e-06	0.0227881	3.96469e-05	0.0226646	4.2032e-05	-0.000334966	0
K01479	3.35971e-05	8.18486e-05	0.857068	0.00488564	1.9367e-07	0.00489617	4.47964e-06	0.00489936	3.75154e-06	0.00488692	1.25555e-06	0.00493109	5.20382e-06	0.00496763	1.76962e-05	0.00490428	2.22717e-05	-8.19926e-05	0
K01480	2.45469e-06	9.44818e-06	0.902893	0.049701	2.18557e-07	0.0497019	1.81976e-06	0.0496554	4.72128e-05	0.0497022	1.52037e-06	0.0497065	5.04381e-06	0.0494704	4.89682e-05	0.0495825	2.2301e-05	0.000230611	1
K01482	3.01532e-06	1.10931e-05	0.899915	0.00142663	9.27159e-08	0.00142781	2.91545e-07	0.00143175	1.37386e-06	0.00142644	8.59702e-08	0.00142874	3.82839e-07	0.00146626	1.0039e-05	0.00145857	9.35902e-06	-3.96221e-05	0
K01483	5.51096e-05	0.000125868	0.846115	0.0011511	1.39092e-07	0.00115573	1.89688e-06	0.00117493	5.77878e-06	0.00115087	1.3495e-08	0.00115937	6.44978e-06	0.00121451	2.12922e-05	0.0011829	7.22166e-06	-6.34158e-05	0
K01484	0.000923223	0.00159623	0.764079	0.00207212	7.63189e-08	0.00207514	2.08669e-06	0.00208623	4.16899e-06	0.00207192	6.81227e-08	0.0020799	6.72843e-06	0.00212457	2.29852e-05	0.00207228	8.56536e-06	-5.2444e-05	0
K01485	2.40267e-05	6.20331e-05	0.864021	0.0142662	3.51807e-07	0.014276	6.3605e-06	0.0143391	7.72464e-06	0.0142652	4.3762e-07	0.0142966	9.94042e-06	0.0144763	7.34592e-05	0.0143864	1.49078e-05	-0.000210093	0
K01486	0.00105098	0.00179511	0.75931	0.0227364	4.27555e-07	0.0227489	4.32848e-06	0.0228092	7.91979e-06	0.0227388	2.55459e-06	0.0227518	8.3481e-07	0.022765	3.20106e-05	0.0227447	9.3562e-06	-2.85658e-05	0
K01487	8.47366e-06	2.59851e-05	0.883469	0.0137507	2.14065e-07	0.0137607	5.26635e-07	0.013831	1.44962e-05	0.0137512	1.34759e-06	0.0137703	1.04436e-05	0.0139635	6.42722e-05	0.0138437	1.76426e-05	-0.000212769	0
K01488	4.75243e-09	2.93166e-07	0.960827	0.0380458	2.86848e-07	0.0380455	2.81731e-06	0.0380476	3.21207e-06	0.0380451	4.75645e-07	0.0380477	1.68383e-06	0.0383754	5.09435e-05	0.0382519	4.30811e-05	-0.000329576	0
K01491	7.70283e-09	3.22539e-07	0.957998	0.138445	7.81621e-07	0.138434	2.57561e-06	0.138309	3.7034e-05	0.138445	1.49874e-06	0.138427	4.75485e-06	0.137987	5.96067e-05	0.138121	6.36223e-05	0.000457865	1
K01492	3.38576e-06	1.21708e-05	0.898197	0.000157999	2.25498e-09	0.000157858	1.42865e-08	0.000156495	3.50788e-07	0.000157991	7.87618e-09	0.00015789	1.00006e-08	0.00015438	1.01636e-06	0.0001557	4.81569e-07	3.61892e-06	1
K01493	3.66006e-06	1.29281e-05	0.897025	0.0370066	2.2437e-07	0.0369947	4.32616e-06	0.0368658	4.66364e-05	0.0370073	4.5255e-07	0.0369748	1.1676e-05	0.0365688	0.000121736	0.0367579	4.4083e-05	0.000437852	1
K01494	9.3326e-07	4.37442e-06	0.915716	0.0404343	1.35563e-07	0.0404387	2.70012e-06	0.0405147	2.56008e-05	0.0404336	3.21643e-07	0.0404451	2.16274e-06	0.0406624	5.29588e-05	0.0405652	2.81531e-05	-0.000228059	0
K01495	1.27615e-05	3.66609e-05	0.876198	0.0564984	1.08797e-07	0.0564994	2.09035e-06	0.0564547	3.03221e-05	0.0564981	6.32825e-07	0.0565039	2.39266e-06	0.056386	1.83236e-05	0.0563995	3.04599e-05	0.000112455	1
K01497	7.2131e-05	0.000155541	0.83979	0.0249487	1.97709e-07	0.0249583	7.55761e-07	0.0250244	2.81196e-05	0.0249469	4.95788e-07	0.0249661	1.21645e-05	0.0251774	8.17977e-05	0.0250475	1.9444e-05	-0.000228688	0
K01499	9.10019e-05	0.000191687	0.834108	0.00451824	1.29792e-07	0.00451596	3.05702e-07	0.00450709	1.18693e-06	0.00451805	8.25493e-08	0.00451416	1.54272e-06	0.00457356	2.41474e-05	0.00455516	1.28035e-05	-5.53149e-05	0
K01501	6.38653e-06	2.05901e-05	0.88823	0.00344763	6.09644e-08	0.00344819	4.43646e-07	0.00348668	6.00746e-06	0.00344586	1.1998e-07	0.00345033	2.66723e-06	0.00355611	3.59285e-05	0.00350965	4.81735e-06	-0.000108485	0
K01502	1.43047e-05	4.02899e-05	0.874088	0.00263949	9.08838e-08	0.00264361	1.5574e-06	0.00267835	8.52812e-06	0.00263947	1.92109e-07	0.00264485	4.16671e-06	0.00276973	4.24519e-05	0.00268632	6.57714e-06	-0.000130234	0
K01503	0.000203847	0.000394282	0.812671	4.80891e-05	2.32529e-09	4.80349e-05	2.27987e-08	4.7658e-05	1.82969e-07	4.80831e-05	2.21563e-09	4.80217e-05	3.45486e-08	4.71426e-05	3.54902e-07	4.7502e-05	1.58867e-07	9.46557e-07	1
K01504	1.06818e-05	3.14984e-05	0.879413	0.000404431	1.13214e-07	0.000406793	1.37009e-06	0.000426122	3.25895e-06	0.000404251	1.214e-08	0.000408469	2.38802e-06	0.000430786	7.21127e-06	0.000418773	5.34293e-06	-2.63547e-05	0
K01505	9.11595e-07	4.30206e-06	0.916005	0.00265552	1.30658e-07	0.00266099	3.63313e-06	0.0027018	1.13026e-05	0.00265528	6.87907e-08	0.00267863	4.23854e-06	0.00276544	2.0468e-05	0.00270772	1.71413e-05	-0.000109918	0
K01506	2.31426e-07	1.46825e-06	0.931226	0.00204722	1.46695e-08	0.0020501	7.83151e-07	0.00208803	5.54886e-06	0.00204725	1.26482e-08	0.00205436	5.34786e-06	0.00214119	1.83934e-05	0.00208875	1.19224e-05	-9.39634e-05	0
K01512	3.44844e-06	1.23575e-05	0.897922	0.0505324	3.43147e-07	0.0505266	1.47306e-06	0.0504919	8.08327e-06	0.0505318	2.01369e-06	0.0505199	1.02166e-05	0.0503232	6.11647e-05	0.0504321	1.40875e-05	0.000209168	1
K01514	0.000210995	0.000406742	0.811692	0.0034452	3.7721e-08	0.00344686	6.15403e-07	0.00347056	5.64091e-06	0.0034449	6.9006e-08	0.00344862	1.13084e-06	0.00349227	1.95867e-05	0.00347592	9.08006e-06	-4.70774e-05	0
K01515	1.07735e-08	3.59586e-07	0.955912	0.0586377	7.93194e-08	0.0586323	1.15537e-06	0.058589	8.11292e-06	0.0586367	5.73413e-08	0.0586278	7.62591e-06	0.0584058	3.42809e-05	0.058511	2.92246e-05	0.000231901	1
K01516	2.09845e-07	1.37293e-06	0.932198	0.0668967	3.06548e-07	0.0668893	2.74107e-06	0.0668095	1.12764e-05	0.066897	5.38219e-07	0.0668818	8.28329e-06	0.0666341	5.85367e-05	0.0667512	2.67706e-05	0.000262554	1
K01520	1.03793e-08	3.51523e-07	0.956149	0.0572579	1.13707e-07	0.0572498	1.9715e-06	0.0571749	2.89264e-05	0.0572551	1.88454e-06	0.0572445	6.58844e-06	0.0569978	2.38721e-05	0.0570899	3.72581e-05	0.000260107	1
K01521	0.00828324	0.0121816	0.666654	0.000340374	3.88505e-08	0.000340633	2.9624e-07	0.000341068	8.75077e-07	0.00034024	2.67902e-08	0.00034214	1.18503e-06	0.000358228	5.84301e-06	0.000354016	1.16155e-05	-1.7854e-05	0
K01523	2.51161e-08	4.83362e-07	0.950171	0.0138132	6.10353e-08	0.0138187	1.84327e-06	0.0138854	1.32607e-05	0.0138126	2.07798e-07	0.0138236	6.61225e-06	0.014074	4.68824e-05	0.0139489	2.52458e-05	-0.0002608	0
K01524	1.62377e-05	4.47135e-05	0.871702	0.116342	8.87439e-07	0.11635	4.67514e-06	0.116439	1.6693e-05	0.11634	8.27191e-07	0.116389	5.69641e-06	0.116715	0.000126947	0.116528	1.71055e-05	-0.000373247	0
K01525	0.000577327	0.00102856	0.780505	0.00818708	2.50002e-07	0.00818497	2.62251e-06	0.00814914	4.5978e-06	0.00818638	3.01512e-07	0.00818556	2.86289e-06	0.00816744	1.11343e-05	0.00817094	1.35448e-05	1.96386e-05	1
K01529	5.29003e-05	0.000121264	0.847053	0.00693058	4.89641e-07	0.0069329	1.49867e-06	0.00698761	4.44933e-06	0.00692927	3.98877e-07	0.00693528	4.74276e-06	0.00698798	2.13663e-05	0.00695383	1.59167e-05	-5.73993e-05	0
K01533	0.000600394	0.00106718	0.779183	0.096576	3.13399e-07	0.0965671	2.4046e-06	0.0964425	2.63989e-05	0.0965726	2.04195e-06	0.0966058	1.2306e-05	0.0965913	2.63711e-05	0.0965239	6.05625e-05	-1.53557e-05	0
K01534	0.000268961	0.000507859	0.804635	0.0998278	4.79614e-07	0.0998359	4.40999e-06	0.0997871	5.83989e-05	0.0998364	4.63602e-06	0.0998271	8.83669e-06	0.0994034	0.000194929	0.099583	2.22284e-05	0.00042442	1
K01535	9.311e-05	0.000195472	0.833537	0.00108873	2.66349e-08	0.00108909	3.7666e-08	0.00109696	2.51905e-06	0.00108864	7.16066e-08	0.00108832	2.13579e-07	0.00112999	1.70077e-05	0.00111094	3.2134e-06	-4.12571e-05	0
K01537	2.77926e-07	1.67702e-06	0.929368	0.0496456	4.29182e-07	0.049632	3.85715e-06	0.0495486	3.28101e-05	0.049648	1.56969e-06	0.0496228	1.75666e-05	0.0491619	0.00010324	0.0493946	5.60469e-05	0.000483729	1
K01546	3.95638e-06	1.37845e-05	0.895839	0.0159646	1.38745e-07	0.0159673	2.45317e-06	0.0160334	1.47434e-05	0.0159629	3.04293e-07	0.0159702	7.69806e-06	0.0160674	2.89381e-05	0.0160238	1.1609e-05	-0.000102768	0
K01547	8.40775e-07	4.03958e-06	0.916992	0.0161175	5.88601e-07	0.0161198	2.81638e-06	0.0161964	1.52432e-05	0.0161154	2.52318e-07	0.0161223	7.80299e-06	0.0162477	3.25247e-05	0.0161949	1.35436e-05	-0.000130111	0
K01548	9.34471e-07	4.37416e-06	0.915701	0.0161391	5.98137e-07	0.016142	2.68372e-06	0.0162186	1.53511e-05	0.0161369	2.58473e-07	0.0161445	7.80554e-06	0.0162692	3.28467e-05	0.0162168	1.35861e-05	-0.00013007	0
K01551	0.0362349	0.0492325	0.574059	0.0270667	2.49201e-07	0.0270627	2.33948e-06	0.0270539	2.28863e-05	0.0270683	6.12575e-07	0.0270518	5.80378e-06	0.0270641	2.99003e-05	0.0271172	2.66352e-05	2.66901e-06	1
K01552	0.00227515	0.00365984	0.728574	0.0165447	2.12333e-07	0.0165467	2.1924e-06	0.0165883	1.4799e-05	0.0165417	6.56214e-07	0.0165466	4.85327e-06	0.0165494	1.42171e-05	0.0165556	1.1143e-05	-4.65045e-06	0
K01554	0.0204638	0.0285279	0.613296	0.000266817	1.05111e-08	0.000267435	8.87427e-08	0.000267217	7.59858e-07	0.000266984	2.27207e-08	0.000266947	2.71125e-07	0.000268966	1.62316e-06	0.000271575	2.8581e-06	-2.14845e-06	0
K01555	1.96176e-07	1.30828e-06	0.932859	0.00992977	4.75621e-07	0.00993696	4.77188e-06	0.0100027	1.84668e-05	0.00992887	2.07074e-07	0.00995145	3.35046e-06	0.0101835	5.57501e-05	0.0100583	1.89641e-05	-0.000253744	0
K01556	1.51747e-08	4.12765e-07	0.953674	0.0171816	1.79245e-07	0.0171868	3.41687e-06	0.0172186	1.88208e-05	0.0171837	9.60661e-07	0.0172026	2.98126e-06	0.0174972	4.21369e-05	0.0173602	4.64034e-05	-0.000315542	0
K01560	1.18471e-06	5.26379e-06	0.912724	0.0166601	4.98763e-07	0.0166738	6.36567e-06	0.0168054	2.10499e-05	0.0166606	9.89912e-07	0.0166884	5.513e-06	0.0169676	7.47181e-05	0.0168046	3.82144e-05	-0.000307473	0
K01561	7.72148e-07	3.77282e-06	0.918018	0.00178293	9.79945e-08	0.00178939	1.72467e-06	0.00184236	1.28632e-05	0.00178289	1.10306e-07	0.00179381	4.9272e-06	0.00188917	2.40454e-05	0.00184375	1.17844e-05	-0.000106242	0
K01563	0.01592	0.0225254	0.629093	0.0130574	8.93031e-08	0.0130569	3.57269e-06	0.0130359	1.15873e-05	0.0130568	5.46203e-07	0.0130794	5.89521e-06	0.013038	1.63347e-05	0.0130505	1.73266e-05	1.93932e-05	1
K01564	1.94355e-06	7.82971e-06	0.906162	0.00609396	2.64419e-07	0.00608916	7.46035e-07	0.00603978	9.96412e-06	0.00609359	4.22304e-07	0.0060871	2.47871e-06	0.00600066	2.37229e-05	0.00603878	1.33085e-05	9.33032e-05	1
K01565	6.23759e-08	7.19458e-07	0.943152	0.00109219	1.36035e-08	0.00109121	2.33653e-07	0.00108188	1.877e-06	0.00109211	8.9722e-08	0.00109091	3.88693e-07	0.00107089	4.09936e-06	0.0010771	2.52638e-06	2.12965e-05	1
K01567	2.30624e-05	5.99918e-05	0.864846	0.0179713	3.02876e-07	0.0179705	1.70283e-06	0.0180113	2.99435e-05	0.0179709	7.16366e-07	0.0179673	2.29624e-06	0.0181246	4.2755e-05	0.018049	2.36567e-05	-0.000153292	0
K01569	2.8211e-08	5.15635e-07	0.949326	0.00430325	1.61073e-07	0.00430387	1.04072e-06	0.00430653	5.67793e-06	0.00430503	8.91193e-07	0.00430355	4.22656e-07	0.00424937	9.18505e-06	0.00428344	4.8024e-06	5.38872e-05	1
K01571	2.77842e-07	1.67798e-06	0.929371	0.0159077	6.68216e-08	0.0159066	2.618e-06	0.0158807	2.57621e-05	0.0159085	1.78899e-08	0.0158976	3.3821e-06	0.0157048	3.93006e-05	0.0157956	2.3928e-05	0.000202905	1
K01572	6.19248e-07	3.15282e-06	0.920618	0.0213366	4.40791e-07	0.0213224	4.4594e-06	0.0211906	2.73333e-05	0.0213368	6.17121e-07	0.0213138	6.82994e-06	0.0209526	9.33463e-05	0.0211283	3.77545e-05	0.000383916	1
K01573	0.0024193	0.00387727	0.725947	0.000342396	5.21286e-08	0.000342127	1.96315e-07	0.000340712	2.99163e-07	0.000342209	3.46751e-08	0.00034423	3.05954e-06	0.000348447	2.93707e-06	0.000347335	1.06665e-06	-6.05128e-06	0
K01574	2.0927e-06	8.28091e-06	0.905139	0.00166355	2.12468e-07	0.00167055	6.35426e-07	0.00173339	7.44751e-06	0.00166356	1.3621e-07	0.00167538	4.95544e-06	0.00175698	2.53913e-05	0.0017244	1.49936e-05	-9.34261e-05	0
K01575	1.63704e-08	4.28422e-07	0.953163	0.00416246	2.22403e-08	0.00415936	9.3161e-07	0.00412647	4.86129e-06	0.00416219	2.4308e-07	0.00415812	1.53389e-06	0.00407317	1.55755e-05	0.0041072	9.4115e-06	8.92911e-05	1
K01576	0.000400377	0.000733936	0.792447	0.00114516	2.99251e-08	0.00114624	3.0231e-07	0.00116173	4.35666e-06	0.00114529	1.95001e-08	0.00114744	1.32138e-06	0.00117169	9.45829e-06	0.0011599	7.98445e-06	-2.6525e-05	0
K01577	1.1393e-07	9.80254e-07	0.937958	0.000269726	7.9268e-08	0.000270582	3.00915e-07	0.000290127	4.60823e-06	0.000269537	1.52859e-08	0.000271798	1.01344e-06	0.00030957	7.64342e-06	0.00028995	3.7045e-06	-3.98444e-05	0
K01578	5.5145e-07	2.85391e-06	0.92195	0.00133734	5.30819e-08	0.00134034	8.55777e-07	0.00137969	9.33565e-06	0.00133724	3.55179e-08	0.00134173	2.42859e-06	0.001421	2.01174e-05	0.00139442	9.26004e-06	-8.36613e-05	0
K01579	6.74173e-08	7.45258e-07	0.942507	0.0428455	4.63114e-07	0.0428368	5.86125e-06	0.0426937	2.81365e-05	0.0428476	5.72654e-07	0.0428387	9.82393e-06	0.0425001	5.77728e-05	0.0426549	4.8626e-05	0.000345463	1
K01580	3.04953e-05	7.54087e-05	0.859114	0.00395591	1.20579e-07	0.00395617	6.50858e-07	0.00395453	3.87038e-06	0.00395589	7.39814e-08	0.0039561	6.58496e-07	0.00397559	1.14399e-05	0.0039989	1.14469e-05	-1.96848e-05	0
K01581	5.07724e-05	0.000117085	0.847989	0.00744887	5.09779e-08	0.00745517	3.11426e-06	0.00755076	2.22193e-05	0.0074488	1.36654e-07	0.00746023	8.78021e-06	0.00761178	6.08578e-05	0.00753004	1.26808e-05	-0.000162907	0
K01582	3.73923e-08	6.07867e-07	0.947216	0.00830678	3.14804e-08	0.00831099	1.8405e-06	0.00829376	1.39919e-05	0.00831122	3.16766e-06	0.00831352	1.31172e-06	0.00814405	2.93653e-05	0.00821658	1.92365e-05	0.000162728	1
K01583	1.00986e-07	9.27811e-07	0.939035	0.00239054	1.34693e-07	0.00238921	6.71797e-07	0.00237332	4.52674e-06	0.00239116	2.36371e-07	0.00238809	7.37572e-07	0.00233719	1.03168e-05	0.00236085	5.8782e-06	5.33431e-05	1
K01584	0.00148797	0.0024772	0.745981	0.000920605	1.02316e-07	0.000921828	6.85383e-07	0.000936593	6.32242e-06	0.000920382	5.79856e-08	0.000924443	4.182e-06	0.000944943	1.11422e-05	0.000931826	6.35842e-07	-2.43375e-05	0
K01585	4.44052e-05	0.000103999	0.851	0.020411	4.10794e-07	0.0204012	1.27842e-06	0.0203435	7.60845e-06	0.0204077	9.77243e-07	0.0204119	2.08825e-06	0.0204671	3.48196e-05	0.0204111	8.78112e-06	-5.61712e-05	0
K01586	3.53344e-08	5.86839e-07	0.947647	0.070698	4.16849e-07	0.0706911	9.84724e-07	0.0706615	1.19234e-05	0.0706971	8.04182e-07	0.0706865	3.43685e-06	0.0706029	1.56286e-05	0.0706148	1.15288e-05	9.50994e-05	1
K01588	1.86901e-07	1.26598e-06	0.93333	0.0658119	7.59078e-08	0.0658042	2.29373e-06	0.0657416	1.12868e-05	0.0658118	6.52716e-07	0.065796	7.58908e-06	0.0656022	4.54697e-05	0.0656934	2.10474e-05	0.000209774	1
K01589	4.51036e-08	6.29537e-07	0.945762	0.0248462	4.97869e-07	0.0248563	3.02406e-06	0.0249094	1.45417e-05	0.024847	7.80695e-07	0.0248726	7.78593e-06	0.0251383	4.33263e-05	0.0249966	4.34722e-05	-0.000292047	0
K01590	1.43872e-07	1.05971e-06	0.935819	0.000841863	2.75153e-08	0.000844762	1.44841e-06	0.000863349	5.0163e-06	0.000841785	1.30432e-07	0.000844936	1.45546e-06	0.000872738	6.05919e-06	0.000863876	1.50325e-06	-3.08746e-05	0
K01591	4.39084e-09	2.97415e-07	0.961272	0.0634698	2.06233e-08	0.0634627	2.39061e-06	0.063396	1.34824e-05	0.0634697	6.44735e-07	0.0634567	6.68715e-06	0.0631779	3.7108e-05	0.0632968	3.8196e-05	0.000291979	1
K01592	0.00581963	0.00872566	0.685059	6.86836e-06	7.518e-10	6.86663e-06	9.62404e-09	6.75059e-06	6.46342e-08	6.86853e-06	5.45509e-10	6.85897e-06	4.01749e-09	6.59832e-06	1.39549e-07	6.77753e-06	6.50498e-08	2.70041e-07	1
K01593	1.09836e-05	3.23331e-05	0.878915	0.00779266	4.52704e-08	0.00779034	4.42445e-07	0.007793	9.0178e-07	0.00779235	1.50084e-07	0.00778746	1.61613e-06	0.00786458	2.32256e-05	0.00785651	2.0292e-05	-7.192e-05	0
K01595	3.13104e-09	2.77338e-07	0.963116	0.0276445	2.96362e-07	0.0276412	1.01909e-06	0.0276667	1.62718e-05	0.0276428	8.73417e-07	0.0276369	3.89793e-06	0.0279929	4.98533e-05	0.0278332	4.03874e-05	-0.000348434	0
K01596	0.00267297	0.00425814	0.721621	0.0199236	3.31903e-07	0.0199196	4.16401e-06	0.0198676	1.35498e-05	0.0199226	5.9722e-07	0.0199196	5.59603e-06	0.0199384	3.46573e-05	0.0199516	1.22316e-05	-1.47444e-05	0
K01598	4.14862e-08	6.08552e-07	0.946415	0.00273735	4.94333e-08	0.00273499	5.97239e-07	0.00271295	3.32681e-06	0.00273722	1.81701e-07	0.002734	1.26309e-06	0.00267559	1.09461e-05	0.00269706	8.25109e-06	6.17551e-05	1
K01599	2.03956e-05	5.41557e-05	0.86729	0.10081	7.08081e-07	0.1008	6.06023e-06	0.100775	1.30749e-05	0.100811	1.05154e-06	0.100763	1.99704e-05	0.101122	4.77752e-05	0.100993	0.000118638	-0.000311244	0
K01601	2.09944e-09	2.7368e-07	0.965182	0.00944392	3.30984e-08	0.00944336	4.10953e-07	0.00948711	1.24945e-05	0.00944339	2.66744e-07	0.00943973	8.67551e-07	0.00959845	1.9193e-05	0.00954563	1.81976e-05	-0.000154528	0
K01602	1.68304e-06	6.98387e-06	0.90812	0.0025911	5.72774e-08	0.00259217	3.69604e-07	0.00262373	6.50967e-06	0.00259095	4.86838e-08	0.00259085	2.66128e-07	0.00267197	2.36682e-05	0.00263992	4.88504e-06	-8.08679e-05	0
K01607	4.86526e-06	1.63811e-05	0.892621	0.0219344	2.28753e-07	0.021949	2.1332e-06	0.0220479	3.1639e-05	0.021933	5.20595e-07	0.0219516	1.32483e-05	0.0222214	8.34321e-05	0.0221171	3.03985e-05	-0.000286989	0
K01608	7.8111e-05	0.000166873	0.837866	0.00162745	5.40353e-08	0.00163092	1.23195e-06	0.00166365	4.2974e-06	0.00162738	1.60893e-08	0.00163469	4.78402e-06	0.00166698	1.61512e-05	0.00165112	6.19637e-06	-3.95278e-05	0
K01609	6.95857e-08	7.57114e-07	0.942243	0.0611929	2.48076e-08	0.0611864	1.53115e-06	0.0611244	5.49817e-06	0.0611938	7.68776e-07	0.0611775	8.3901e-06	0.0610186	3.4595e-05	0.0610944	1.76855e-05	0.000174368	1
K01610	0.000151952	0.000300555	0.820804	0.0254133	2.60282e-07	0.0254153	3.42174e-06	0.0253751	2.24714e-06	0.0254157	5.15007e-07	0.0254225	1.21207e-06	0.0252935	5.63082e-05	0.0253325	1.13208e-05	0.000119778	1
K01611	4.4726e-09	2.97127e-07	0.961169	0.033231	4.01952e-07	0.0332262	3.81173e-06	0.033176	1.80619e-05	0.0332346	1.99533e-06	0.0332113	6.21329e-06	0.0329608	2.41395e-05	0.0330901	3.94508e-05	0.000270206	1
K01613	1.78618e-05	4.83759e-05	0.869876	0.0478596	5.71755e-07	0.0478522	4.49256e-06	0.0477859	4.31634e-05	0.0478606	8.80384e-07	0.0478556	1.14232e-06	0.0476991	3.4701e-05	0.0477602	2.31567e-05	0.000160528	1
K01615	3.02288e-07	1.78505e-06	0.928499	0.00142444	8.10473e-08	0.00142372	1.18126e-07	0.00141342	2.3578e-06	0.00142431	1.51633e-08	0.00142279	5.76342e-07	0.00139921	5.6648e-06	0.00140975	2.41431e-06	2.52309e-05	1
K01616	0.00109943	0.0018737	0.757626	0.000267131	2.87316e-08	0.000266873	1.07435e-07	0.000264659	7.19615e-07	0.000266985	1.72435e-08	0.000266749	5.70217e-08	0.000263547	7.7755e-07	0.000267541	1.77898e-06	3.5846e-06	1
K01617	5.28342e-05	0.000121192	0.847082	0.00635972	5.58012e-07	0.00636536	1.77056e-06	0.00638887	1.42001e-05	0.00636074	1.41193e-06	0.00637397	4.15148e-06	0.00655916	7.10211e-05	0.00642898	1.88016e-05	-0.000199435	0
K01618	8.17922e-06	2.52165e-05	0.884076	0.000452799	2.3182e-08	0.000454277	3.71805e-07	0.000474082	4.05159e-06	0.000452953	4.91855e-08	0.000455768	8.49798e-07	0.000482863	9.14228e-06	0.000465394	3.36087e-06	-3.00647e-05	0
K01619	2.43762e-06	9.39293e-06	0.902992	0.0492575	1.69089e-07	0.049251	2.13984e-06	0.0491726	2.09832e-05	0.0492589	5.67329e-07	0.0492506	9.8795e-06	0.0490018	7.16074e-05	0.049115	2.35998e-05	0.000255709	1
K01620	2.36903e-09	2.72794e-07	0.96457	0.0420717	3.71709e-07	0.0420721	4.78205e-06	0.0421149	3.48724e-06	0.0420702	2.75886e-07	0.0420808	3.34147e-06	0.0422697	2.14773e-05	0.0421655	2.66517e-05	-0.00019801	0
K01621	0.000230977	0.000442668	0.809094	0.00276032	6.39713e-08	0.00275857	3.29141e-07	0.00274756	2.26016e-06	0.00275969	9.1444e-08	0.00275962	2.46994e-07	0.00275413	1.67818e-06	0.0027577	4.62882e-06	6.18864e-06	1
K01622	3.82077e-06	1.33727e-05	0.896372	0.0211821	2.64865e-07	0.0211794	1.99705e-06	0.0211895	3.66181e-06	0.0211825	6.80181e-07	0.0211627	7.24254e-06	0.0210131	5.13563e-05	0.0211168	1.07591e-05	0.000168919	1
K01623	0.0026793	0.00426626	0.721518	0.0389988	3.71809e-08	0.0389921	1.7662e-06	0.0389768	2.13732e-05	0.0389979	1.8321e-06	0.0389938	3.46638e-06	0.0390477	1.78006e-05	0.0390158	2.00502e-05	-4.8853e-05	0
K01624	7.27005e-08	7.78741e-07	0.941875	0.0533992	2.26989e-07	0.0533933	5.42128e-06	0.0533248	4.22756e-05	0.0534	9.49665e-07	0.0533952	5.0959e-06	0.0530344	4.13734e-05	0.0531888	6.25095e-05	0.000364747	1
K01625	0.0156217	0.0221259	0.63025	0.0909918	3.46747e-07	0.0909882	7.31246e-06	0.0909237	6.84765e-05	0.0909892	2.38588e-06	0.0910161	5.11658e-06	0.0909191	2.8373e-05	0.0908674	6.76029e-05	7.27852e-05	1
K01626	0.00049288	0.00088865	0.785754	0.0380632	2.22958e-07	0.0380615	3.12591e-06	0.038056	1.22271e-05	0.0380606	1.44831e-06	0.0380656	1.04152e-05	0.0381949	6.1428e-05	0.0381109	1.39146e-05	-0.000131697	0
K01628	0.000559598	0.00100007	0.781551	0.041808	1.66315e-07	0.0418008	3.40242e-06	0.0418173	1.57557e-05	0.0418066	8.23633e-07	0.0417802	9.89024e-06	0.0417104	2.00314e-05	0.0417986	3.82873e-05	9.76183e-05	1
K01629	1.75719e-06	7.21356e-06	0.907538	0.000895126	3.21756e-08	0.000894431	3.12195e-07	0.000888562	1.70276e-07	0.000895005	3.92839e-08	0.000894167	3.08646e-07	0.000880671	3.53141e-06	0.000887476	2.36645e-06	1.44552e-05	1
K01631	7.15976e-06	2.26289e-05	0.886331	0.00149371	1.19609e-07	0.00149898	2.25291e-06	0.0015464	1.05175e-05	0.00149349	2.88716e-08	0.00150274	4.86775e-06	0.00160909	3.39839e-05	0.00156017	1.47327e-05	-0.000115377	0
K01632	0.000771522	0.00134948	0.770513	0.000856601	2.28991e-08	0.000856973	5.15035e-07	0.00085436	1.94657e-06	0.000856407	3.83759e-08	0.000858675	7.16857e-07	0.000867747	5.33235e-06	0.000861409	1.69249e-06	-1.11453e-05	0
K01633	0.00028839	0.000541143	0.802555	0.040094	3.59374e-07	0.0401004	1.87618e-06	0.0400915	2.8146e-05	0.0400956	1.48573e-06	0.0401108	5.61684e-06	0.0402066	1.9026e-05	0.0401016	3.61632e-05	-0.000112539	0
K01634	6.34702e-07	3.21257e-06	0.920332	0.00568306	1.58218e-07	0.00568144	5.78229e-07	0.00566643	3.14791e-06	0.00568319	1.3548e-07	0.00568065	3.0167e-06	0.00577573	1.47062e-05	0.00573483	2.39682e-05	-9.26647e-05	0
K01635	0.000106996	0.000221327	0.830024	0.00791857	3.35381e-08	0.00791883	7.71921e-07	0.00794165	1.46297e-05	0.00791847	2.56849e-07	0.00791338	1.01379e-06	0.0079872	2.54503e-05	0.00799272	2.41888e-05	-6.86317e-05	0
K01636	0.0018799	0.00307632	0.736557	0.00190902	8.98065e-08	0.00191229	6.50073e-07	0.00193569	1.28092e-06	0.0019091	5.75914e-08	0.00191394	2.30485e-06	0.00193167	1.16376e-05	0.00192427	1.09439e-05	-2.26556e-05	0
K01637	2.83313e-06	1.06093e-05	0.900827	0.0129113	1.32899e-07	0.0129225	3.39557e-06	0.0129627	8.5567e-06	0.0129128	1.11263e-06	0.0129396	7.15416e-06	0.0131266	4.07921e-05	0.0130141	4.69671e-05	-0.000215276	0
K01638	1.08598e-07	9.558e-07	0.938389	0.0244838	6.99128e-07	0.0245009	5.29692e-06	0.0245931	1.31441e-05	0.0244863	2.1758e-06	0.0245116	9.29455e-06	0.0247764	4.73618e-05	0.024646	4.64977e-05	-0.000292656	0
K01639	7.10508e-07	3.52651e-06	0.919009	0.00658573	1.04412e-07	0.00658084	9.80092e-07	0.00656602	2.43817e-06	0.00658437	1.85904e-07	0.00658142	3.76661e-07	0.00654234	1.24658e-05	0.00654036	6.67861e-06	4.339e-05	1
K01640	0.00211615	0.00342401	0.731636	0.0272535	5.25951e-07	0.0272617	2.45342e-06	0.027277	2.68042e-05	0.0272529	6.16574e-07	0.0272721	3.70367e-06	0.0273582	4.71308e-05	0.0273022	1.11795e-05	-0.000104737	0
K01643	3.29194e-06	1.18954e-05	0.898616	0.00346491	1.20697e-07	0.00346266	1.03097e-06	0.00345653	4.67052e-06	0.0034645	9.33473e-08	0.00346214	4.56837e-07	0.00341006	1.42544e-05	0.00344519	6.36143e-06	5.48447e-05	1
K01644	1.63669e-05	4.49796e-05	0.871551	0.0530784	1.84963e-06	0.0531088	9.59576e-06	0.0533885	5.29648e-05	0.0530754	3.66083e-07	0.053125	2.41735e-05	0.0537196	0.000211349	0.0534194	6.99757e-05	-0.000641157	0
K01646	0.000240102	0.000458251	0.807969	0.00077121	3.23127e-08	0.000770826	3.41708e-07	0.000769276	1.05982e-06	0.000771124	5.64612e-08	0.000770982	1.01029e-07	0.000760958	3.76814e-06	0.000767242	2.13644e-06	1.02516e-05	1
K01647	0.000376993	0.000693277	0.794342	0.0777085	5.88021e-07	0.0777095	2.90604e-06	0.0777077	9.94909e-06	0.07771	3.18793e-07	0.0777072	1.21596e-06	0.0777716	3.09269e-05	0.077758	1.14453e-05	-6.31573e-05	0
K01648	0.000914013	0.00158269	0.764443	0.000634345	1.54807e-08	0.000633932	1.36884e-07	0.000654833	9.67936e-06	0.000634379	3.81244e-08	0.000633861	2.82216e-07	0.000649756	7.44515e-06	0.000654599	6.72876e-06	-1.54111e-05	0
K01649	0.000301892	0.000564791	0.801178	0.10498	2.43363e-07	0.104965	5.83811e-06	0.104894	2.80086e-05	0.104979	1.8675e-06	0.104939	1.62619e-05	0.104793	6.2707e-05	0.10491	3.88502e-05	0.00018695	1
K01652	2.46667e-06	9.47843e-06	0.902823	0.128708	6.42315e-07	0.128722	1.11457e-05	0.128882	4.93889e-05	0.128706	1.93373e-06	0.128676	4.06522e-06	0.128878	4.37254e-05	0.128804	1.72371e-05	-0.000170194	0
K01653	1.17222e-05	3.41868e-05	0.877745	0.0630344	2.80175e-07	0.0630266	4.27774e-06	0.0629748	8.67817e-06	0.0630335	1.86568e-06	0.0630018	6.83973e-06	0.0628622	4.82353e-05	0.0629548	2.6811e-05	0.000172223	1
K01654	5.65563e-06	1.86425e-05	0.890214	0.0215615	3.47516e-07	0.0215634	3.08051e-06	0.0215538	1.83243e-05	0.0215632	1.20007e-06	0.0215814	8.37702e-06	0.0216752	1.98084e-05	0.0216516	3.14822e-05	-0.000113654	0
K01655	8.72385e-06	2.66106e-05	0.882967	0.00596336	1.41697e-07	0.00596106	2.73095e-07	0.00598042	1.17676e-05	0.00596353	9.26893e-08	0.00595703	2.79865e-06	0.00603825	1.95129e-05	0.00603871	2.31421e-05	-7.48848e-05	0
K01657	0.000122612	0.000248206	0.826504	0.0615331	9.48437e-08	0.0615277	2.39591e-06	0.0614704	1.02486e-05	0.0615342	7.68916e-07	0.061519	6.62779e-06	0.061411	4.93246e-05	0.0614706	1.08056e-05	0.000122095	1
K01658	2.75506e-06	1.03731e-05	0.901233	0.0545729	5.08803e-07	0.0545637	3.34709e-07	0.0544893	1.35652e-05	0.0545731	1.83905e-06	0.0545696	1.08926e-05	0.0544288	4.09024e-05	0.0544882	1.44554e-05	0.000144097	1
K01659	8.76071e-06	2.67113e-05	0.882894	0.00657584	1.75094e-07	0.00657609	2.27845e-06	0.00654469	3.20351e-06	0.006575	4.28881e-07	0.0065792	3.5721e-06	0.00653111	1.20026e-05	0.00654479	1.20593e-05	4.4727e-05	1
K01661	0.0363698	0.049406	0.573788	0.0216999	4.46461e-07	0.0217046	3.43641e-06	0.0216818	2.56713e-05	0.0216995	4.86659e-07	0.021709	7.38192e-06	0.0217413	2.43324e-05	0.0217319	2.31872e-05	-4.13884e-05	0
K01662	2.58463e-08	4.8525e-07	0.949964	0.0594486	1.38757e-07	0.0594424	3.0937e-06	0.0593509	3.26631e-05	0.0594479	6.29475e-07	0.0594407	5.32229e-06	0.0591386	3.39806e-05	0.0592688	4.77841e-05	0.00031004	1
K01663	3.54224e-07	2.02426e-06	0.926828	8.93039e-05	7.72942e-09	8.92076e-05	1.30038e-08	8.82016e-05	2.13604e-07	8.92909e-05	7.09161e-09	8.91666e-05	5.22273e-08	8.72187e-05	3.05591e-07	8.81471e-05	4.091e-07	2.08523e-06	1
K01664	3.11588e-09	2.79579e-07	0.963142	0.00850925	5.7003e-07	0.00851409	9.75284e-07	0.0085261	1.69029e-06	0.00851131	2.44014e-06	0.00851914	4.09522e-06	0.00846789	7.99848e-06	0.00847753	4.50302e-06	4.13632e-05	1
K01665	1.13e-08	3.71771e-07	0.955607	0.0276597	2.4142e-07	0.0276577	3.33968e-06	0.027608	1.22314e-05	0.0276618	1.67132e-06	0.0276699	2.303e-06	0.0274463	3.24128e-05	0.027533	2.83737e-05	0.00021341	1
K01666	1.59663e-05	4.40012e-05	0.872022	0.0119459	3.59529e-08	0.0119474	6.81008e-07	0.0119347	1.34052e-05	0.0119476	1.17902e-06	0.0119488	1.20901e-06	0.0120937	4.55543e-05	0.0120158	2.72056e-05	-0.00014788	0
K01667	0.00233967	0.00375925	0.727382	0.006771	8.67758e-08	0.00677038	8.19193e-07	0.00676086	7.40096e-06	0.00677128	9.8901e-08	0.00676828	2.63308e-06	0.0068068	2.6597e-05	0.00681688	1.70268e-05	-3.57969e-05	0
K01669	4.65154e-08	6.36386e-07	0.945519	0.046616	3.32095e-07	0.0466051	3.82714e-06	0.0466015	3.68461e-05	0.046614	1.57341e-06	0.046594	2.43465e-06	0.0468055	8.30167e-06	0.0467519	3.31984e-05	-0.000189432	0
K01671	2.90738e-06	1.07821e-05	0.90045	1.12973e-05	2.07779e-09	1.13682e-05	4.03338e-08	1.21264e-05	2.15072e-07	1.1302e-05	6.00669e-09	1.137e-05	5.86741e-08	1.30596e-05	4.7746e-07	1.262e-05	2.71914e-07	-1.76228e-06	0
K01673	4.94327e-06	1.66033e-05	0.892369	0.0669756	3.10328e-07	0.0669762	3.99088e-06	0.0669938	5.65957e-05	0.0669748	2.94118e-07	0.0669932	2.63307e-06	0.0672153	4.98879e-05	0.0670946	1.79113e-05	-0.000239662	0
K01674	0.000241736	0.00046086	0.807772	0.00245773	3.21451e-08	0.00245925	3.85539e-07	0.00247585	4.82092e-06	0.00245766	6.75646e-08	0.00246397	2.1972e-06	0.00250821	1.9674e-05	0.00248076	8.35953e-06	-5.04786e-05	0
K01676	2.80813e-08	5.14625e-07	0.94936	0.0219572	3.01789e-07	0.0219654	1.78947e-06	0.0220166	3.11064e-05	0.0219582	6.82172e-07	0.0219646	7.18698e-06	0.022282	4.81361e-05	0.0221469	4.17539e-05	-0.000324775	0
K01677	4.42781e-08	6.25598e-07	0.945907	0.0291089	2.83027e-07	0.0290978	3.23889e-06	0.0290297	2.59286e-05	0.0291084	7.6274e-07	0.0290798	1.03769e-05	0.0286701	8.23115e-05	0.0288799	4.23076e-05	0.000438791	1
K01678	3.9769e-08	5.99921e-07	0.946742	0.0285499	2.77029e-07	0.0285393	3.14826e-06	0.0284733	2.25657e-05	0.0285493	7.50152e-07	0.0285217	1.008e-05	0.0281257	7.96585e-05	0.0283286	4.03865e-05	0.000424154	1
K01679	1.6918e-05	4.61092e-05	0.870919	0.0335238	1.76096e-07	0.0335284	2.53832e-06	0.0335077	5.26346e-06	0.033524	1.79483e-07	0.0335422	5.47074e-06	0.0336193	1.21316e-05	0.0335498	3.13372e-05	-9.54688e-05	0
K01681	6.98261e-09	3.11244e-07	0.95859	0.0646817	1.67764e-07	0.0646772	2.22257e-06	0.0646281	6.6826e-06	0.0646791	1.91911e-06	0.064673	1.67028e-06	0.0645652	1.57843e-05	0.0646248	1.36328e-05	0.00011653	1
K01682	1.98944e-05	5.30081e-05	0.867779	0.00285311	1.06404e-07	0.00285553	1.73218e-06	0.00286755	5.35213e-06	0.00285241	1.11383e-07	0.00285896	5.65572e-06	0.00295642	3.74524e-05	0.00291853	7.61036e-06	-0.000103305	0
K01684	3.15447e-05	7.74767e-05	0.858403	0.006105	1.85074e-07	0.00611093	4.21673e-06	0.00613737	1.6206e-05	0.00610491	3.05135e-07	0.00612601	2.55535e-06	0.00621599	2.9482e-05	0.00616539	2.18108e-05	-0.000110992	0
K01685	9.42811e-06	2.83953e-05	0.881618	0.0207606	1.11788e-07	0.0207559	1.81988e-06	0.0207659	1.68557e-05	0.0207576	4.29428e-07	0.0207691	1.74319e-06	0.0208698	2.44794e-05	0.0207763	2.07826e-05	-0.000109172	0
K01686	0.00447551	0.00685768	0.697984	0.0119799	6.51768e-08	0.0119837	6.63831e-06	0.0119761	1.51749e-05	0.0119803	5.40106e-07	0.0120248	5.29913e-06	0.0120648	3.46113e-05	0.0120028	3.57752e-05	-8.48549e-05	0
K01687	7.77349e-07	3.78485e-06	0.917938	0.0805445	1.78431e-08	0.0805538	5.8711e-06	0.0807277	2.6952e-05	0.0805429	7.69753e-07	0.0805541	1.16411e-05	0.0808022	6.88224e-05	0.0806485	1.5814e-05	-0.00025768	0
K01689	9.68803e-08	9.05746e-07	0.939401	0.0693301	1.45479e-07	0.0693203	2.98548e-06	0.0692415	1.03028e-05	0.0693297	7.46656e-07	0.0693131	7.31291e-06	0.0690696	5.36409e-05	0.069174	2.86595e-05	0.000260464	1
K01690	5.18109e-05	0.000119162	0.847528	0.00305872	1.07711e-07	0.00306405	3.09805e-06	0.00310411	1.01965e-05	0.00305827	3.50759e-08	0.00307318	1.07017e-05	0.00322892	5.66477e-05	0.0031264	2.56622e-05	-0.000170202	0
K01692	7.4595e-06	2.33837e-05	0.885641	0.198606	7.31704e-06	0.1987	2.3878e-05	0.199475	7.12758e-05	0.198602	4.17203e-06	0.198743	7.19386e-05	0.200804	0.00070308	0.199802	0.000180037	-0.00219789	0
K01693	2.85723e-06	1.06821e-05	0.900704	0.0592795	8.21443e-08	0.0592734	4.02168e-06	0.059248	7.06956e-06	0.0592795	1.98091e-07	0.0592508	7.06829e-06	0.0591141	3.40931e-05	0.0592027	3.3054e-05	0.000165391	1
K01695	3.48605e-06	1.24664e-05	0.897759	0.061204	4.81593e-08	0.0612005	1.21319e-06	0.0611487	4.63404e-06	0.061205	6.82974e-07	0.0611932	6.25617e-06	0.061083	3.57873e-05	0.061144	9.16698e-06	0.000121008	1
K01696	1.92709e-06	7.77247e-06	0.906279	0.0622042	1.23091e-07	0.0622006	1.71432e-06	0.0621535	4.81426e-06	0.0622054	8.32817e-07	0.0621929	6.36563e-06	0.0620663	3.8186e-05	0.0621358	1.10475e-05	0.000137875	1
K01697	0.000259009	0.000490004	0.805749	0.0156846	3.14087e-07	0.0156841	7.54959e-07	0.0156271	2.08335e-05	0.0156839	7.08352e-07	0.0157008	3.29767e-06	0.0156244	1.59909e-05	0.0156353	2.86659e-05	6.02526e-05	1
K01698	9.5323e-08	9.03411e-07	0.939544	0.063502	1.83317e-07	0.0634971	1.41528e-06	0.0634459	7.78129e-06	0.0635019	5.62053e-07	0.0634911	5.3771e-06	0.0633356	3.38155e-05	0.0634047	1.81998e-05	0.000166398	1
K01699	3.19507e-06	1.16122e-05	0.89906	0.000414683	2.29802e-08	0.000416003	1.51868e-07	0.00043162	3.14542e-06	0.000414691	2.47691e-08	0.000416479	1.37806e-06	0.000429435	3.3774e-06	0.000425297	3.67736e-06	-1.47522e-05	0
K01703	0.0215418	0.0299763	0.609964	0.148704	3.90645e-07	0.148695	6.00175e-06	0.148671	4.34325e-05	0.148704	1.33463e-06	0.148651	1.64206e-05	0.148564	8.54898e-05	0.148638	9.1868e-06	0.000140095	1
K01705	3.20827e-07	1.87371e-06	0.927876	0.000240416	7.46284e-09	0.000240197	5.44909e-08	0.000238398	7.81047e-07	0.000240403	1.68958e-08	0.000240064	1.40612e-07	0.000234556	1.01841e-06	0.000237224	7.8312e-07	5.8608e-06	1
K01706	1.57123e-05	4.34052e-05	0.872326	0.00345664	2.00742e-07	0.00346263	2.42189e-06	0.00351833	1.87804e-05	0.00345664	1.95982e-07	0.00346702	8.49871e-06	0.00355083	2.33158e-05	0.00351865	1.78166e-05	-9.41875e-05	0
K01707	0.000214485	0.000413125	0.811223	0.000705826	8.65484e-08	0.000708827	1.13058e-06	0.000730491	6.63921e-06	0.000705887	2.47703e-08	0.000712403	4.08691e-06	0.000746372	1.57612e-05	0.000724459	4.01155e-06	-4.05465e-05	0
K01708	1.05547e-05	3.11768e-05	0.879626	0.000447735	7.88484e-08	0.000449963	1.04103e-06	0.000471156	6.67865e-06	0.000447539	1.26505e-08	0.000452968	3.92445e-06	0.00049779	1.41294e-05	0.000472119	5.19169e-06	-5.00557e-05	0
K01709	4.28683e-05	0.000100947	0.851781	0.0190346	4.07567e-07	0.0190304	1.73396e-06	0.019018	2.8438e-05	0.0190342	6.79734e-07	0.0190353	6.23058e-06	0.0191271	1.75275e-05	0.0191107	2.90781e-05	-9.25074e-05	0
K01710	0.000619639	0.00109941	0.778112	0.109433	9.87314e-07	0.109416	2.28294e-06	0.109411	5.25176e-05	0.10943	3.48127e-06	0.109407	1.54067e-05	0.109584	7.18995e-05	0.109559	3.84255e-05	-0.000150522	0
K01711	7.33797e-07	3.62129e-06	0.918626	0.0536754	3.25927e-07	0.0536681	3.30689e-06	0.0536793	1.96878e-05	0.053673	2.04535e-06	0.0536629	1.1823e-05	0.0538272	2.98482e-05	0.0537993	3.39249e-05	-0.00015189	0
K01712	7.73383e-05	0.00016553	0.838108	0.0209458	2.63677e-07	0.0209506	1.06634e-06	0.0209449	1.98477e-05	0.0209461	8.07486e-07	0.0209677	3.46334e-06	0.0210341	1.15425e-05	0.0210034	2.97837e-05	-8.83255e-05	0
K01713	2.59076e-05	6.59283e-05	0.86249	0.000232874	2.66079e-08	0.000233462	9.93483e-08	0.000236889	8.24678e-07	0.000232992	5.00255e-08	0.000234394	1.80228e-07	0.000235105	8.15175e-07	0.000235925	9.26679e-07	-2.23014e-06	0
K01714	0.000508491	0.000915124	0.78473	0.10464	5.6918e-07	0.104654	7.88719e-06	0.104791	2.15211e-05	0.104639	9.58562e-08	0.104672	1.10379e-05	0.104731	7.07916e-05	0.104626	1.7841e-05	-9.07283e-05	0
K01715	1.37737e-06	5.95884e-06	0.910778	0.027248	1.56067e-07	0.0272407	1.447e-06	0.0271715	1.01585e-05	0.0272472	1.10187e-06	0.0272388	9.23481e-06	0.0269816	6.44771e-05	0.0270644	4.85356e-05	0.000266434	1
K01716	0.00201787	0.00327802	0.733625	0.00588503	1.25947e-07	0.00588713	1.2676e-06	0.00591461	7.50329e-06	0.00588419	2.81917e-07	0.00589084	7.02037e-06	0.00595291	3.60248e-05	0.00592034	6.1951e-06	-6.78843e-05	0
K01718	7.79194e-06	2.42279e-05	0.884903	0.000581536	6.00895e-08	0.000583602	1.40864e-06	0.000599379	4.42257e-06	0.000581472	1.40615e-08	0.000582562	6.72613e-07	0.000634315	1.58386e-05	0.000597218	3.90707e-06	-5.27788e-05	0
K01719	6.37991e-06	2.0588e-05	0.888247	0.0278889	8.06675e-08	0.027899	2.92466e-06	0.0279578	1.98459e-05	0.02789	4.0304e-07	0.0279163	8.4633e-06	0.0281073	4.28495e-05	0.0280124	5.18157e-05	-0.000218364	0
K01720	1.95098e-06	7.84593e-06	0.906109	0.0152636	4.9462e-08	0.015263	2.18659e-06	0.0152482	1.78564e-05	0.0152622	7.96479e-07	0.0152561	1.97466e-06	0.015145	2.68726e-05	0.0151872	1.80932e-05	0.00011864	1
K01721	1.79306e-06	7.34335e-06	0.907264	0.00477787	2.13153e-07	0.0047834	1.73893e-06	0.00485611	1.24249e-05	0.00477756	6.39281e-08	0.00478475	4.92807e-06	0.00492329	3.97736e-05	0.00488231	2.13693e-05	-0.000145425	0
K01724	3.19441e-08	5.53137e-07	0.948406	0.0397804	3.13908e-07	0.0397818	5.83933e-06	0.0398095	5.75939e-06	0.0397788	1.49541e-06	0.0397993	2.77213e-06	0.0400465	4.84657e-05	0.039902	2.86627e-05	-0.000266046	0
K01725	9.66003e-07	4.49435e-06	0.915291	0.00101859	2.79658e-08	0.00102272	1.20292e-06	0.00105062	5.65092e-06	0.00101822	3.94434e-08	0.00102494	2.73415e-06	0.00109275	2.05543e-05	0.00106685	1.83234e-06	-7.41513e-05	0
K01728	2.88882e-06	1.07479e-05	0.900543	0.00625451	7.14602e-08	0.00625163	6.49252e-07	0.00621789	4.54323e-06	0.00625487	5.78505e-07	0.0062516	1.72067e-07	0.00619407	1.51829e-05	0.00621811	1.19725e-05	6.04323e-05	1
K01729	7.12038e-05	0.000153733	0.8401	0.00101025	1.48229e-07	0.00101023	5.50435e-07	0.00100377	6.43133e-07	0.00101004	8.56809e-08	0.00101337	4.59264e-06	0.00099727	2.29409e-06	0.00100174	3.39174e-06	1.29775e-05	1
K01730	0.0179126	0.0252105	0.621775	0.00295946	2.39677e-08	0.00296025	5.8045e-07	0.00297085	1.3176e-05	0.00295948	2.44941e-07	0.00295801	4.56474e-07	0.00296994	9.04491e-07	0.00297805	6.69531e-06	-1.04809e-05	0
K01731	0.00907072	0.0132382	0.661715	2.16046e-05	4.37524e-09	2.16594e-05	7.05336e-08	2.18347e-05	1.23147e-07	2.16131e-05	8.90235e-09	2.1777e-05	1.80889e-07	2.32818e-05	3.54775e-07	2.30263e-05	1.18676e-06	-1.67721e-06	0
K01732	0.00495152	0.00752697	0.693084	1.17767e-05	6.8301e-10	1.17881e-05	2.25675e-08	1.16147e-05	5.10702e-08	1.17748e-05	2.3881e-09	1.17493e-05	1.45192e-08	1.15371e-05	1.06571e-07	1.16337e-05	1.08513e-07	2.39541e-07	1
K01733	0.000167332	0.00032853	0.818177	0.101094	1.83633e-07	0.10109	6.10942e-06	0.101147	7.5267e-06	0.101093	1.58161e-06	0.101061	1.38877e-05	0.101236	6.24127e-05	0.101232	5.1244e-05	-0.000141848	0
K01734	8.76798e-05	0.000185254	0.835032	0.0236969	1.26523e-07	0.0236987	1.44446e-06	0.0236729	3.78969e-05	0.023699	1.19253e-06	0.0237004	4.57347e-06	0.0235277	6.23842e-05	0.0235904	1.57835e-05	0.00016921	1
K01735	5.51832e-06	1.82771e-05	0.890611	0.0707139	1.21799e-07	0.0707027	3.52929e-06	0.0706371	2.51959e-06	0.0707131	9.31938e-07	0.070696	6.64819e-06	0.0705203	5.06056e-05	0.0705708	4.27008e-05	0.00019358	1
K01736	1.79947e-07	1.23216e-06	0.933697	0.0672766	9.44607e-08	0.0672678	2.78358e-06	0.0671975	1.18939e-05	0.0672762	6.90501e-07	0.06726	8.08867e-06	0.067028	5.34823e-05	0.0671376	2.63216e-05	0.000248592	1
K01737	4.31386e-05	0.00010141	0.851642	0.0767585	8.51858e-07	0.0767476	1.703e-06	0.076632	2.54445e-05	0.0767606	6.74886e-07	0.0767591	1.65258e-05	0.0764857	9.76055e-05	0.0766326	3.16628e-05	0.000272808	1
K01738	1.83418e-08	4.40012e-07	0.952387	0.0975264	5.11185e-07	0.0975312	8.84207e-07	0.0975239	7.31235e-06	0.0975294	1.55906e-06	0.0975212	1.71343e-06	0.0974033	2.35278e-05	0.0974364	1.50984e-05	0.00012305	1
K01739	4.58696e-09	2.96181e-07	0.961027	0.0330607	5.14757e-07	0.0330728	5.69716e-06	0.0331125	2.70111e-06	0.0330618	6.11683e-07	0.0330801	6.0052e-06	0.0333005	2.79728e-05	0.0332216	3.59225e-05	-0.000239824	0
K01740	0.00838103	0.0123123	0.66602	0.0554201	2.46217e-07	0.0554211	2.64415e-06	0.0553978	1.84529e-05	0.0554198	1.17173e-07	0.0554154	7.47e-06	0.0554497	2.94665e-05	0.0554585	6.51529e-06	-2.9582e-05	0
K01744	6.77326e-06	2.1645e-05	0.887257	0.0240199	1.65267e-07	0.024017	7.8426e-07	0.0239648	1.16488e-05	0.024021	6.15853e-07	0.024022	3.00276e-06	0.0238932	3.14921e-05	0.0239659	2.55698e-05	0.000126706	1
K01745	2.355e-08	4.64876e-07	0.950633	0.0281101	2.87889e-07	0.0281204	3.75178e-06	0.0281641	1.26785e-05	0.0281099	7.486e-07	0.0281369	7.24346e-06	0.028395	4.8506e-05	0.0282649	3.13709e-05	-0.000284909	0
K01746	4.25769e-06	1.4635e-05	0.894709	0.00108352	4.38595e-08	0.00108268	2.53798e-07	0.00108497	3.8387e-06	0.00108343	4.68033e-08	0.00108235	4.16589e-07	0.00106175	5.56508e-06	0.00107044	3.04429e-06	2.17721e-05	1
K01749	1.25949e-08	3.93747e-07	0.954906	0.0623353	1.98542e-08	0.0623313	1.81553e-06	0.0622924	7.25538e-06	0.0623355	4.64517e-07	0.0623254	5.32847e-06	0.0621772	2.63682e-05	0.0622504	1.50982e-05	0.000158105	1
K01750	5.0875e-07	2.69345e-06	0.922862	0.029024	6.06503e-07	0.0290468	8.6686e-06	0.0292554	2.85837e-05	0.0290213	3.82326e-07	0.0290557	1.77772e-05	0.0294576	0.000106068	0.0292661	4.21858e-05	-0.000433617	0
K01751	0.00010607	0.00021974	0.830246	0.00217301	1.32469e-07	0.00217352	3.11556e-07	0.00220828	9.59376e-06	0.00217088	5.95219e-08	0.00217582	2.22497e-06	0.0022291	2.30979e-05	0.00220337	4.10161e-06	-5.60935e-05	0
K01752	7.75481e-05	0.000165876	0.838042	0.0337349	1.66468e-07	0.0337436	4.7165e-06	0.0337199	7.25379e-06	0.0337383	2.27812e-06	0.0337549	5.2141e-06	0.0336042	5.49027e-05	0.0336432	2.7878e-05	0.000130628	1
K01753	6.96899e-05	0.000150937	0.840614	0.000731146	1.89405e-08	0.00073645	1.75828e-06	0.000752377	4.7852e-06	0.000731124	4.46542e-08	0.000740639	5.70357e-06	0.000754859	4.6365e-06	0.000746366	5.12735e-06	-2.37125e-05	0
K01754	3.52033e-08	5.8891e-07	0.947675	0.0762328	3.09718e-07	0.0762508	7.82485e-06	0.076439	5.3253e-05	0.076231	8.72411e-07	0.0762488	1.29481e-05	0.0768664	9.98009e-05	0.0766035	8.32325e-05	-0.000633596	0
K01755	3.6969e-07	2.09531e-06	0.926371	0.0648655	2.74046e-07	0.0648674	1.32819e-06	0.0648636	4.93756e-06	0.064866	8.10418e-07	0.0648657	4.96986e-06	0.0647867	1.67306e-05	0.0648359	1.00447e-05	7.88069e-05	1
K01756	1.22943e-07	1.01483e-06	0.937268	0.0669925	1.03664e-07	0.0669856	3.05467e-06	0.0669173	1.42914e-05	0.0669919	6.60396e-07	0.0669808	8.59417e-06	0.0667861	4.0405e-05	0.0668784	2.33817e-05	0.000206376	1
K01759	9.69593e-07	4.50499e-06	0.915245	0.0488548	7.048e-07	0.0488628	4.93317e-06	0.0489583	4.35472e-05	0.0488572	1.01548e-06	0.0488765	1.53637e-05	0.0492199	7.61822e-05	0.0490331	4.76233e-05	-0.000365101	0
K01760	0.000924073	0.0015969	0.764045	0.0223392	1.79059e-07	0.0223516	1.62293e-06	0.0223973	1.9618e-05	0.0223415	9.61261e-07	0.02235	9.12372e-06	0.0224089	2.46857e-05	0.0223565	1.88428e-05	-6.97516e-05	0
K01761	6.56404e-07	3.29825e-06	0.91994	0.0128897	1.1219e-07	0.0128952	2.83836e-06	0.012922	1.9574e-06	0.0128909	1.07459e-06	0.0129108	3.09886e-06	0.0130378	2.49196e-05	0.0129497	2.85706e-05	-0.000148066	0
K01766	0.0195647	0.0273739	0.616184	8.83159e-05	1.25855e-07	8.91411e-05	6.52208e-07	9.00604e-05	3.58133e-07	8.81766e-05	1.49533e-08	9.15175e-05	3.55573e-06	9.5627e-05	3.71033e-06	9.4043e-05	2.10828e-06	-7.31113e-06	0
K01768	2.61163e-05	6.63374e-05	0.862326	0.0631207	2.70779e-07	0.0631325	6.33934e-06	0.0634952	0.000134297	0.0631171	1.9383e-06	0.0631542	1.51533e-05	0.0637723	0.000207183	0.0634788	5.70293e-05	-0.00065162	0
K01769	0.000209948	0.000404838	0.811833	4.25909e-05	5.34334e-09	4.25608e-05	2.81197e-08	4.21604e-05	5.46013e-08	4.2589e-05	1.30213e-09	4.25405e-05	2.87192e-08	4.24824e-05	1.56917e-07	4.25856e-05	6.50686e-08	1.08434e-07	1
K01770	4.24947e-07	2.33013e-06	0.924861	0.0496922	1.6164e-07	0.0496862	3.45737e-06	0.0495657	2.68379e-05	0.0496917	9.12369e-08	0.0496821	9.21319e-06	0.0493878	6.04248e-05	0.0495236	4.76848e-05	0.000304399	1
K01772	6.9652e-06	2.21355e-05	0.886791	0.0457245	1.78117e-07	0.0457292	1.26612e-06	0.0457712	1.79423e-05	0.0457242	4.64249e-07	0.0457316	9.18269e-07	0.0458704	4.11676e-05	0.0458063	1.86763e-05	-0.000145883	0
K01774	5.97041e-08	7.0512e-07	0.943512	0.000534407	1.33042e-08	0.000533848	1.30001e-07	0.000528125	9.88122e-07	0.000534374	3.86217e-08	0.000533622	3.14227e-07	0.000519523	2.7958e-06	0.000524976	1.8309e-06	1.48836e-05	1
K01775	3.88372e-08	6.12616e-07	0.946925	0.0747617	7.16451e-08	0.0747597	2.08567e-06	0.0746917	3.04429e-05	0.0747629	2.42442e-07	0.0747651	6.47545e-06	0.0744618	5.10086e-05	0.0745772	3.48344e-05	0.000299905	1
K01776	5.79149e-09	3.03132e-07	0.959693	0.0539453	7.19325e-08	0.0539381	3.93446e-06	0.0538653	1.05176e-05	0.0539456	1.76897e-07	0.0539402	3.84963e-06	0.0537204	2.44344e-05	0.0538066	3.49395e-05	0.000224914	1
K01777	1.04692e-05	3.09638e-05	0.879771	0.00835153	1.48228e-07	0.00835479	3.05658e-06	0.00839531	1.38336e-05	0.00835047	2.31406e-07	0.00835169	9.51153e-07	0.00839044	9.12703e-06	0.00836959	4.73509e-06	-3.8905e-05	0
K01778	6.65525e-09	3.08598e-07	0.958876	0.0622405	1.03635e-07	0.0622343	2.01366e-06	0.0621635	9.70786e-06	0.0622395	8.0148e-07	0.0622305	4.97944e-06	0.0619463	3.73147e-05	0.0620542	4.38477e-05	0.000294245	1
K01779	0.000340771	0.000631711	0.797481	0.0153267	4.66895e-07	0.0153329	3.66005e-06	0.0153955	1.30925e-05	0.0153258	1.01153e-06	0.0153415	6.52224e-06	0.0154398	4.05744e-05	0.0153484	3.07271e-05	-0.000113114	0
K01780	5.18933e-06	1.73203e-05	0.891597	3.43878e-05	2.83995e-08	3.43136e-05	5.34608e-09	3.39009e-05	1.14178e-07	3.43427e-05	2.72754e-09	3.42948e-05	2.00874e-08	3.32965e-05	2.75722e-07	3.38535e-05	1.61612e-07	1.0913e-06	1
K01781	9.73937e-07	4.5191e-06	0.915189	0.000186234	9.71142e-09	0.000187139	2.88803e-07	0.00020487	5.37612e-06	0.000186242	7.87612e-09	0.000187244	4.63078e-07	0.000205105	3.47316e-06	0.000195602	8.37278e-07	-1.88711e-05	0
K01783	0.000110207	0.000227223	0.829266	0.072655	1.09429e-07	0.0726453	2.71847e-06	0.0725963	9.38667e-06	0.0726537	7.3935e-07	0.0726354	8.26352e-06	0.0725057	5.77765e-05	0.0725869	9.09507e-06	0.000149295	1
K01784	0.0463176	0.0621134	0.555609	0.175446	6.22635e-07	0.175424	1.36387e-06	0.175318	4.34646e-05	0.175444	3.01711e-06	0.175427	2.3408e-05	0.175391	0.000100257	0.175482	2.58973e-05	5.47617e-05	1
K01785	6.7166e-06	2.14838e-05	0.887397	0.0260969	8.94215e-09	0.0261004	3.30756e-06	0.0261239	1.63533e-05	0.0260969	2.80793e-07	0.0261149	3.15637e-06	0.0262517	4.52558e-05	0.0261617	8.34471e-06	-0.000154826	0
K01786	4.37972e-05	0.000102679	0.851306	0.0088744	1.16568e-07	0.00887051	8.49351e-07	0.00886794	7.49595e-06	0.00887319	2.19769e-07	0.00887178	7.83606e-07	0.00895894	2.12191e-05	0.00892618	2.91202e-05	-8.45427e-05	0
K01787	0.00255722	0.00408127	0.723551	0.00179398	4.3116e-08	0.00179254	2.21626e-07	0.00178072	6.88392e-07	0.00179396	9.33676e-08	0.00179182	8.89963e-07	0.00178295	8.5295e-06	0.00178144	3.59571e-06	1.10335e-05	1
K01788	3.32896e-05	8.11852e-05	0.857264	0.0047181	3.94901e-08	0.00471724	1.93939e-07	0.00473017	7.03231e-06	0.0047171	1.50252e-07	0.00471664	5.76022e-07	0.00478606	2.12829e-05	0.00476583	1.73793e-05	-6.79601e-05	0
K01789	0.000242561	0.000461668	0.807673	0.000742091	1.30641e-08	0.000742693	4.4976e-07	0.000752381	4.52394e-06	0.000742077	2.02522e-08	0.000742819	4.2265e-07	0.000767233	1.06395e-05	0.00075855	3.17896e-06	-2.51419e-05	0
K01791	1.47219e-07	1.07406e-06	0.935604	0.0529292	5.65939e-07	0.0529178	6.91089e-06	0.052832	2.66603e-05	0.0529299	4.86349e-07	0.0529035	3.64649e-06	0.052594	5.66993e-05	0.0527525	5.00389e-05	0.000335217	1
K01792	8.29794e-06	2.55483e-05	0.883829	0.00336397	5.74442e-08	0.00336612	4.14326e-07	0.00338771	5.85152e-06	0.00336344	1.29794e-07	0.00337141	5.41147e-06	0.00346063	2.91093e-05	0.00341988	1.28325e-05	-9.66612e-05	0
K01795	8.03707e-06	2.48559e-05	0.884375	0.0338414	8.01732e-07	0.0338316	2.99331e-06	0.0337676	2.6971e-05	0.0338403	1.18682e-06	0.0338327	8.06967e-06	0.0336624	4.68522e-05	0.0337753	1.89226e-05	0.000179009	1
K01796	2.67715e-07	1.6354e-06	0.929752	0.0155653	4.30971e-07	0.0155684	2.30037e-06	0.0156037	1.28318e-05	0.0155652	2.33233e-07	0.0155716	4.10786e-06	0.0157651	4.22716e-05	0.0156702	2.5487e-05	-0.000199869	0
K01797	6.11031e-06	1.98384e-05	0.888956	0.00320386	7.30108e-08	0.00321478	4.47244e-06	0.00331334	1.62067e-05	0.00320356	1.1663e-07	0.00322521	1.02942e-05	0.00340095	5.68942e-05	0.00328476	2.17659e-05	-0.000197091	0
K01798	0.00057042	0.00101783	0.78091	0.000288691	2.5198e-08	0.000289552	5.77062e-07	0.000289572	1.24536e-06	0.000288543	4.93057e-09	0.000291364	5.11235e-07	0.000300384	4.02289e-06	0.000295705	3.88744e-06	-1.16927e-05	0
K01799	3.1253e-05	7.68697e-05	0.858599	0.00312985	5.8063e-08	0.00313288	9.98389e-07	0.00315265	2.19773e-06	0.00312999	1.40371e-07	0.00313523	3.37238e-06	0.00319178	2.30092e-05	0.00317495	7.83794e-06	-6.19344e-05	0
K01800	3.11709e-05	7.67223e-05	0.858654	0.0047854	7.06845e-08	0.00479029	3.02453e-06	0.00485078	1.15476e-05	0.00478483	1.00438e-07	0.00479951	1.04804e-05	0.0049541	5.32073e-05	0.00484545	2.52552e-05	-0.000168697	0
K01801	0.0460034	0.0618	0.556135	3.43897e-06	1.84294e-09	3.44045e-06	5.28443e-09	3.68515e-06	2.08836e-07	3.43866e-06	5.14724e-10	3.44883e-06	3.72304e-09	4.02352e-06	3.91062e-07	3.65494e-06	1.85062e-07	-5.84555e-07	0
K01802	9.74515e-05	0.000203473	0.832394	0.0650031	2.09383e-07	0.065008	8.6139e-06	0.0650623	7.99813e-06	0.0649981	2.47308e-06	0.0650459	6.2758e-06	0.0652956	8.56025e-05	0.0650982	7.57069e-05	-0.000292563	0
K01803	5.13818e-08	6.62307e-07	0.944728	0.0690759	4.80251e-08	0.0690687	2.67898e-06	0.0690113	1.45889e-05	0.069077	5.56958e-07	0.0690629	6.00867e-06	0.0688197	5.00578e-05	0.0689311	2.44844e-05	0.000256222	1
K01804	2.17816e-06	8.57488e-06	0.904581	0.00807767	2.54915e-07	0.00807887	6.73433e-07	0.00807211	5.04372e-06	0.00807812	2.71798e-07	0.00807816	3.84643e-07	0.00812721	6.59815e-06	0.00811518	1.53498e-05	-4.95324e-05	0
K01805	3.86292e-05	9.23491e-05	0.854064	0.0243424	3.25265e-07	0.0243412	2.92786e-06	0.0242947	2.69399e-05	0.0243409	4.56854e-07	0.0243505	2.70299e-06	0.0242677	1.04352e-05	0.0242796	1.97214e-05	7.47271e-05	1
K01807	0.0486705	0.0651423	0.551756	0.0272743	3.76167e-07	0.0272728	6.28528e-07	0.027285	6.14154e-06	0.0272727	1.30195e-06	0.0272645	2.75649e-06	0.0273149	7.60328e-06	0.0272954	3.6899e-05	-4.06091e-05	0
K01808	4.71247e-06	1.59444e-05	0.893124	0.0597245	1.3575e-07	0.0597151	3.26222e-06	0.0596539	3.43893e-05	0.0597253	1.38919e-06	0.0597105	1.11609e-05	0.0594524	7.44671e-05	0.0595753	2.76258e-05	0.000272085	1
K01809	0.0109953	0.015876	0.650961	0.054887	1.42814e-07	0.0548836	3.02886e-06	0.0548911	8.93016e-06	0.0548846	1.74523e-06	0.0548851	6.14477e-06	0.054897	1.81164e-06	0.0548999	8.96593e-07	-9.97502e-06	0
K01810	1.04346e-07	9.44854e-07	0.938745	0.0611715	2.19202e-07	0.0611566	5.88064e-06	0.0610118	2.4408e-05	0.0611708	7.54998e-07	0.0611581	6.59312e-06	0.0608973	5.63727e-05	0.0610058	2.92169e-05	0.000274233	1
K01812	3.08214e-06	1.12908e-05	0.899593	0.0164932	8.54692e-08	0.0164943	5.98634e-06	0.0165046	1.72658e-05	0.0164924	6.92795e-07	0.016521	2.17692e-06	0.0166312	1.00584e-05	0.0165445	3.52987e-05	-0.000138031	0
K01813	0.000369596	0.000680943	0.794962	0.00357984	8.4484e-08	0.0035782	2.88746e-07	0.00357258	6.8475e-06	0.00357983	1.47979e-07	0.00357664	7.75258e-07	0.00354707	1.31925e-05	0.00356353	1.72134e-06	3.27748e-05	1
K01814	5.07715e-09	2.85187e-07	0.960452	0.0608516	1.94456e-07	0.0608447	1.65997e-06	0.0607809	1.08394e-05	0.060851	5.05199e-07	0.0608392	5.50418e-06	0.0605861	2.68716e-05	0.06069	4.17425e-05	0.000265486	1
K01815	3.60964e-05	8.70169e-05	0.855532	0.00730237	5.77154e-08	0.00730082	1.81207e-06	0.00726802	1.63649e-05	0.00730226	2.12478e-07	0.00731245	4.33905e-06	0.00725475	9.63911e-06	0.00726679	1.19686e-05	4.76198e-05	1
K01816	2.30321e-07	1.46527e-06	0.931273	0.0245096	2.42338e-07	0.0245127	3.66161e-06	0.0245809	2.16967e-05	0.0245078	1.01186e-06	0.0245308	1.09426e-05	0.0247954	1.39215e-05	0.0246377	6.42697e-05	-0.000285743	0
K01817	0.0108739	0.0157106	0.651593	0.0593849	8.62919e-08	0.0593821	1.8754e-06	0.05935	7.4455e-06	0.0593861	3.46258e-07	0.0593876	9.32572e-06	0.0593386	3.21406e-05	0.0593549	1.34284e-05	4.62494e-05	1
K01818	9.32146e-05	0.000195572	0.833509	0.00516826	8.99669e-08	0.00516665	2.06904e-07	0.00516357	2.36544e-06	0.00516837	1.71189e-07	0.00516366	1.3216e-06	0.00523059	2.52116e-05	0.0052168	1.80789e-05	-6.23249e-05	0
K01819	0.000246251	0.000467918	0.807232	0.000225694	1.50077e-08	0.000225838	1.70498e-08	0.000227381	8.63387e-07	0.000225967	1.3273e-07	0.000225877	7.68981e-08	0.000222798	7.91666e-07	0.000224151	1.3146e-06	2.89603e-06	1
K01820	0.00515603	0.00780522	0.691096	0.0118861	2.58454e-07	0.0118785	1.35549e-06	0.0118238	6.04487e-06	0.0118857	6.52519e-07	0.0118736	4.04964e-06	0.0118632	3.45328e-05	0.011858	5.42155e-06	2.28941e-05	1
K01821	1.62652e-06	6.81897e-06	0.908579	0.0171273	3.35081e-07	0.0171447	2.24656e-06	0.0172588	3.3945e-05	0.0171311	2.40403e-06	0.017146	1.11488e-05	0.0174633	8.50571e-05	0.0173072	3.33136e-05	-0.000335927	0
K01822	0.000153536	0.000303253	0.820523	0.00129271	4.01678e-08	0.00129465	3.68197e-07	0.00130803	2.58643e-06	0.00129249	3.67483e-08	0.00129751	1.93095e-06	0.00134607	2.00872e-05	0.00131145	8.18664e-06	-5.33592e-05	0
K01826	1.52045e-05	4.22388e-05	0.872946	0.00134957	4.94432e-08	0.00135349	1.2915e-06	0.00138014	7.58231e-06	0.00134959	2.25552e-07	0.00135722	5.08031e-06	0.00140552	1.83001e-05	0.00138819	3.28773e-06	-5.59504e-05	0
K01829	0.000116006	0.000236915	0.827944	0.00480162	1.31403e-07	0.00480183	1.31292e-06	0.00478902	1.0068e-05	0.00480198	1.04106e-07	0.00480104	3.29495e-07	0.00476873	1.26092e-05	0.00476743	7.07391e-06	3.28894e-05	1
K01834	7.38717e-05	0.000158997	0.839217	0.184915	5.28831e-07	0.184889	1.16927e-05	0.184725	5.03956e-05	0.184919	3.38204e-07	0.184852	3.46922e-05	0.184375	0.000192532	0.184733	4.36017e-05	0.000540351	1
K01835	7.38382e-06	2.31991e-05	0.885813	0.0290655	4.49939e-07	0.0290648	1.49598e-06	0.0290774	1.39135e-05	0.0290635	5.77516e-07	0.0290597	2.83317e-06	0.029206	4.21143e-05	0.029123	1.63765e-05	-0.000140469	0
K01838	8.86874e-06	2.70049e-05	0.882682	0.0065033	4.41449e-08	0.00650226	1.03549e-06	0.00648153	8.90101e-06	0.00650296	2.0171e-07	0.00650018	4.33854e-07	0.00646107	8.22177e-06	0.0064698	1.02444e-05	4.22295e-05	1
K01839	1.15705e-07	9.86921e-07	0.937819	0.0145688	1.28196e-07	0.0145709	1.35942e-06	0.0145571	1.29187e-05	0.0145713	1.56066e-06	0.0145681	1.19803e-06	0.014386	3.74196e-05	0.0144536	2.54295e-05	0.000182829	1
K01840	5.81527e-06	1.90506e-05	0.889763	0.101195	3.99935e-07	0.101178	7.17882e-06	0.10095	4.5854e-05	0.101195	1.86298e-06	0.101172	2.08214e-05	0.100733	0.00013949	0.100949	4.39287e-05	0.000461257	1
K01841	0.000242012	0.000461132	0.807739	0.00376509	5.462e-08	0.00376484	1.4655e-07	0.00375877	3.79133e-06	0.00376497	1.61675e-07	0.00376354	6.52827e-07	0.00373996	9.70275e-06	0.00375438	3.56167e-06	2.51357e-05	1
K01843	5.24912e-08	6.63001e-07	0.944556	0.0315379	1.01075e-07	0.0315306	3.72575e-06	0.0314882	2.35867e-05	0.0315384	3.27171e-07	0.0315193	6.213e-06	0.0312582	5.09242e-05	0.0313504	3.4011e-05	0.000279717	1
K01844	0.00711356	0.0105399	0.674742	0.00437456	1.53646e-07	0.00437556	1.49967e-06	0.00436548	8.97981e-06	0.0043743	1.20952e-07	0.00437883	2.64852e-06	0.00436551	5.69092e-06	0.00435334	1.01038e-05	9.05279e-06	1
K01845	8.3606e-07	4.02252e-06	0.91706	0.0864478	4.79487e-07	0.0864471	5.69194e-06	0.0863858	2.08963e-05	0.0864521	1.55328e-06	0.0864234	1.22582e-05	0.0861424	7.49517e-05	0.0862876	3.21504e-05	0.000305423	1
K01846	5.74279e-08	6.96087e-07	0.943829	0.00398199	9.74645e-08	0.00397949	7.41156e-07	0.00395658	7.30991e-06	0.00398187	1.67411e-07	0.00397757	1.79373e-06	0.00393427	7.57165e-06	0.00394573	4.88724e-06	4.77159e-05	1
K01847	7.56869e-07	3.71393e-06	0.918257	0.0203316	5.72994e-07	0.0203433	4.11922e-06	0.0203908	1.34879e-05	0.0203342	1.96318e-06	0.0203791	5.87937e-06	0.0205495	4.7849e-05	0.020437	2.65192e-05	-0.000217883	0
K01848	1.19949e-07	9.9847e-07	0.937492	0.0336151	2.43244e-07	0.0336173	5.26725e-06	0.0336428	8.52567e-06	0.033615	6.74823e-07	0.0335978	9.52979e-06	0.0338045	2.10264e-05	0.0337719	4.73524e-05	-0.000189337	0
K01849	5.56671e-06	1.84109e-05	0.89047	0.0289619	2.94249e-07	0.0289621	4.83772e-06	0.0289673	7.163e-06	0.0289615	4.77894e-07	0.0289463	8.98361e-06	0.0290476	1.08243e-05	0.0290352	3.06004e-05	-8.57101e-05	0
K01850	5.63269e-06	1.85847e-05	0.89028	0.00120514	8.55445e-08	0.00120567	4.78106e-07	0.0012026	2.34048e-06	0.0012048	3.94208e-08	0.00120657	8.11671e-07	0.00120017	1.52202e-06	0.00121182	9.7255e-07	4.9739e-06	1
K01852	0.0028022	0.00443029	0.719546	0.000190273	4.40566e-08	0.000189934	1.20754e-08	0.000188489	4.9766e-07	0.000190068	3.89102e-08	0.0001899	2.46094e-08	0.000193167	5.23907e-07	0.000191856	2.2121e-06	-2.89384e-06	0
K01854	1.70887e-08	4.24697e-07	0.952872	0.0161706	2.53374e-07	0.016169	9.78235e-07	0.0161409	1.12092e-05	0.0161699	5.49347e-07	0.0161841	3.61875e-06	0.0162552	1.34541e-05	0.0162006	8.0797e-06	-8.46805e-05	0
K01856	1.69085e-05	4.61013e-05	0.87093	0.00437831	2.185e-07	0.00438295	4.25371e-06	0.00440031	3.99816e-06	0.00437798	1.14628e-07	0.00439897	3.15418e-06	0.00440224	7.37461e-06	0.00439186	8.72695e-07	-2.39242e-05	0
K01857	5.0645e-06	1.69528e-05	0.891985	0.00167605	3.71509e-08	0.00168363	5.47616e-07	0.00172996	7.91334e-06	0.00167573	2.02049e-08	0.00168789	4.92075e-06	0.00177528	2.84797e-05	0.00173551	1.3015e-05	-9.92238e-05	0
K01858	5.72614e-08	6.96512e-07	0.943853	0.0277039	2.95455e-07	0.0277052	5.16623e-06	0.0277609	1.35683e-05	0.0277031	6.92288e-07	0.0276924	5.50761e-06	0.0279017	2.10667e-05	0.0278475	4.23578e-05	-0.000197775	0
K01865	2.25877e-07	1.44901e-06	0.931468	0.000803018	1.77364e-07	0.000802252	2.5451e-07	0.000794804	1.1995e-06	0.000803378	2.76103e-07	0.000801682	2.63204e-07	0.000783723	4.31395e-06	0.000790507	2.33125e-06	1.92955e-05	1
K01866	1.06332e-07	9.44275e-07	0.938577	0.0684566	1.06218e-07	0.0684493	2.98299e-06	0.068375	1.14632e-05	0.0684582	3.59002e-07	0.0684437	6.72894e-06	0.0681974	5.27564e-05	0.068315	2.90483e-05	0.000259209	1
K01867	6.49371e-08	7.34289e-07	0.942819	0.0689076	1.2485e-07	0.0688996	3.35384e-06	0.0688218	1.30776e-05	0.0689078	9.27766e-07	0.0688952	6.90425e-06	0.0686446	5.18318e-05	0.06876	2.73366e-05	0.000263067	1
K01868	8.96564e-08	8.76147e-07	0.940079	0.070671	5.31098e-08	0.0706612	3.77238e-06	0.0705656	1.46657e-05	0.0706711	1.04789e-06	0.0706528	8.96698e-06	0.0703397	6.77996e-05	0.07048	3.515e-05	0.000331294	1
K01869	1.14769e-07	9.85013e-07	0.937892	0.065535	4.90487e-08	0.0655279	2.3653e-06	0.0654659	7.52837e-06	0.0655346	7.60339e-07	0.0655205	7.15411e-06	0.0653052	4.56057e-05	0.0654057	2.87461e-05	0.000229791	1
K01870	1.13187e-07	9.77508e-07	0.938017	0.0685883	1.02945e-07	0.0685802	3.11912e-06	0.0684991	1.35489e-05	0.0685895	4.92176e-07	0.0685747	7.30662e-06	0.0683122	5.77115e-05	0.0684315	2.91009e-05	0.000276105	1
K01872	1.4354e-07	1.05839e-06	0.93584	0.0679067	2.75675e-07	0.0678972	2.88168e-06	0.0678179	1.30201e-05	0.0679058	6.03913e-07	0.0678892	8.61021e-06	0.0676378	5.63752e-05	0.0677545	2.91593e-05	0.000268877	1
K01873	8.49163e-08	8.50271e-07	0.94055	0.0686783	1.26187e-07	0.068668	3.09763e-06	0.0685779	1.53578e-05	0.068678	8.03863e-07	0.0686592	9.0545e-06	0.0683794	6.12151e-05	0.0685013	3.00312e-05	0.0002989	1
K01874	5.53473e-08	6.81631e-07	0.944129	0.070332	1.27123e-07	0.0703237	3.1513e-06	0.0702492	1.3254e-05	0.0703318	7.73862e-07	0.0703152	7.90332e-06	0.0700555	5.42054e-05	0.0701722	2.77425e-05	0.000276492	1
K01875	9.44989e-08	9.01786e-07	0.93962	0.0687855	5.59376e-08	0.0687759	3.05763e-06	0.0687068	1.49109e-05	0.068784	7.28609e-07	0.0687682	8.06097e-06	0.0685225	5.23579e-05	0.0686342	2.83681e-05	0.000263038	1
K01876	1.06529e-07	9.43605e-07	0.93856	0.0699456	2.9058e-07	0.0699351	3.27185e-06	0.0698521	1.59345e-05	0.069945	5.53226e-07	0.0699265	9.35564e-06	0.0696255	6.3959e-05	0.0697678	3.63567e-05	0.000320056	1
K01880	8.34764e-07	4.02469e-06	0.917079	0.034346	3.70871e-07	0.0343426	2.48852e-06	0.0342674	3.93198e-05	0.034346	1.09145e-06	0.0343417	9.91507e-06	0.0340234	7.53638e-05	0.0341671	3.27559e-05	0.000322607	1
K01881	1.44845e-07	1.06348e-06	0.935756	0.0708613	1.48399e-07	0.070852	3.31018e-06	0.0707694	1.5788e-05	0.070862	3.37694e-07	0.0708461	7.56259e-06	0.0705652	6.31979e-05	0.0706948	3.05355e-05	0.000296086	1
K01883	9.73009e-07	4.51782e-06	0.915201	0.0803136	3.37585e-07	0.0803084	5.71389e-06	0.0802445	4.14216e-05	0.0803124	1.15744e-06	0.0802959	1.23204e-05	0.0800211	6.11574e-05	0.0801665	3.17524e-05	0.000292475	1
K01884	3.56974e-06	1.26869e-05	0.897402	7.55653e-05	1.26608e-09	7.55376e-05	2.81579e-08	7.5172e-05	1.5015e-07	7.55626e-05	5.51435e-09	7.5481e-05	6.64434e-08	7.43404e-05	3.0889e-07	7.46784e-05	2.11567e-07	1.22492e-06	1
K01885	5.18806e-05	0.000119282	0.847497	0.0838742	4.43108e-07	0.0838622	3.16907e-07	0.0837944	1.38957e-05	0.083871	3.09175e-06	0.0838636	9.38998e-06	0.0837338	4.46074e-05	0.0837874	3.11187e-05	0.000140355	1
K01886	0.000526538	0.000944161	0.783578	0.0272592	5.3456e-07	0.027247	5.17378e-06	0.0271609	1.16626e-05	0.0272591	3.40867e-07	0.0272431	1.67077e-06	0.0271521	5.62532e-05	0.027193	1.67057e-05	0.000107102	1
K01887	8.76907e-08	8.64272e-07	0.940272	0.0697438	1.26194e-07	0.0697361	3.31064e-06	0.0696564	1.52638e-05	0.0697456	5.40527e-07	0.0697304	7.31178e-06	0.0694417	6.11655e-05	0.069575	3.22637e-05	0.000302074	1
K01889	1.02973e-07	9.39818e-07	0.938862	0.0689624	9.99355e-08	0.0689529	3.24056e-06	0.0688662	1.47225e-05	0.0689622	7.28739e-07	0.0689441	8.79783e-06	0.0686715	5.94105e-05	0.0687977	3.07365e-05	0.000290864	1
K01890	1.35406e-07	1.03145e-06	0.936382	0.068045	1.10633e-07	0.0680355	2.9773e-06	0.0679555	1.29559e-05	0.0680447	7.84011e-07	0.0680271	8.5595e-06	0.0677721	5.7056e-05	0.0678905	2.94763e-05	0.000272937	1
K01892	3.77669e-07	2.13005e-06	0.926141	0.0755218	1.96639e-07	0.0755128	3.26653e-06	0.0754302	2.87857e-05	0.0755204	1.07587e-06	0.0754975	1.17914e-05	0.0751897	7.36626e-05	0.0753317	3.46805e-05	0.000332089	1
K01893	3.8507e-05	9.21208e-05	0.854133	0.0335708	2.09396e-07	0.0335655	2.97139e-06	0.0334979	2.34736e-05	0.0335716	3.57339e-07	0.0335805	8.74263e-06	0.0334167	5.65802e-05	0.0334881	7.26661e-06	0.000154171	1
K01894	1.37719e-05	3.91241e-05	0.874794	0.00519192	5.63335e-08	0.00519865	2.70032e-06	0.00527274	1.65974e-05	0.00519116	8.98664e-08	0.00520479	1.07391e-05	0.00542675	7.50946e-05	0.00529906	2.18082e-05	-0.000234829	0
K01895	3.53181e-09	2.74171e-07	0.96247	0.0896104	6.43351e-07	0.0896287	6.88447e-06	0.0897572	1.47508e-05	0.0896122	7.3955e-07	0.0896115	6.30541e-07	0.0898029	2.39661e-05	0.0897857	3.25215e-05	-0.00019257	0
K01896	1.83738e-07	1.25192e-06	0.933496	0.000217543	1.79982e-08	0.000217979	1.43597e-07	0.000215586	5.2302e-07	0.000217664	4.4803e-08	0.000217219	1.5178e-07	0.000211926	9.89405e-07	0.000214951	8.47878e-07	5.61708e-06	1
K01897	7.62633e-06	2.3831e-05	0.885267	0.135568	1.51671e-06	0.135574	9.34085e-06	0.135533	3.84573e-05	0.135571	9.20126e-07	0.135587	7.39897e-06	0.135876	8.47305e-05	0.135793	7.14853e-05	-0.000307492	0
K01902	0.00979924	0.0142443	0.657446	0.053393	9.25207e-08	0.0533943	6.14956e-07	0.0533655	8.119e-06	0.0533929	6.78149e-07	0.0533908	3.10699e-06	0.053403	1.86987e-05	0.0533984	5.02126e-06	-9.94536e-06	0
K01903	0.0199324	0.0278264	0.61499	0.0537502	9.66238e-08	0.0537512	4.84605e-07	0.0537312	1.13029e-05	0.05375	7.34651e-07	0.0537486	2.3843e-06	0.0537749	2.18856e-05	0.0537592	5.56569e-06	-2.47308e-05	0
K01905	2.77535e-07	1.6776e-06	0.929383	0.00708816	1.35043e-07	0.0070822	1.31109e-06	0.00704082	9.48024e-06	0.00708688	3.81144e-07	0.00707889	3.3277e-06	0.006976	2.2669e-05	0.00703011	1.34221e-05	0.000112162	1
K01907	2.25088e-06	8.78605e-06	0.90412	0.0138121	1.98017e-07	0.0138137	1.92907e-07	0.0137866	1.31653e-05	0.0138111	1.14534e-07	0.0138087	1.13187e-06	0.0137252	1.47652e-05	0.0137768	1.63533e-05	8.68816e-05	1
K01908	2.69182e-06	1.0185e-05	0.901569	0.00487948	5.12086e-08	0.00488671	2.79248e-06	0.0049397	1.04897e-05	0.00487897	1.32564e-07	0.00490414	3.81163e-06	0.00510531	6.13292e-05	0.00498378	2.35841e-05	-0.000225834	0
K01909	4.07012e-08	6.04741e-07	0.946563	0.00150436	1.67593e-08	0.00150335	5.52538e-07	0.00149217	1.62228e-06	0.00150424	1.04313e-07	0.00150332	4.74635e-07	0.00146489	7.21993e-06	0.00148028	4.99317e-06	3.94644e-05	1
K01911	9.14481e-06	2.77112e-05	0.88215	0.0193219	4.92222e-07	0.0193293	3.22787e-06	0.0193404	1.14655e-05	0.0193233	9.32489e-07	0.0193355	4.64916e-06	0.0194114	1.60907e-05	0.0193816	2.25996e-05	-8.94713e-05	0
K01912	8.96564e-06	2.72879e-05	0.882494	0.081012	4.97303e-07	0.0809966	7.80113e-06	0.0809455	1.43435e-05	0.0810148	8.94304e-07	0.0809596	1.85789e-05	0.0806179	8.0165e-05	0.080851	9.54413e-05	0.000394101	1
K01913	0.00160284	0.00265245	0.743025	0.0049729	4.90695e-07	0.00497141	1.08736e-06	0.0049575	1.23267e-05	0.00497208	1.65333e-08	0.0049692	1.26934e-06	0.00497696	8.85258e-06	0.00499372	3.08509e-06	-4.05221e-06	0
K01914	3.59813e-07	2.04942e-06	0.926661	0.00563196	6.15258e-08	0.00562828	1.1142e-06	0.00561978	7.00351e-06	0.00563119	2.16879e-07	0.00562869	5.32945e-07	0.00557764	1.11027e-05	0.00560625	3.5759e-06	5.4323e-05	1
K01915	0.00051694	0.000928879	0.784187	0.132843	6.13538e-07	0.132848	5.65251e-06	0.13286	5.47158e-05	0.132841	2.0811e-06	0.132832	4.7533e-06	0.132718	9.91643e-06	0.132816	2.58802e-05	0.000124908	1
K01916	0.00027265	0.00051384	0.804231	0.0265004	3.4646e-07	0.0265072	8.71526e-07	0.0265746	4.05192e-05	0.026502	7.19135e-07	0.0264988	3.79861e-06	0.0266028	2.54345e-05	0.0265735	2.47503e-05	-0.000102342	0
K01917	5.55301e-05	0.000123402	0.84594	0.000969671	3.86291e-08	0.000973345	2.15857e-06	0.000971945	8.91519e-07	0.000971346	1.376e-06	0.000989276	1.79106e-06	0.00101198	1.31693e-05	0.000976671	8.51021e-06	-4.23075e-05	0
K01918	7.66016e-07	3.74816e-06	0.918114	0.057099	1.60117e-07	0.0570932	2.04473e-06	0.0570165	2.11862e-05	0.0570971	2.01983e-06	0.0570877	6.02189e-06	0.0569375	2.91403e-05	0.056991	2.98524e-05	0.0001615	1
K01920	0.000694497	0.00122249	0.774194	0.0104389	9.00812e-08	0.0104438	4.04955e-06	0.0104715	8.77253e-06	0.0104377	4.79877e-07	0.0104635	8.60018e-06	0.0105907	6.5426e-05	0.0104819	2.41309e-05	-0.000151815	0
K01921	8.02331e-08	8.23671e-07	0.941037	0.0847622	2.38621e-07	0.0847473	5.3332e-06	0.0846436	3.2801e-05	0.0847595	1.27867e-06	0.0847375	1.27709e-05	0.0844359	5.20281e-05	0.0845919	3.971e-05	0.000326295	1
K01922	2.12277e-07	1.38361e-06	0.932084	0.00534759	1.25352e-07	0.00534256	1.26369e-06	0.005297	8.29811e-06	0.00534732	4.09788e-07	0.00534049	2.7885e-06	0.00524085	2.30347e-05	0.00528077	1.24961e-05	0.000106742	1
K01923	5.14273e-08	6.6166e-07	0.944721	0.0676018	6.24156e-08	0.0675956	1.91305e-06	0.067563	7.23584e-06	0.0676007	6.2504e-07	0.0675889	5.54074e-06	0.0674181	3.67337e-05	0.0674911	1.76496e-05	0.000183735	1
K01924	2.30134e-07	1.46679e-06	0.931282	0.0663452	7.60881e-08	0.0663377	2.59025e-06	0.06626	1.54967e-05	0.066345	6.55995e-07	0.0663288	8.31629e-06	0.0660908	5.51536e-05	0.0662127	2.60165e-05	0.000254393	1
K01925	2.10104e-07	1.37333e-06	0.932186	0.0656102	7.09713e-08	0.0656028	2.38211e-06	0.0655433	9.34078e-06	0.06561	6.08289e-07	0.0655953	7.41662e-06	0.0653966	4.66665e-05	0.0654923	2.256e-05	0.000213574	1
K01926	0.000318383	0.000592753	0.799564	0.0367771	3.50688e-07	0.0367743	4.47959e-06	0.0367274	3.1313e-05	0.0367789	1.02403e-06	0.0367541	1.05942e-05	0.0365949	5.64844e-05	0.0366937	4.89419e-05	0.000182217	1
K01928	8.97665e-08	8.74748e-07	0.940069	0.0654491	6.29501e-08	0.0654428	2.44059e-06	0.0653895	1.93279e-05	0.0654492	1.6433e-07	0.0654351	7.38622e-06	0.0652019	4.77341e-05	0.0653146	2.52556e-05	0.000247181	1
K01929	1.29487e-07	1.03784e-06	0.936794	0.0674004	1.06919e-07	0.0673925	2.70931e-06	0.0673257	1.0617e-05	0.0674001	7.48847e-07	0.0673841	8.03156e-06	0.0671563	5.10857e-05	0.0672691	2.48161e-05	0.000244099	1
K01932	2.35912e-07	1.49397e-06	0.931033	0.000140967	6.42338e-08	0.000142273	2.83168e-07	0.000165605	5.43441e-06	0.00014095	1.483e-08	0.000142424	8.50826e-07	0.000174366	6.62697e-06	0.000166895	4.88398e-06	-3.33987e-05	0
K01933	2.16138e-07	1.40347e-06	0.931906	0.0662633	9.78537e-08	0.066255	2.4307e-06	0.0661882	1.31275e-05	0.0662632	6.79284e-07	0.0662465	8.01195e-06	0.0660258	5.16407e-05	0.0661322	2.47238e-05	0.000237548	1
K01934	1.7759e-09	2.78856e-07	0.966011	0.0456427	1.39058e-07	0.0456385	3.64643e-06	0.0455599	2.42261e-05	0.0456433	3.20449e-07	0.045646	1.90084e-06	0.045283	3.80833e-05	0.0454195	4.7591e-05	0.000359794	1
K01937	4.50533e-07	2.44712e-06	0.924217	0.069354	1.74722e-07	0.0693438	3.39056e-06	0.0692494	1.38277e-05	0.0693544	8.58367e-07	0.0693346	9.63366e-06	0.0690785	6.62404e-05	0.069206	2.52051e-05	0.000275512	1
K01938	1.9781e-06	7.93193e-06	0.905919	0.0365541	2.7043e-07	0.0365496	3.07229e-06	0.0365133	1.36303e-05	0.0365544	6.48793e-07	0.0365289	1.00295e-05	0.0363023	4.43244e-05	0.0364234	5.74451e-05	0.000251834	1
K01939	1.42594e-07	1.0548e-06	0.935902	0.0673187	4.16298e-08	0.06731	2.54085e-06	0.0672422	1.7074e-05	0.0673183	7.18775e-07	0.0673018	7.38772e-06	0.067093	4.71951e-05	0.0671897	2.06844e-05	0.000225679	1
K01940	2.64196e-07	1.61963e-06	0.929887	0.0630618	3.98672e-08	0.0630556	1.54261e-06	0.0630075	1.08593e-05	0.0630602	1.98615e-06	0.0630461	7.02e-06	0.0629375	2.56726e-05	0.0630002	1.06897e-05	0.000124352	1
K01941	2.65871e-05	6.73105e-05	0.861959	0.00313776	1.4949e-07	0.00314067	3.30381e-06	0.00314496	4.28687e-06	0.00313748	2.166e-07	0.00314075	3.57606e-06	0.00325272	3.96859e-05	0.00317647	1.07851e-05	-0.000114967	0
K01945	5.22945e-07	2.74546e-06	0.922552	0.0663216	8.99046e-08	0.0663134	2.25511e-06	0.0662469	1.18586e-05	0.0663215	6.52188e-07	0.0663049	8.13006e-06	0.066121	4.85118e-05	0.0662104	1.7819e-05	0.000200585	1
K01947	0.00278348	0.0044118	0.719842	9.15816e-06	1.42713e-09	9.14351e-06	5.07123e-09	9.07477e-06	1.86952e-08	9.15674e-06	7.65369e-10	9.1504e-06	2.17244e-09	8.88103e-06	1.49788e-07	9.02533e-06	4.33686e-08	2.77129e-07	1
K01950	9.18451e-06	2.77706e-05	0.882074	0.0570835	1.34557e-07	0.0570653	4.04909e-06	0.0569316	2.94307e-05	0.0570821	1.76993e-06	0.0570593	1.40147e-05	0.0568278	7.95214e-05	0.056911	3.29677e-05	0.000255715	1
K01951	6.88038e-09	3.10696e-07	0.958678	0.0823794	2.6219e-07	0.0823752	3.97886e-06	0.0823288	7.74282e-06	0.0823778	1.04939e-06	0.0823747	2.39734e-06	0.082243	1.60898e-05	0.0822881	2.0437e-05	0.000136352	1
K01952	3.21522e-08	5.55349e-07	0.948357	0.137383	9.83065e-07	0.137386	6.13909e-06	0.137389	1.48648e-05	0.137385	3.63761e-07	0.137365	1.17278e-05	0.137039	5.84334e-05	0.137184	4.95976e-05	0.000343935	1
K01953	8.99299e-05	0.00018966	0.834403	0.0927704	3.117e-07	0.0927554	3.21583e-06	0.0927294	2.63329e-05	0.0927703	6.25931e-07	0.0927534	1.02173e-05	0.0926131	4.99615e-05	0.0926884	2.46239e-05	0.000157274	1
K01955	1.1669e-06	5.2081e-06	0.912917	0.0841094	4.91077e-07	0.0841007	4.60002e-06	0.0839541	2.18888e-05	0.0841132	7.14022e-07	0.0840811	1.32742e-05	0.0837196	8.95635e-05	0.0839031	6.20661e-05	0.000389787	1
K01956	8.65415e-08	8.59073e-07	0.940386	0.066723	8.84887e-08	0.0667185	2.18602e-06	0.0666667	1.2615e-05	0.0667239	1.025e-06	0.0667129	5.79846e-06	0.0665108	4.26127e-05	0.0666025	2.23969e-05	0.00021226	1
K01957	3.28736e-05	8.03409e-05	0.857531	2.06076e-05	1.33219e-09	2.05804e-05	1.56907e-08	2.03997e-05	1.66028e-08	2.06056e-05	1.63653e-09	2.05769e-05	1.20525e-08	2.02235e-05	1.21035e-07	2.02723e-05	1.10441e-07	3.84123e-07	1
K01958	0.000208873	0.000403214	0.811979	0.0181856	8.46443e-08	0.0181893	1.07679e-06	0.0181882	2.27996e-06	0.0181865	1.01832e-06	0.0181996	3.66117e-06	0.0182528	2.30542e-05	0.0182249	1.90356e-05	-6.71832e-05	0
K01959	0.000281685	0.000529712	0.803259	0.000534216	1.5786e-07	0.000534415	5.8849e-07	0.000556654	9.94193e-06	0.000533894	5.49684e-08	0.000535876	2.00362e-06	0.000560928	1.21354e-05	0.000562329	4.95975e-06	-2.67125e-05	0
K01960	1.00594e-06	4.63337e-06	0.914787	0.01007	3.98036e-07	0.0100631	1.42646e-06	0.0100162	9.66542e-06	0.0100694	5.36356e-07	0.0100597	2.74337e-06	0.00993694	3.14074e-05	0.0100215	1.44727e-05	0.000133079	1
K01961	1.21494e-06	5.39114e-06	0.912402	0.116131	5.27848e-07	0.116122	4.53836e-06	0.116007	2.54002e-05	0.116135	1.51403e-06	0.116113	6.58065e-06	0.115801	8.64553e-05	0.115893	4.68339e-05	0.000329998	1
K01962	0.00112652	0.00191609	0.756712	0.0446803	3.14099e-07	0.0446793	6.07997e-07	0.0446727	1.27948e-05	0.0446798	3.15999e-07	0.0446807	9.58276e-07	0.0446383	2.42206e-05	0.0446213	2.00568e-05	4.20579e-05	1
K01963	0.00883452	0.0129345	0.663159	0.0496901	2.28361e-07	0.0496881	4.34933e-07	0.0496763	2.24718e-06	0.0496893	1.53546e-07	0.0496883	2.08296e-06	0.0496487	2.67085e-05	0.0496459	2.13978e-05	4.14262e-05	1
K01965	6.2612e-07	3.17611e-06	0.92049	0.00717701	6.04525e-07	0.00718489	4.25779e-06	0.00725828	8.7689e-06	0.00717649	7.55329e-08	0.0072044	5.42525e-06	0.00744857	6.67873e-05	0.0073011	2.29035e-05	-0.000271555	0
K01966	9.66288e-08	9.05846e-07	0.939424	0.0319603	9.20394e-07	0.0319673	2.60605e-06	0.0319864	1.20793e-05	0.0319605	2.41605e-07	0.0319793	4.27947e-06	0.03218	4.70886e-05	0.0320755	1.64063e-05	-0.000219726	0
K01968	1.24228e-06	5.4843e-06	0.912116	0.00998859	1.56798e-07	0.00999482	2.49541e-06	0.0100528	1.26355e-05	0.00998822	2.0444e-07	0.0100005	8.60057e-06	0.0102227	5.22618e-05	0.0101065	3.83562e-05	-0.000234113	0
K01969	1.3911e-06	5.99196e-06	0.910648	0.0134263	1.01567e-07	0.0134336	1.18647e-06	0.0134844	1.04709e-05	0.0134259	1.4002e-07	0.0134393	8.18524e-06	0.013649	5.50274e-05	0.0135546	3.23756e-05	-0.000222703	0
K01970	0.00132271	0.00222026	0.750583	0.000599905	1.26445e-08	0.000599503	8.69144e-08	0.000597914	2.02507e-06	0.000599902	4.2141e-08	0.000600007	3.96729e-07	0.000628701	1.19713e-05	0.000610996	1.01549e-05	-2.87954e-05	0
K01971	3.79817e-05	9.0927e-05	0.854432	0.0766356	1.18163e-06	0.0766525	8.67276e-06	0.0768417	3.03301e-05	0.076636	5.97839e-07	0.0766505	1.27832e-05	0.077042	0.000152043	0.0768425	2.86651e-05	-0.00040639	0
K01972	1.15527e-07	9.86623e-07	0.937833	0.0676157	1.46559e-07	0.0676065	2.25537e-06	0.0675403	1.22692e-05	0.0676142	6.97827e-07	0.0676014	5.49851e-06	0.0673861	4.80997e-05	0.067479	2.37852e-05	0.000229557	1
K01974	1.19454e-07	9.97953e-07	0.93753	0.0111638	3.69273e-07	0.0111554	1.71228e-06	0.0110828	1.17361e-05	0.0111632	6.84406e-07	0.0111531	1.99623e-06	0.0109962	3.47929e-05	0.0110586	1.93499e-05	0.000167565	1
K01975	1.79275e-06	7.34645e-06	0.907266	0.0527191	5.47965e-07	0.0527186	1.90367e-06	0.0527161	5.15068e-06	0.0527204	6.69059e-08	0.0527147	6.08693e-06	0.0526203	1.76148e-05	0.0526892	2.11448e-05	9.88028e-05	1
K01976	3.38603e-05	8.23156e-05	0.856902	0.000114595	7.56403e-09	0.00011442	5.89499e-08	0.000113593	2.01549e-07	0.000114482	1.35684e-08	0.000114388	3.72141e-08	0.000113846	3.25002e-07	0.000114948	2.44238e-07	7.4925e-07	1
K01989	1.24248e-05	3.58727e-05	0.876687	0.0111784	1.84893e-07	0.0111868	8.63535e-07	0.0112878	3.55668e-05	0.0111799	1.57073e-06	0.0111887	4.90499e-06	0.0111597	1.36386e-05	0.0111655	1.04993e-05	1.87909e-05	1
K01990	8.4067e-07	4.04188e-06	0.916994	0.261869	6.21913e-07	0.261848	1.27416e-05	0.261585	0.00011062	0.261879	6.31804e-06	0.261811	5.71926e-05	0.260436	0.000359235	0.261115	0.000129688	0.00143337	1
K01991	2.86052e-06	1.06829e-05	0.900687	0.0545445	5.75806e-07	0.0545459	1.12163e-05	0.0546588	8.31245e-05	0.0545404	2.0232e-06	0.0545813	7.38e-06	0.0551233	0.000147965	0.0547712	2.96227e-05	-0.000578822	0
K01992	1.7066e-06	7.04353e-06	0.907933	0.187973	1.35839e-06	0.187976	9.81796e-06	0.187822	0.000100557	0.187982	3.0744e-06	0.187948	3.00107e-05	0.187201	0.000197908	0.18756	5.85022e-05	0.00077163	1
K01993	0.00520439	0.00787324	0.690635	0.0478042	8.47952e-07	0.0477902	6.2074e-06	0.0477267	2.98055e-05	0.0478036	1.8597e-06	0.0477748	3.59123e-06	0.0477158	3.91319e-05	0.0477651	3.01038e-05	8.83723e-05	1
K01994	2.55536e-09	2.75859e-07	0.964181	0.00107906	2.0398e-07	0.00108425	5.37469e-07	0.00109184	1.54318e-06	0.00108124	1.40859e-06	0.00108403	1.46908e-06	0.00106106	3.67947e-06	0.0010702	1.64426e-06	1.79985e-05	1
K01995	9.2176e-08	8.88206e-07	0.939838	0.123398	8.72901e-07	0.123423	1.29045e-05	0.123896	4.97509e-05	0.123397	1.67769e-06	0.123399	8.55484e-06	0.124184	0.000168448	0.123979	0.00011532	-0.000786188	0
K01996	5.84983e-08	7.00459e-07	0.943679	0.133834	1.52181e-06	0.133868	1.81808e-05	0.134441	4.65325e-05	0.133833	1.58527e-06	0.133845	7.2908e-06	0.134797	0.000207137	0.134527	0.000123548	-0.000963013	0
K01997	2.36012e-07	1.49323e-06	0.931029	0.126718	1.16537e-06	0.126754	1.70818e-05	0.127321	4.85827e-05	0.126717	1.5096e-06	0.12673	9.73846e-06	0.127572	0.00021609	0.12732	0.000107317	-0.000854031	0
K01998	5.85327e-08	6.99658e-07	0.943674	0.128739	1.08612e-06	0.128773	1.75364e-05	0.129337	4.76152e-05	0.128738	1.4253e-06	0.128751	7.68204e-06	0.129689	0.000203604	0.129413	0.000120218	-0.000949521	0
K01999	8.15021e-08	8.30528e-07	0.940903	0.173269	1.83205e-06	0.17332	2.67873e-05	0.174251	0.000108879	0.173267	2.54017e-06	0.173269	2.09255e-05	0.174676	0.000304732	0.174217	0.000181014	-0.00140714	0
K02000	0.000981379	0.00168749	0.761844	0.0124206	6.9743e-07	0.012432	5.53361e-06	0.0125067	2.79107e-05	0.0124199	1.67381e-07	0.0124285	7.18758e-06	0.0125033	4.28222e-05	0.0124663	6.7396e-06	-8.26696e-05	0
K02001	0.000889016	0.00154172	0.765448	0.0132318	7.25047e-07	0.0132442	5.76704e-06	0.0133147	2.038e-05	0.013231	2.33928e-07	0.013243	7.33507e-06	0.0133371	5.28803e-05	0.0132863	1.06605e-05	-0.00010532	0
K02002	0.00511531	0.00774528	0.691486	0.0184074	3.79083e-07	0.0184262	9.50738e-06	0.0185046	2.21424e-05	0.0184064	9.74296e-08	0.0184285	1.98516e-05	0.018511	6.54626e-05	0.0184693	3.07123e-06	-0.000103589	0
K02003	8.73322e-05	0.000184745	0.83513	0.279862	7.38948e-07	0.279799	1.47778e-05	0.279558	6.62934e-05	0.279849	2.10754e-06	0.279769	4.96788e-05	0.279147	0.000238387	0.27956	0.000114614	0.000714591	1
K02004	0.00130518	0.00219564	0.751099	0.357626	6.04321e-07	0.357562	4.39181e-06	0.357464	0.000198594	0.357609	8.12775e-06	0.357545	5.92925e-05	0.358017	0.000227848	0.358102	0.000170384	-0.000390299	0
K02005	0.000437285	0.000797361	0.789636	0.0871874	9.91114e-07	0.0871709	7.39986e-06	0.0871197	9.80309e-05	0.087187	1.91573e-06	0.0871865	1.80452e-05	0.0874079	7.18755e-05	0.0873272	3.76606e-05	-0.000220509	0
K02006	1.53112e-06	6.48987e-06	0.909385	0.111134	5.65346e-07	0.111119	1.35489e-05	0.110888	9.11454e-05	0.111139	2.48969e-06	0.111064	3.37872e-05	0.110096	0.000260895	0.11065	0.000104054	0.00103734	1
K02007	1.38176e-06	5.95915e-06	0.910737	0.0371553	6.61022e-07	0.0371416	5.28307e-06	0.037046	1.37672e-05	0.0371553	9.37967e-07	0.0371211	1.47728e-05	0.0368427	7.60591e-05	0.0370158	3.70136e-05	0.000312608	1
K02008	2.89705e-05	7.2285e-05	0.860186	0.0891473	5.4723e-07	0.0891358	1.05741e-05	0.0889593	7.07862e-05	0.0891498	1.38008e-06	0.0890912	2.80555e-05	0.0885362	0.000194042	0.0888947	6.94967e-05	0.000611129	1
K02010	2.88483e-08	5.20399e-07	0.949162	0.0303961	2.83809e-07	0.0304112	4.7426e-06	0.0305169	1.57524e-05	0.030395	7.85881e-07	0.0304064	8.65064e-06	0.030778	6.59856e-05	0.0306125	4.67828e-05	-0.000381892	0
K02011	9.50977e-08	9.05e-07	0.939565	0.0348511	2.19206e-07	0.0348658	4.6874e-06	0.0349699	2.02394e-05	0.03485	7.25106e-07	0.0348599	8.89456e-06	0.0351509	5.93857e-05	0.0350325	3.50186e-05	-0.00029975	0
K02012	1.04118e-06	4.75445e-06	0.914357	0.0373945	1.78329e-07	0.0374081	6.19547e-06	0.0375114	2.59523e-05	0.037392	6.20879e-07	0.0374045	9.84339e-06	0.0377338	8.54703e-05	0.0375703	3.40691e-05	-0.000339269	0
K02014	2.88029e-05	7.19447e-05	0.860306	0.183027	3.05126e-06	0.183054	4.98114e-05	0.183414	0.000247551	0.183013	7.7983e-06	0.183261	0.000116763	0.185495	0.000748052	0.184016	0.000394988	-0.00246857	0
K02017	1.10824e-07	9.66769e-07	0.938207	0.0291357	1.6867e-07	0.0291353	4.89228e-07	0.0291456	1.18547e-05	0.029134	8.16264e-07	0.0291317	3.22115e-06	0.0294229	6.41284e-05	0.0292917	2.99987e-05	-0.000287249	0
K02018	0.000701271	0.00123285	0.773857	0.0543989	1.64773e-07	0.0543945	2.52541e-06	0.0544095	5.82651e-06	0.054395	1.02582e-06	0.0543768	2.38652e-06	0.0543829	1.09857e-05	0.0543857	6.59388e-06	1.60434e-05	1
K02019	0.0068703	0.0101926	0.676558	0.0224333	5.8488e-07	0.0224293	9.53958e-07	0.0224494	1.31511e-05	0.022433	6.7573e-07	0.022422	1.84133e-06	0.0225527	7.31278e-05	0.0224978	3.39204e-05	-0.000119442	0
K02020	2.20455e-05	5.77816e-05	0.865748	0.0540752	8.90798e-08	0.054077	2.06326e-06	0.0541536	1.5875e-05	0.0540723	9.1278e-07	0.0540622	3.32247e-06	0.0541893	4.25657e-05	0.0541478	1.85466e-05	-0.00011416	0
K02021	0.0133022	0.0190398	0.639909	0.00594957	1.40396e-07	0.00595163	8.03073e-07	0.00596178	1.02665e-05	0.00594991	2.52057e-07	0.00595452	1.39366e-06	0.00600877	3.71758e-05	0.00597571	9.05591e-06	-5.91928e-05	0
K02022	7.37934e-06	2.31956e-05	0.885823	0.0113796	1.81457e-07	0.0113962	5.63599e-06	0.0116173	5.25639e-05	0.0113785	3.01461e-07	0.0114084	2.07888e-05	0.011808	0.000131036	0.0115822	2.4953e-05	-0.000428403	0
K02023	2.27408e-06	8.85661e-06	0.903975	0.0278065	2.28075e-07	0.0278553	1.83979e-05	0.0283726	0.000101903	0.0278053	2.29246e-07	0.027874	4.44458e-05	0.0288489	0.000288304	0.0284229	0.000107955	-0.00104237	0
K02024	0.000827552	0.00144164	0.768024	0.0025088	6.02703e-08	0.00250806	6.41787e-07	0.00250818	5.80789e-06	0.00250883	1.37903e-07	0.00251383	4.26837e-06	0.00254093	1.04999e-05	0.00252136	1.01795e-05	-3.21214e-05	0
K02027	0.0227607	0.0316024	0.606351	0.221471	2.50648e-06	0.221504	6.14465e-06	0.221639	8.39048e-05	0.221483	3.56793e-06	0.221414	2.34684e-05	0.221873	0.000431559	0.222114	0.000258065	-0.000401988	0
K02028	0.000799652	0.00139586	0.769245	0.0422386	5.53413e-07	0.0422619	3.28549e-06	0.0424141	1.68268e-05	0.0422406	2.62149e-06	0.0422722	2.01868e-05	0.0422846	7.62071e-05	0.0422652	5.77837e-06	-4.60285e-05	0
K02029	0.000143241	0.000285202	0.822392	0.0702122	3.99985e-07	0.0702673	1.50547e-05	0.0706574	6.72492e-05	0.0702165	4.54412e-06	0.0702809	4.44472e-05	0.0706964	0.000215892	0.0705233	6.98308e-05	-0.000484166	0
K02030	0.000236288	0.000451595	0.808435	0.0771096	4.21467e-07	0.0771537	1.01783e-05	0.0774761	4.80844e-05	0.0771114	2.73111e-06	0.077169	4.23725e-05	0.0774007	0.000162327	0.0773589	5.18603e-05	-0.000291143	0
K02031	1.68158e-05	4.59211e-05	0.871035	0.137267	1.78997e-06	0.137306	1.10067e-05	0.137706	2.29594e-05	0.137274	5.45727e-06	0.137267	1.24128e-05	0.137777	0.000178626	0.137744	0.000149746	-0.000510435	0
K02032	1.1543e-06	5.16187e-06	0.913055	0.161717	2.7732e-06	0.161772	1.81507e-05	0.162306	5.14335e-05	0.161721	5.04535e-06	0.161746	2.08329e-05	0.16269	0.000251566	0.162443	0.000173809	-0.00097331	0
K02033	5.12351e-08	6.61651e-07	0.944751	0.234215	3.83026e-06	0.234297	4.29957e-05	0.235112	7.6302e-05	0.234221	2.59335e-06	0.234199	1.30418e-05	0.235355	0.000196209	0.235033	0.000211235	-0.00113925	0
K02034	2.33726e-08	4.65363e-07	0.950687	0.235907	3.80514e-06	0.236003	4.68623e-05	0.236914	9.33521e-05	0.235914	4.32095e-06	0.235903	1.61532e-05	0.237178	0.000193677	0.236806	0.000224796	-0.00127056	0
K02035	1.32864e-07	1.0291e-06	0.936557	0.316662	4.00124e-06	0.316774	6.32411e-05	0.317803	0.000169978	0.316666	3.47325e-06	0.316612	2.29963e-05	0.317762	0.000181282	0.317552	0.000244288	-0.00110071	0
K02036	0.00480211	0.00731271	0.694579	0.0755787	3.29576e-08	0.0755758	3.22728e-06	0.0755778	5.56197e-06	0.0755786	7.13187e-07	0.0755592	1.01056e-05	0.0754875	4.94931e-05	0.0755551	1.67957e-05	9.11857e-05	1
K02037	0.0143844	0.0205038	0.635248	0.0679713	4.44354e-08	0.0679664	1.97184e-06	0.0679374	1.46821e-05	0.0679712	4.74651e-07	0.0679574	8.1314e-06	0.0679024	4.0858e-05	0.0679543	1.2143e-05	6.89814e-05	1
K02038	0.00201899	0.00327908	0.733602	0.0676146	5.00768e-08	0.0676091	2.31291e-06	0.0675724	1.2964e-05	0.0676145	4.64301e-07	0.0676	8.95739e-06	0.0675228	4.43142e-05	0.0675925	1.19456e-05	9.18139e-05	1
K02039	2.41587e-07	1.51052e-06	0.930794	0.0673297	9.80805e-08	0.0673222	1.88097e-06	0.0672867	7.59111e-06	0.067329	6.86721e-07	0.0673134	7.28845e-06	0.0671571	3.92921e-05	0.06725	1.01323e-05	0.000172541	1
K02040	1.24078e-05	3.58534e-05	0.876712	0.0993096	6.77179e-07	0.0992999	3.34064e-06	0.0993137	5.32177e-05	0.0993111	2.54145e-07	0.0992899	1.49078e-05	0.0996938	7.76286e-05	0.0995924	0.000121118	-0.000384208	0
K02041	3.56548e-06	1.26913e-05	0.89742	0.006961	2.14696e-07	0.00697137	2.44169e-06	0.00706647	1.4235e-05	0.00696243	1.35939e-06	0.00697861	1.19524e-05	0.0071248	5.02852e-05	0.0070793	1.62766e-05	-0.000163799	0
K02042	3.82106e-06	1.33669e-05	0.896371	0.00929871	3.08995e-07	0.00931351	3.50173e-06	0.00942522	2.02769e-05	0.00930235	2.93272e-06	0.00932446	1.60304e-05	0.00948108	5.42613e-05	0.00942913	1.64654e-05	-0.000182363	0
K02043	2.18505e-06	8.59222e-06	0.904536	0.000949479	6.50967e-08	0.000953485	1.27266e-06	0.0010025	8.84393e-06	0.000949417	4.10555e-08	0.00095632	4.83549e-06	0.00105179	2.82765e-05	0.00100676	9.95792e-06	-0.000102312	0
K02044	2.29315e-08	4.61906e-07	0.950823	0.0250178	1.9506e-07	0.0250162	9.0851e-07	0.025064	1.20724e-05	0.0250184	4.5537e-07	0.0250142	4.03607e-06	0.0252322	2.88286e-05	0.0251875	4.0558e-05	-0.000214439	0
K02045	0.000333176	0.00061846	0.798175	0.0124403	2.28528e-07	0.0124435	1.22091e-06	0.0124648	9.26963e-06	0.0124411	7.91154e-07	0.0124472	4.81418e-06	0.0125133	2.99898e-05	0.0124742	7.93848e-06	-7.30127e-05	0
K02046	0.00039118	0.000718221	0.793181	0.0127083	2.26812e-07	0.0127102	1.25618e-06	0.0127284	9.37153e-06	0.0127076	5.16342e-07	0.0127128	5.6227e-06	0.0127761	2.78336e-05	0.0127386	8.97197e-06	-6.77348e-05	0
K02047	0.000418248	0.000765476	0.79106	0.0127083	2.26812e-07	0.0127103	1.24689e-06	0.0127285	9.42987e-06	0.0127076	5.16342e-07	0.0127128	5.6227e-06	0.0127761	2.78336e-05	0.0127394	9.87555e-06	-6.77348e-05	0
K02048	7.93622e-05	0.000169233	0.83748	0.0148056	3.72806e-07	0.0148104	2.5622e-06	0.0148704	2.06194e-05	0.0148047	5.15351e-07	0.0148143	8.31932e-06	0.0149455	5.16921e-05	0.0148853	1.56815e-05	-0.000139864	0
K02049	3.51883e-07	2.01756e-06	0.926899	0.138044	5.96358e-07	0.138075	5.88359e-06	0.138542	6.05711e-05	0.138044	1.2042e-06	0.138048	3.11313e-05	0.138722	0.000171075	0.138474	7.9103e-05	-0.00067866	0
K02050	1.22056e-06	5.41262e-06	0.912342	0.136345	5.89144e-07	0.136384	9.74215e-06	0.136867	5.46435e-05	0.136344	1.8882e-06	0.136367	2.7545e-05	0.137073	0.000206078	0.136869	0.00010563	-0.000727497	0
K02051	3.58986e-06	1.27453e-05	0.897317	0.123909	1.80166e-07	0.123952	9.92395e-06	0.124397	4.76992e-05	0.123908	1.63267e-06	0.123952	4.02326e-05	0.124416	0.000175613	0.124246	4.84248e-05	-0.000506764	0
K02052	7.77065e-07	3.78614e-06	0.917942	0.0313055	2.15709e-07	0.0313404	1.40147e-05	0.0317045	6.18354e-05	0.0313038	5.23061e-08	0.0313488	3.00197e-05	0.0320387	0.000179322	0.0317533	9.14823e-05	-0.000733207	0
K02053	1.79336e-06	7.34023e-06	0.907262	0.0296353	1.49597e-07	0.0296754	1.65433e-05	0.0300439	7.0172e-05	0.0296349	1.13912e-06	0.0296836	2.94594e-05	0.0302694	0.000168812	0.0299952	6.92434e-05	-0.000634058	0
K02054	1.724e-06	7.09419e-06	0.907796	0.0255416	1.89084e-07	0.0255799	1.62426e-05	0.0259479	7.17169e-05	0.0255397	1.05174e-07	0.025584	2.81434e-05	0.0261827	0.000168589	0.0259002	7.27809e-05	-0.000641121	0
K02055	3.63271e-06	1.28578e-05	0.897138	0.0303974	4.11197e-07	0.0304395	1.91181e-05	0.0308522	7.95055e-05	0.0303947	3.00084e-07	0.0304468	3.77894e-05	0.031098	0.000198407	0.0307902	8.23868e-05	-0.000700594	0
K02056	4.652e-08	6.35191e-07	0.945518	0.0894003	4.04231e-07	0.0894371	1.21333e-05	0.0898751	7.40366e-05	0.0894034	2.03175e-06	0.0894227	1.82222e-05	0.0905976	0.000183638	0.0901919	0.000198977	-0.00119731	0
K02057	4.47052e-08	6.26507e-07	0.945832	0.141327	5.5019e-07	0.141373	1.42108e-05	0.141933	0.000105374	0.141331	1.95939e-06	0.141356	2.12839e-05	0.143155	0.000288048	0.14252	0.000295046	-0.00182871	0
K02058	4.08556e-07	2.25998e-06	0.92529	0.0425576	1.93055e-07	0.0425906	1.05375e-05	0.0429673	7.34381e-05	0.042559	9.46956e-07	0.0426012	2.87475e-05	0.0435096	0.000202359	0.0431462	0.000142165	-0.000951996	0
K02059	2.88772e-08	5.19565e-07	0.949155	0.000382379	6.503e-09	0.000382018	1.08922e-07	0.000377982	6.25668e-07	0.000382353	2.67721e-08	0.00038184	2.23275e-07	0.000371989	1.90801e-06	0.00037612	1.07285e-06	1.03904e-05	1
K02060	6.02029e-09	3.05839e-07	0.959467	0.000403346	5.53583e-09	0.000402987	1.10532e-07	0.000399325	6.2564e-07	0.000403311	2.63803e-08	0.000402898	2.1526e-07	0.000395823	1.24242e-06	0.000398619	5.19947e-07	7.52375e-06	1
K02061	2.23263e-08	4.60455e-07	0.951013	0.000514295	1.95511e-08	0.000514524	1.19291e-07	0.000509577	8.95638e-07	0.000514395	2.75064e-08	0.000513587	3.30762e-07	0.000503609	1.73368e-06	0.000509	1.14007e-06	1.06854e-05	1
K02062	0.00121749	0.00205915	0.753768	0.000718618	1.57487e-08	0.000720343	9.43948e-07	0.000734819	3.6788e-06	0.000718601	9.83666e-10	0.000720764	1.7186e-06	0.000743141	1.20695e-05	0.000727623	3.75678e-06	-2.45224e-05	0
K02063	3.02294e-07	1.78356e-06	0.928498	0.00364079	6.44377e-08	0.00364292	7.96349e-07	0.00366165	4.85751e-06	0.00364089	4.06215e-08	0.00364386	1.24798e-06	0.00375727	1.96549e-05	0.00371481	2.39316e-05	-0.000116473	0
K02064	4.24141e-07	2.32756e-06	0.924882	0.00380909	6.63308e-08	0.00381105	7.6539e-07	0.00382824	4.60014e-06	0.00380916	4.58395e-08	0.00381194	1.18017e-06	0.00392126	1.94298e-05	0.00388142	2.39244e-05	-0.000112175	0
K02065	0.0356609	0.0485003	0.575224	0.0701694	1.08397e-06	0.0701489	4.80797e-06	0.0700709	6.53181e-05	0.0701656	3.43206e-06	0.0701644	4.47511e-06	0.0700584	7.08446e-05	0.0700991	2.87497e-05	0.000110921	1
K02066	0.00118889	0.00201621	0.754674	0.0823456	9.32457e-07	0.0823203	4.62375e-06	0.0821826	5.42015e-05	0.0823404	3.43521e-06	0.08234	1.00458e-05	0.0822171	6.76923e-05	0.0822952	2.77292e-05	0.000128509	1
K02068	1.80924e-06	7.39211e-06	0.907142	0.00222687	5.20636e-08	0.00222978	3.62494e-07	0.00223186	6.45962e-06	0.00222883	1.4407e-06	0.00223199	2.20856e-06	0.00219601	5.57038e-06	0.00221151	5.83255e-06	3.08589e-05	1
K02069	2.70339e-06	1.02232e-05	0.901507	0.0107653	1.87131e-07	0.0107656	2.8353e-06	0.0107355	2.12779e-05	0.0107673	1.16266e-06	0.0107655	1.59351e-06	0.0106649	1.92467e-05	0.0107186	1.13041e-05	0.000100461	1
K02071	4.31399e-08	6.19654e-07	0.946111	0.0219209	1.27597e-07	0.0219301	4.43508e-06	0.0218935	2.20649e-05	0.021924	1.38148e-06	0.0219301	7.97317e-06	0.0216717	4.26422e-05	0.0217661	3.46261e-05	0.000249251	1
K02072	3.56184e-08	5.90138e-07	0.947586	0.0192398	8.44364e-08	0.0192526	3.56458e-06	0.0192385	1.48307e-05	0.0192428	1.5868e-06	0.0192545	1.05252e-05	0.0190505	3.23414e-05	0.019118	2.83746e-05	0.000189309	1
K02073	2.37607e-07	1.50057e-06	0.930961	0.0214883	7.92117e-08	0.0215025	3.05325e-06	0.0215234	1.80032e-05	0.0214903	1.50501e-06	0.0215093	1.6132e-05	0.0213781	1.6574e-05	0.0214091	2.21338e-05	0.000110218	1
K02074	4.1993e-05	9.90542e-05	0.852236	0.00363441	1.05866e-07	0.00363912	1.84869e-06	0.00367406	8.65432e-06	0.00363377	9.78676e-08	0.00364009	2.85503e-06	0.00368503	1.82203e-05	0.00367591	1.05105e-05	-5.06206e-05	0
K02075	1.44696e-05	4.06053e-05	0.873875	0.00605405	1.32353e-07	0.00605701	1.66214e-06	0.00608622	3.81667e-06	0.00605312	2.40339e-07	0.00605718	1.83818e-06	0.00608229	1.22558e-05	0.00608842	7.80284e-06	-2.82414e-05	0
K02076	1.0299e-07	9.38733e-07	0.938861	0.00502323	1.42276e-07	0.00502794	6.92939e-07	0.00500914	1.40007e-05	0.00502634	1.51149e-06	0.00502451	4.07223e-07	0.00490681	2.14386e-05	0.00495691	1.40618e-05	0.000116421	1
K02078	1.73971e-06	7.14604e-06	0.907673	0.126246	7.15854e-07	0.126215	8.04355e-06	0.125991	3.49286e-05	0.126244	2.72019e-06	0.126202	2.14111e-05	0.125813	0.000101695	0.125988	7.3759e-05	0.000433332	1
K02079	3.95277e-08	6.05536e-07	0.946789	1.3738e-05	3.59762e-10	1.37235e-05	3.34541e-09	1.35752e-05	2.48928e-08	1.37371e-05	1.09102e-09	1.37179e-05	8.03497e-09	1.33491e-05	7.08952e-08	1.34948e-05	4.57056e-08	3.88881e-07	1
K02081	1.29815e-08	3.95106e-07	0.954708	0.0240087	4.43997e-08	0.0240091	1.9544e-06	0.0240646	3.22594e-05	0.0240073	3.91239e-07	0.023997	3.27538e-06	0.0244	2.75291e-05	0.0242897	7.66916e-05	-0.000391317	0
K02082	0.000141669	0.000282479	0.822687	0.00196334	1.76774e-07	0.00196234	1.3666e-07	0.00197411	3.45916e-06	0.00196191	3.5166e-08	0.00196256	8.04806e-07	0.00198474	8.47647e-06	0.00197594	4.58043e-06	-2.13998e-05	0
K02083	1.48833e-07	1.079e-06	0.935502	0.00272215	2.36267e-07	0.00272373	5.95007e-07	0.0027678	4.75141e-06	0.00272153	2.59565e-07	0.00272924	4.57651e-06	0.00278984	1.22198e-05	0.00275397	1.04172e-05	-6.76877e-05	0
K02086	7.34308e-09	3.15114e-07	0.958288	0.00194244	1.90674e-07	0.00194806	2.63302e-07	0.00194881	1.17937e-06	0.00194505	1.50196e-06	0.00194737	1.36376e-06	0.00190351	7.43857e-06	0.00192209	4.20983e-06	3.89297e-05	1
K02092	5.52389e-05	0.000124233	0.846061	4.80878e-05	1.56738e-09	4.80273e-05	2.21203e-08	4.7658e-05	1.10845e-07	4.80812e-05	5.68888e-09	4.80371e-05	1.37259e-08	4.68954e-05	3.00795e-07	4.74688e-05	3.39173e-07	1.19236e-06	1
K02093	5.52389e-05	0.000124193	0.846061	4.80878e-05	1.56738e-09	4.80273e-05	2.21203e-08	4.7658e-05	1.10845e-07	4.80812e-05	5.68888e-09	4.80371e-05	1.37259e-08	4.68954e-05	3.00795e-07	4.74688e-05	3.39173e-07	1.19236e-06	1
K02094	5.52389e-05	0.000124314	0.846061	4.80878e-05	1.56738e-09	4.80273e-05	2.21203e-08	4.7658e-05	1.10845e-07	4.80812e-05	5.68888e-09	4.80371e-05	1.37259e-08	4.68954e-05	3.00795e-07	4.74688e-05	3.39173e-07	1.19236e-06	1
K02095	5.52389e-05	0.000124274	0.846061	4.80878e-05	1.56738e-09	4.80273e-05	2.21203e-08	4.7658e-05	1.10845e-07	4.80812e-05	5.68888e-09	4.80371e-05	1.37259e-08	4.68954e-05	3.00795e-07	4.74688e-05	3.39173e-07	1.19236e-06	1
K02096	5.52389e-05	0.000124395	0.846061	4.80878e-05	1.56738e-09	4.80273e-05	2.21203e-08	4.7658e-05	1.10845e-07	4.80812e-05	5.68888e-09	4.80371e-05	1.37259e-08	4.68954e-05	3.00795e-07	4.74688e-05	3.39173e-07	1.19236e-06	1
K02097	5.52389e-05	0.000124355	0.846061	4.80878e-05	1.56738e-09	4.80273e-05	2.21203e-08	4.7658e-05	1.10845e-07	4.80812e-05	5.68888e-09	4.80371e-05	1.37259e-08	4.68954e-05	3.00795e-07	4.74688e-05	3.39173e-07	1.19236e-06	1
K02099	4.00448e-08	6.01456e-07	0.946689	0.00533342	7.07378e-08	0.00533111	1.17628e-06	0.00530964	2.21694e-06	0.0053337	1.43061e-07	0.00533028	1.07152e-06	0.00524029	1.86884e-05	0.00527321	1.00611e-05	9.31308e-05	1
K02101	5.14441e-08	6.5942e-07	0.944718	9.01665e-05	2.03208e-08	9.02856e-05	3.22943e-08	8.96903e-05	2.89921e-07	9.01525e-05	4.66327e-09	9.00569e-05	3.0503e-08	8.78131e-05	3.54776e-07	8.89204e-05	2.79785e-07	2.35348e-06	1
K02102	5.31613e-07	2.76575e-06	0.922366	0.00219314	6.18111e-08	0.00219292	2.17944e-07	0.00220106	4.25068e-06	0.00219326	2.44126e-08	0.002191	9.06315e-07	0.00228156	1.71058e-05	0.00225477	1.94984e-05	-8.84152e-05	0
K02103	4.44893e-08	6.26022e-07	0.94587	0.00354575	1.08193e-07	0.00354748	7.13894e-07	0.00353375	1.41566e-06	0.00354663	2.10566e-07	0.00354246	1.19447e-06	0.00347672	1.37691e-05	0.00351176	6.69629e-06	6.90229e-05	1
K02108	4.1514e-08	6.07671e-07	0.94641	0.0677748	1.58917e-07	0.0677646	2.67557e-06	0.0676865	1.35731e-05	0.0677741	7.97074e-07	0.0677568	8.73756e-06	0.0675446	3.95787e-05	0.0676292	2.94295e-05	0.000230248	1
K02110	1.03946e-07	9.46192e-07	0.938779	0.0689631	2.19548e-07	0.0689503	3.32145e-06	0.0688587	1.59645e-05	0.0689618	1.04497e-06	0.0689423	9.74368e-06	0.0687163	4.77988e-05	0.0688063	3.05282e-05	0.000246753	1
K02111	4.47425e-08	6.25761e-07	0.945825	0.0676237	1.47898e-07	0.0676134	2.98887e-06	0.0675366	1.366e-05	0.067623	7.72603e-07	0.0676059	8.62965e-06	0.0673974	3.89026e-05	0.0674805	2.92401e-05	0.000226347	1
K02112	4.52003e-08	6.29614e-07	0.945745	0.0681412	1.45421e-07	0.0681303	3.1501e-06	0.0680493	1.40241e-05	0.0681404	8.09173e-07	0.0681227	8.85946e-06	0.0679009	4.20087e-05	0.0679897	3.04254e-05	0.000240285	1
K02113	0.023805	0.0329596	0.603375	0.0555695	1.64205e-07	0.0555681	1.04183e-06	0.0555581	5.77812e-06	0.0555691	1.68841e-08	0.0555651	4.1714e-06	0.0555423	1.1779e-05	0.0555463	1.77628e-05	2.71511e-05	1
K02114	9.6402e-08	9.04948e-07	0.939445	0.0679347	3.05725e-07	0.0679224	3.34883e-06	0.06784	1.39138e-05	0.067932	1.8876e-06	0.0679132	9.95396e-06	0.0676749	5.00569e-05	0.0677822	3.05479e-05	0.000259711	1
K02115	4.67141e-08	6.3533e-07	0.945486	0.0681206	1.41436e-07	0.0681098	3.13615e-06	0.0680289	1.4037e-05	0.0681198	8.0754e-07	0.0681021	8.84741e-06	0.0678808	4.19796e-05	0.0679692	3.05286e-05	0.000239773	1
K02116	1.94459e-06	7.82934e-06	0.906155	0.0217048	2.71747e-07	0.0217055	3.58843e-06	0.0216656	4.55536e-06	0.0217058	4.04671e-07	0.0217082	4.41925e-06	0.0216232	1.58318e-05	0.0216236	2.55922e-05	8.15929e-05	1
K02117	5.49754e-08	6.79472e-07	0.944183	0.0178407	2.82655e-07	0.0178293	3.65279e-06	0.0177582	1.15804e-05	0.0178398	7.17367e-07	0.0178229	5.99221e-06	0.0175137	6.56754e-05	0.0176692	2.89532e-05	0.000326998	1
K02118	5.28937e-08	6.63235e-07	0.944495	0.0179254	2.85079e-07	0.017914	3.65262e-06	0.0178422	1.15232e-05	0.0179245	7.23233e-07	0.0179075	6.03456e-06	0.0175962	6.59365e-05	0.0177526	2.90753e-05	0.000329189	1
K02119	1.95703e-07	1.31019e-06	0.932883	0.00585994	1.37534e-08	0.00585607	1.27956e-06	0.00583886	3.02128e-06	0.00585933	1.72013e-07	0.00585405	2.02386e-06	0.00575268	2.25699e-05	0.00579492	1.47174e-05	0.000107259	1
K02120	4.90944e-08	6.48553e-07	0.945091	0.0178155	2.83968e-07	0.0178041	3.64427e-06	0.0177328	1.16576e-05	0.0178146	7.19508e-07	0.0177977	6.01237e-06	0.0174881	6.51487e-05	0.0176437	2.87337e-05	0.000327353	1
K02121	4.3968e-08	6.27634e-07	0.945962	0.0186492	2.78243e-07	0.0186379	3.91582e-06	0.0185585	1.25341e-05	0.0186485	6.88199e-07	0.018631	6.21211e-06	0.0183025	6.83278e-05	0.0184672	3.0512e-05	0.000346716	1
K02122	1.57752e-07	1.12016e-06	0.934954	0.00763488	3.067e-08	0.00762927	1.68578e-06	0.00759956	7.74543e-06	0.0076343	1.23882e-07	0.00762649	3.12497e-06	0.00748049	3.17194e-05	0.00754213	1.98771e-05	0.000154391	1
K02123	5.45056e-08	6.78521e-07	0.944253	0.0174628	2.86538e-07	0.0174519	3.55052e-06	0.0173816	1.17707e-05	0.0174618	6.98367e-07	0.0174456	5.77553e-06	0.0171459	6.37096e-05	0.0172966	2.75679e-05	0.000316918	1
K02124	5.26123e-08	6.6211e-07	0.944538	0.018556	2.99804e-07	0.0185442	3.87677e-06	0.0184669	1.1919e-05	0.0185551	7.71637e-07	0.0185377	6.10835e-06	0.0182094	6.9335e-05	0.0183725	3.12518e-05	0.000346644	1
K02137	1.47276e-08	4.11956e-07	0.953874	0.000164856	4.31714e-09	0.000164689	4.89068e-08	0.000163084	3.2178e-07	0.000164845	1.30922e-08	0.000164631	7.51762e-08	0.000160342	6.73453e-07	0.000162437	5.34416e-07	4.51413e-06	1
K02160	2.79339e-07	1.67968e-06	0.929316	0.0490661	5.40708e-07	0.0490696	1.8265e-06	0.0490949	1.20165e-05	0.049067	9.09896e-07	0.0490676	4.35931e-07	0.0489025	2.75576e-05	0.0489217	4.43467e-05	0.000163649	1
K02164	1.7758e-05	4.81327e-05	0.869988	0.000645709	8.89512e-08	0.00064569	2.63947e-07	0.000646149	9.91942e-07	0.000645077	3.58665e-08	0.000645505	3.31761e-07	0.000660736	6.66264e-06	0.000662692	3.17234e-06	-1.50261e-05	0
K02167	4.30654e-05	0.000101273	0.851679	0.000957572	9.93076e-08	0.00096101	1.78515e-06	0.000982397	5.31585e-06	0.000957505	4.759e-08	0.000963724	4.24747e-06	0.00101127	1.8232e-05	0.00099034	7.7497e-06	-5.36951e-05	0
K02168	7.10996e-05	0.000153556	0.840135	0.00365799	2.23802e-07	0.00366283	2.41298e-06	0.00365156	5.12549e-06	0.00365723	5.24021e-08	0.00367949	3.40786e-06	0.00373248	2.64283e-05	0.0036974	1.51066e-05	-7.44838e-05	0
K02169	1.82593e-08	4.3956e-07	0.952418	0.0133341	3.70369e-07	0.0133294	3.2518e-06	0.0132781	7.22527e-06	0.0133329	7.51148e-07	0.0133427	2.1819e-06	0.0132244	1.49151e-05	0.0132731	1.73121e-05	0.000109716	1
K02172	0.00276754	0.00439158	0.720095	9.00844e-05	9.79701e-09	9.01494e-05	8.49127e-09	9.3942e-05	2.80504e-06	9.02562e-05	2.24794e-07	9.0172e-05	6.91728e-08	8.79104e-05	4.71593e-07	8.88602e-05	1.99564e-07	2.17393e-06	1
K02182	3.68139e-06	1.29769e-05	0.896937	0.00329208	1.6354e-07	0.00329467	9.31723e-07	0.00332223	6.35918e-06	0.0032918	1.2282e-07	0.0032981	2.94188e-06	0.00337491	2.42992e-05	0.00333718	6.03292e-06	-8.28246e-05	0
K02188	0.0036914	0.00570812	0.707076	0.0182686	1.12758e-07	0.0182632	1.53801e-06	0.0182163	1.35982e-05	0.0182675	2.40341e-07	0.0182537	5.31914e-06	0.0181664	5.72119e-05	0.0182232	5.66129e-06	0.000102197	1
K02189	1.73409e-05	4.71687e-05	0.870446	0.0112393	2.38691e-07	0.0112404	7.85827e-07	0.0112462	9.75354e-06	0.0112386	3.59963e-07	0.0112378	2.05587e-06	0.0111543	2.61786e-05	0.0111778	2.09651e-05	8.50506e-05	1
K02190	2.79112e-07	1.68124e-06	0.929324	0.00673713	9.70144e-08	0.00673184	1.31898e-06	0.00671012	3.82504e-06	0.00673594	1.06704e-07	0.00672932	2.57403e-06	0.00662388	2.17445e-05	0.00667775	1.76851e-05	0.000113246	1
K02191	3.4411e-07	1.98121e-06	0.927136	0.00521449	2.02387e-08	0.00521189	8.99851e-07	0.00519619	1.29901e-05	0.00521416	1.06326e-07	0.00520887	1.88624e-06	0.00511314	1.94782e-05	0.00515397	1.31182e-05	0.000101353	1
K02192	7.44498e-05	0.000159942	0.839029	0.00291923	2.47e-08	0.00292228	1.96066e-06	0.00294694	6.97643e-06	0.00291833	9.63145e-08	0.00292796	8.41265e-06	0.00303368	3.95403e-05	0.00297387	1.95191e-05	-0.000114451	0
K02193	4.3576e-05	0.00010223	0.851418	0.00769142	7.40226e-08	0.00769474	2.43756e-06	0.00774738	1.20494e-05	0.0076906	2.37884e-07	0.00769938	8.61551e-06	0.00785554	5.80438e-05	0.00776059	1.61667e-05	-0.000164123	0
K02194	8.28385e-08	8.40428e-07	0.940763	0.0215671	9.69017e-08	0.0215742	5.96959e-06	0.0216557	2.00938e-05	0.0215659	8.3694e-07	0.0215831	4.2636e-06	0.0218652	4.24416e-05	0.0217145	4.93524e-05	-0.000298048	0
K02195	2.4772e-07	1.53498e-06	0.930541	0.020885	1.22893e-07	0.0208941	6.81951e-06	0.0209829	1.76619e-05	0.0208835	8.31053e-07	0.0209045	5.70159e-06	0.0211749	5.37012e-05	0.021027	4.41355e-05	-0.000289973	0
K02196	0.0002068	0.00039977	0.812263	0.00287295	2.58223e-07	0.0028739	1.31659e-06	0.00289056	5.41589e-06	0.0028721	1.78827e-07	0.00287623	3.79997e-06	0.00295511	3.47249e-05	0.00291912	1.18179e-05	-8.21554e-05	0
K02197	1.19273e-07	9.98856e-07	0.937544	0.0234278	1.69111e-07	0.0234354	6.54011e-06	0.0235138	1.33463e-05	0.0234263	9.3658e-07	0.0234442	4.29835e-06	0.023697	4.08216e-05	0.0235647	4.65365e-05	-0.000269268	0
K02198	1.06329e-07	9.45467e-07	0.938577	0.0220878	9.52748e-08	0.0220954	6.04742e-06	0.0221767	1.58463e-05	0.0220865	8.55482e-07	0.0221048	4.29252e-06	0.0223799	4.2672e-05	0.0222321	5.046e-05	-0.000292134	0
K02199	9.57247e-08	9.035e-07	0.939507	0.0267462	5.10972e-07	0.0267525	5.13466e-06	0.0268679	2.10899e-05	0.0267442	6.43608e-07	0.0267435	4.82565e-06	0.0271423	8.34623e-05	0.0269916	4.58003e-05	-0.000396167	0
K02200	1.00854e-06	4.63299e-06	0.914755	0.0211085	1.43014e-07	0.0211209	6.6815e-06	0.0212842	3.1798e-05	0.0211065	6.74182e-07	0.0211219	1.35369e-05	0.021557	0.000111472	0.0213448	5.2758e-05	-0.000448513	0
K02203	0.0463567	0.0621538	0.555544	0.0112641	4.37367e-07	0.0112606	4.18249e-06	0.0112368	1.30944e-05	0.0112636	3.26705e-07	0.0112565	9.76061e-07	0.0112823	3.98561e-05	0.0113035	1.84039e-05	-1.81392e-05	0
K02204	0.00100251	0.0017204	0.761059	0.00979783	1.26027e-07	0.00980038	1.84882e-06	0.00983069	5.57139e-06	0.00979747	1.77494e-07	0.00980244	5.84396e-06	0.00988093	4.02643e-05	0.00981837	6.11247e-06	-8.30975e-05	0
K02205	0.00837714	0.0123092	0.666045	0.000104028	3.79106e-08	0.000104877	4.81664e-07	0.000106594	2.06274e-06	0.00010405	2.74273e-08	0.000106584	8.90148e-07	0.000103058	2.66288e-07	0.000104241	3.4088e-07	9.69586e-07	1
K02217	0.0174967	0.0246452	0.623247	0.00981214	8.7788e-08	0.00980914	1.23699e-06	0.00979106	8.05279e-06	0.0098114	1.77954e-07	0.00982005	4.26721e-06	0.00984158	2.90378e-05	0.009838	1.36178e-05	-2.9446e-05	0
K02221	1.74694e-05	4.74807e-05	0.870304	0.0412101	3.31237e-07	0.0412114	3.01069e-06	0.0411956	3.15682e-05	0.0412106	4.64491e-07	0.0412002	1.56135e-06	0.0410769	2.63085e-05	0.0411441	2.43112e-05	0.000133233	1
K02224	7.40789e-05	0.000159294	0.839149	0.0728722	1.20643e-07	0.0728618	4.7812e-06	0.0728547	2.6832e-07	0.0728719	9.5264e-07	0.0728387	1.03219e-05	0.0726695	3.64517e-05	0.0728183	6.70403e-05	0.000202729	1
K02225	1.00914e-05	3.00135e-05	0.880422	0.00198974	1.56473e-08	0.00199447	2.03023e-06	0.00204752	1.12461e-05	0.00198932	5.46662e-08	0.00199747	5.3239e-06	0.00210206	3.67261e-05	0.00205235	6.36193e-06	-0.000112318	0
K02226	9.67533e-07	4.49844e-06	0.915271	0.00762144	1.37509e-07	0.00761985	1.73211e-06	0.00758715	9.80828e-06	0.00762151	2.14143e-07	0.00761529	1.54865e-06	0.00749381	3.21132e-05	0.00755045	1.3742e-05	0.000127634	1
K02228	2.024e-05	5.38253e-05	0.867441	0.00190045	8.24231e-08	0.00190575	1.62595e-06	0.00195385	9.82671e-06	0.00190016	2.47962e-08	0.00190981	4.62972e-06	0.00199007	3.00523e-05	0.00194108	7.2989e-06	-8.96209e-05	0
K02229	5.13867e-05	0.000118383	0.847715	0.0018471	1.05096e-07	0.0018534	1.84202e-06	0.00189637	9.51192e-06	0.0018469	5.62495e-08	0.00186141	4.86463e-06	0.0019437	3.16841e-05	0.00188594	1.50407e-05	-9.66072e-05	0
K02230	1.58787e-05	4.38298e-05	0.872126	0.0265096	2.30447e-07	0.026506	1.15659e-06	0.0265113	1.45837e-05	0.0265088	7.72875e-07	0.0264981	2.45477e-06	0.0265939	1.8124e-05	0.0265799	2.87282e-05	-8.42402e-05	0
K02231	0.00279184	0.00441694	0.71971	0.0643538	2.36911e-07	0.0643593	2.6275e-06	0.0644095	1.69051e-05	0.0643549	1.26161e-06	0.0643406	1.0331e-06	0.0642714	4.67158e-05	0.0643411	3.74361e-05	8.23916e-05	1
K02233	1.4421e-05	4.0535e-05	0.873937	0.0453102	4.93117e-08	0.0453056	3.95648e-06	0.0452912	1.43639e-05	0.0453106	3.28997e-07	0.0452869	7.84089e-06	0.045175	2.72094e-05	0.0452552	3.20775e-05	0.00013524	1
K02234	1.7663e-05	4.79314e-05	0.870092	0.00179848	1.05482e-07	0.00180344	2.49234e-06	0.0018527	1.05102e-05	0.00179828	2.63069e-08	0.00180672	5.80673e-06	0.00190703	3.65572e-05	0.00185261	5.9449e-06	-0.000108548	0
K02236	4.07299e-09	3.02584e-07	0.96169	0.00189387	3.95249e-07	0.00190442	5.83093e-07	0.00191878	3.56293e-06	0.00189886	3.03092e-06	0.00190563	3.53361e-06	0.00186219	6.28579e-06	0.00187825	3.29135e-06	3.16815e-05	1
K02237	1.25606e-06	5.52395e-06	0.911974	0.0491807	1.9868e-07	0.0491709	5.77126e-06	0.0490306	4.47317e-05	0.0491799	1.29789e-06	0.0491494	9.81038e-06	0.048775	9.9813e-05	0.0489757	3.52343e-05	0.00040567	1
K02238	1.1465e-05	3.35216e-05	0.878145	0.0735064	1.27782e-07	0.0734995	4.04568e-06	0.0734433	4.49274e-05	0.0735062	8.8169e-07	0.0734849	1.1108e-05	0.0732209	7.78759e-05	0.0733469	3.91169e-05	0.000285534	1
K02239	3.33996e-08	5.726e-07	0.948072	0.000779387	1.8398e-07	0.000784121	7.82721e-07	0.00078613	1.64237e-06	0.000781506	1.19348e-06	0.000783707	1.35085e-06	0.000765032	3.1861e-06	0.000771804	1.59727e-06	1.43553e-05	1
K02240	7.28386e-09	3.14526e-07	0.958336	0.00163072	1.93914e-07	0.00163575	3.95919e-07	0.00163812	1.06434e-06	0.00163339	1.53713e-06	0.00163591	1.45225e-06	0.00159828	6.50662e-06	0.00161359	3.16394e-06	3.24383e-05	1
K02241	1.91645e-07	1.28801e-06	0.933087	0.00725079	5.2208e-08	0.0072473	1.78074e-06	0.00719667	2.31615e-05	0.00725197	1.9781e-07	0.00724309	3.46664e-06	0.00707181	3.20273e-05	0.00714822	2.15706e-05	0.00017898	1
K02242	5.66659e-06	1.8652e-05	0.890183	0.00215695	2.31935e-07	0.00216054	5.89225e-07	0.00217044	3.01706e-06	0.00215827	1.48625e-06	0.00215989	9.11843e-07	0.00213608	9.00814e-06	0.00214188	3.10504e-06	2.087e-05	1
K02243	4.48805e-09	2.95314e-07	0.961149	0.000882163	1.92169e-07	0.000886963	2.85479e-07	0.000895123	1.80124e-06	0.000884593	1.52436e-06	0.000888001	1.765e-06	0.000868894	2.64218e-06	0.000875772	1.44485e-06	1.32684e-05	1
K02244	2.08113e-07	1.36808e-06	0.93228	0.000658472	1.92646e-07	0.000663486	2.67042e-07	0.000670887	3.71639e-06	0.000661034	1.5029e-06	0.000664439	1.79881e-06	0.000647851	2.12188e-06	0.000653458	1.04076e-06	1.06212e-05	1
K02245	1.01283e-08	3.49883e-07	0.956304	0.00152786	1.7883e-07	0.00153268	4.28811e-07	0.00153545	1.29832e-06	0.00153026	1.48819e-06	0.00153314	1.4664e-06	0.00149846	6.06095e-06	0.00151159	3.09134e-06	2.94063e-05	1
K02246	3.41838e-07	1.97142e-06	0.927206	0.000643641	1.91039e-07	0.000648589	3.27137e-07	0.000656483	4.06432e-06	0.000645984	1.39784e-06	0.000649535	1.77734e-06	0.000633284	2.13357e-06	0.000638762	8.26801e-07	1.03564e-05	1
K02247	7.52074e-05	0.000161469	0.838784	0.00018013	4.0701e-08	0.000181226	1.59218e-07	0.000181981	1.22802e-07	0.000181639	1.2776e-06	0.000183039	8.12164e-07	0.000178585	5.02294e-07	0.000179435	4.45177e-07	1.54571e-06	1
K02248	1.28066e-05	3.67599e-05	0.876134	0.000555398	1.89179e-07	0.000560108	5.71719e-07	0.000567015	5.30196e-06	0.000557735	1.39657e-06	0.00056046	1.519e-06	0.000547062	1.63417e-06	0.000551617	5.75165e-07	8.33604e-06	1
K02249	0.00790605	0.0116516	0.669155	1.20618e-05	5.2682e-10	1.21186e-05	7.88772e-09	1.23221e-05	1.01684e-07	1.20675e-05	6.92983e-09	1.2065e-05	1.21487e-08	1.21866e-05	1.55921e-07	1.19671e-05	5.81834e-08	-1.24823e-07	0
K02250	7.74333e-08	8.04492e-07	0.94134	0.000728173	3.64904e-07	0.000733737	4.17235e-07	0.000740413	3.23802e-06	0.000731364	1.46484e-06	0.000735306	2.57532e-06	0.000715814	2.39606e-06	0.000722544	5.80354e-07	1.23586e-05	1
K02251	3.51131e-07	2.0166e-06	0.926921	0.000368208	4.97002e-08	0.000369101	4.72986e-07	0.000368887	1.89949e-06	0.000368223	1.61407e-08	0.000369602	2.83262e-07	0.000359941	1.26513e-06	0.000364331	6.03684e-07	8.26655e-06	1
K02253	2.43089e-07	1.51716e-06	0.930732	6.10641e-06	1.74013e-09	6.09805e-06	5.08722e-09	5.98923e-06	3.38196e-09	6.10449e-06	5.10246e-10	6.11076e-06	4.72254e-09	5.90659e-06	4.60905e-08	5.93687e-06	3.70663e-08	1.99816e-07	1
K02254	0.000217754	0.00041907	0.810791	0.000182277	3.3769e-08	0.000183322	1.6057e-07	0.000185295	9.71681e-07	0.000183774	1.27303e-06	0.000186063	1.2616e-06	0.000180867	4.89141e-07	0.000181843	6.75828e-07	1.40947e-06	1
K02255	0.00337616	0.00526069	0.711183	1.97679e-06	3.4952e-09	2.04988e-06	8.03518e-08	2.45214e-06	1.6381e-07	1.98918e-06	1.10183e-08	2.20011e-06	2.00882e-07	4.1235e-06	3.54106e-07	3.74834e-06	1.3335e-06	-2.14671e-06	0
K02258	0.000172292	0.000337789	0.817373	0.00484898	3.05609e-08	0.00485268	2.68202e-06	0.00489596	9.60215e-06	0.00484808	1.28267e-07	0.00486059	1.02509e-05	0.00499399	5.55508e-05	0.00489712	1.96005e-05	-0.000145012	0
K02259	2.60641e-08	4.86694e-07	0.949903	0.0348405	4.3789e-07	0.0348524	6.92232e-06	0.0349165	1.06043e-05	0.0348409	4.43754e-07	0.0348737	3.74835e-06	0.0352023	6.2406e-05	0.0350107	3.89452e-05	-0.000361852	0
K02274	1.1607e-08	3.7299e-07	0.955435	0.0754335	4.22511e-07	0.075452	1.07482e-05	0.075645	2.49879e-05	0.075434	9.7939e-07	0.0754432	4.04675e-06	0.0759343	8.17659e-05	0.075709	5.49327e-05	-0.00050087	0
K02275	3.12393e-08	5.47797e-07	0.948572	0.0692432	3.59783e-07	0.0692542	7.00889e-06	0.069385	3.95544e-05	0.0692433	7.55733e-07	0.0692486	4.73589e-06	0.0696566	6.40414e-05	0.0694573	4.82546e-05	-0.000413369	0
K02276	6.14803e-08	7.17513e-07	0.943271	0.0496085	2.67536e-07	0.0496172	8.0873e-06	0.0496854	3.82555e-05	0.049608	3.16967e-07	0.0496509	3.94938e-06	0.0501272	9.45288e-05	0.0498566	5.47766e-05	-0.000518762	0
K02277	2.92198e-08	5.24363e-07	0.949068	0.001632	1.89363e-07	0.00163702	3.90981e-07	0.00163837	1.89967e-06	0.00163447	1.44895e-06	0.00163704	1.45212e-06	0.00159749	7.54899e-06	0.00161396	3.59494e-06	3.45121e-05	1
K02278	0.00131723	0.00221321	0.750744	0.0140014	5.89755e-08	0.0140012	1.30609e-06	0.0139944	3.31266e-06	0.0140012	4.16921e-07	0.0140012	4.59661e-06	0.0139531	3.1895e-05	0.0139472	1.17387e-05	4.82345e-05	1
K02280	0.0114828	0.0165419	0.64848	0.012989	1.24903e-07	0.0129906	1.87281e-06	0.0130389	7.00831e-06	0.0129878	4.77694e-07	0.0129936	7.53732e-06	0.0130445	4.32317e-05	0.012993	7.06122e-06	-5.54297e-05	0
K02281	2.94737e-06	1.08895e-05	0.90025	0.00170231	1.9155e-07	0.00170998	2.80281e-06	0.00180703	1.66583e-05	0.00170232	1.26244e-07	0.00171385	7.75154e-06	0.00187146	4.83671e-05	0.00177437	1.36574e-05	-0.00016915	0
K02282	5.0058e-07	2.66039e-06	0.923044	0.0287372	1.66261e-07	0.0287424	4.54991e-06	0.0288024	7.46062e-06	0.028737	4.51826e-07	0.0287316	1.75485e-06	0.0289351	4.33815e-05	0.0288637	3.45493e-05	-0.000197859	0
K02284	1.67974e-06	6.97855e-06	0.908147	6.86941e-05	1.35376e-09	6.86175e-05	1.6727e-08	6.80377e-05	2.52448e-07	6.86868e-05	7.29935e-09	6.8614e-05	2.45108e-08	6.69953e-05	3.37997e-07	6.77743e-05	2.69265e-07	1.69884e-06	1
K02285	1.67974e-06	6.98275e-06	0.908147	6.86941e-05	1.35376e-09	6.86175e-05	1.6727e-08	6.80377e-05	2.52448e-07	6.86868e-05	7.29935e-09	6.8614e-05	2.45108e-08	6.69953e-05	3.37997e-07	6.77743e-05	2.69265e-07	1.69884e-06	1
K02286	0.000132026	0.000264935	0.824561	9.61725e-05	5.23169e-09	9.60645e-05	2.34179e-08	9.52419e-05	3.25751e-07	9.61624e-05	1.13778e-08	9.60498e-05	4.00318e-08	9.41642e-05	5.41702e-07	9.49447e-05	6.13632e-07	2.00831e-06	1
K02287	5.52389e-05	0.00012363	0.846061	4.80878e-05	1.56738e-09	4.80273e-05	2.21203e-08	4.7658e-05	1.10845e-07	4.80812e-05	5.68888e-09	4.80371e-05	1.37259e-08	4.68954e-05	3.00795e-07	4.74688e-05	3.39173e-07	1.19236e-06	1
K02288	5.52389e-05	0.00012355	0.846061	4.80878e-05	1.56738e-09	4.80273e-05	2.21203e-08	4.7658e-05	1.10845e-07	4.80812e-05	5.68888e-09	4.80371e-05	1.37259e-08	4.68954e-05	3.00795e-07	4.74688e-05	3.39173e-07	1.19236e-06	1
K02289	5.52389e-05	0.00012359	0.846061	4.80878e-05	1.56738e-09	4.80273e-05	2.21203e-08	4.7658e-05	1.10845e-07	4.80812e-05	5.68888e-09	4.80371e-05	1.37259e-08	4.68954e-05	3.00795e-07	4.74688e-05	3.39173e-07	1.19236e-06	1
K02290	0.000132026	0.00026532	0.824561	9.61725e-05	5.23169e-09	9.60645e-05	2.34179e-08	9.52419e-05	3.25751e-07	9.61624e-05	1.13778e-08	9.60498e-05	4.00318e-08	9.41642e-05	5.41702e-07	9.49447e-05	6.13632e-07	2.00831e-06	1
K02291	1.17286e-07	9.91833e-07	0.937696	0.0343936	6.22731e-07	0.0344	4.88707e-06	0.0345349	3.39728e-05	0.0343944	5.86877e-07	0.0343885	3.33854e-06	0.0347336	6.48422e-05	0.0345997	4.3914e-05	-0.00034002	0
K02292	1.23026e-07	1.0143e-06	0.937262	0.000242818	5.83543e-09	0.00024256	7.87672e-08	0.000240486	5.33121e-07	0.0002427	1.99922e-08	0.000242442	6.4639e-08	0.000239205	6.32491e-07	0.000241344	2.53882e-07	3.61311e-06	1
K02293	1.4668e-05	4.10621e-05	0.87362	0.00621345	1.4561e-07	0.00621422	9.58055e-07	0.00623177	2.00027e-05	0.00621354	2.54891e-07	0.00620879	1.12492e-06	0.0063189	2.5303e-05	0.00627513	2.20534e-05	-0.000105455	0
K02294	1.70517e-06	7.04183e-06	0.907944	0.0017071	2.42413e-08	0.00170893	2.56856e-06	0.00170664	2.39444e-06	0.00170701	9.81437e-08	0.00172286	1.48595e-06	0.00180023	1.94148e-05	0.0017335	1.77179e-05	-9.31252e-05	0
K02297	0.0237182	0.0328526	0.603619	0.00524633	8.52889e-08	0.00525109	2.52239e-06	0.00527869	1.1353e-05	0.00524596	1.91405e-07	0.00525639	7.36542e-06	0.00529262	3.23195e-05	0.00524403	1.3125e-05	-4.62901e-05	0
K02298	0.0292492	0.0401356	0.58934	0.00529302	9.20571e-08	0.00529752	2.52155e-06	0.0053226	1.02859e-05	0.00529264	2.03008e-07	0.0053029	7.26015e-06	0.00533745	3.21058e-05	0.00528928	1.32248e-05	-4.44303e-05	0
K02299	0.0377082	0.0510636	0.571134	0.00559116	1.01264e-07	0.00559559	2.50183e-06	0.00562055	1.10309e-05	0.00559077	2.20013e-07	0.00560081	7.2335e-06	0.00563495	3.19652e-05	0.00558795	1.51078e-05	-4.37935e-05	0
K02301	0.0462742	0.0620673	0.555682	0.0430892	1.51503e-07	0.0430987	2.6564e-06	0.043135	9.76097e-06	0.0430888	4.59411e-07	0.043104	5.35845e-06	0.0431603	5.55873e-05	0.0430981	1.57645e-05	-7.10898e-05	0
K02302	1.60225e-06	6.73356e-06	0.90878	0.0325627	8.03874e-07	0.0326025	9.97798e-06	0.0329305	6.31251e-05	0.0325605	3.0892e-07	0.0326414	4.99556e-05	0.0337702	0.000319924	0.0330846	9.42012e-05	-0.00120752	0
K02303	4.02436e-06	1.39931e-05	0.895578	0.0157672	2.69169e-07	0.0157739	2.43347e-06	0.0158503	3.54917e-05	0.015768	6.38142e-07	0.015774	6.31602e-06	0.0159469	3.16955e-05	0.0158882	3.65621e-05	-0.000179706	0
K02304	4.42819e-07	2.4109e-06	0.924408	0.0532917	3.77503e-07	0.0532771	6.79511e-06	0.0531722	2.74107e-05	0.0532945	1.64816e-06	0.0532516	1.38531e-05	0.0528114	0.000102505	0.0531034	5.77723e-05	0.000480286	1
K02305	0.000252576	0.000478358	0.806489	0.00146563	4.21466e-08	0.00146726	2.4023e-06	0.00146051	6.9367e-07	0.00146529	5.11679e-08	0.00147975	2.61749e-06	0.00148905	1.22365e-05	0.00148199	1.37243e-06	-2.34227e-05	0
K02312	7.10299e-06	2.24906e-05	0.886464	0.00464495	4.77178e-08	0.00464232	6.46489e-07	0.00461717	8.25726e-06	0.0046449	9.50456e-08	0.0046403	1.77896e-06	0.00462516	2.86501e-06	0.0046363	2.88992e-06	1.97871e-05	1
K02313	3.96529e-07	2.20937e-06	0.925615	0.0753265	2.64686e-07	0.0753118	4.63975e-06	0.0751803	2.01671e-05	0.0753258	1.22482e-06	0.0753007	1.15398e-05	0.0749312	9.23666e-05	0.0751094	4.11856e-05	0.000395292	1
K02314	5.00921e-08	6.5671e-07	0.944931	0.0707162	6.64239e-08	0.0707097	4.56975e-06	0.070618	1.34516e-05	0.0707161	1.07181e-06	0.0706978	7.65072e-06	0.0704346	5.45036e-05	0.0705544	2.87592e-05	0.000281625	1
K02316	1.17737e-07	9.93221e-07	0.937661	0.0680331	1.09563e-07	0.0680237	2.95761e-06	0.0679442	1.33289e-05	0.0680328	7.82322e-07	0.0680155	8.50327e-06	0.0677619	5.62353e-05	0.067879	2.85469e-05	0.00027124	1
K02317	3.71611e-05	8.921e-05	0.854905	5.42176e-06	4.99628e-09	5.57131e-06	9.06665e-08	6.6289e-06	3.42179e-07	5.44201e-06	1.22258e-08	5.71109e-06	2.55113e-07	9.36721e-06	8.4203e-07	8.41671e-06	1.31686e-06	-3.94545e-06	0
K02319	0.000131545	0.000264507	0.824657	0.00337282	7.86192e-08	0.00337167	4.3599e-07	0.00340501	1.96955e-05	0.00337274	1.77211e-07	0.00337077	4.45131e-07	0.00333934	7.00484e-06	0.00337313	4.67187e-06	3.34741e-05	1
K02330	0.00142354	0.00237681	0.747722	0.000322862	2.50516e-09	0.000322735	8.26737e-08	0.00032067	4.7493e-07	0.00032284	1.43538e-08	0.00032276	6.8312e-08	0.000329213	1.19367e-06	0.000324076	3.57907e-06	-6.35099e-06	0
K02334	2.11559e-06	8.35236e-06	0.904988	0.0684116	2.02991e-07	0.0683997	4.699e-06	0.0684496	5.82322e-06	0.0684087	2.01963e-06	0.0683722	9.0383e-06	0.0683278	1.30514e-05	0.0683615	2.60915e-05	8.38118e-05	1
K02335	1.27121e-08	3.93848e-07	0.954845	0.0683864	1.09278e-07	0.0683789	3.82936e-06	0.0682877	2.45379e-05	0.0683861	7.32006e-07	0.0683756	7.25054e-06	0.0680651	4.28985e-05	0.0681862	4.44965e-05	0.00032133	1
K02337	1.18033e-06	5.2477e-06	0.912771	0.0704377	1.68168e-07	0.070427	3.09409e-06	0.0703396	1.503e-05	0.070437	8.90451e-07	0.0704188	8.34617e-06	0.0702004	6.1471e-05	0.0702932	2.65287e-05	0.00023731	1
K02338	1.48887e-07	1.07826e-06	0.935498	0.0689299	8.73541e-08	0.0689213	3.05593e-06	0.068848	1.30512e-05	0.0689302	7.03772e-07	0.068914	7.32565e-06	0.0686543	5.72537e-05	0.0687828	3.08159e-05	0.00027568	1
K02339	0.000122535	0.000248123	0.826521	0.00738181	4.8919e-08	0.00738726	2.43102e-06	0.00744456	1.5842e-05	0.00738096	2.78836e-07	0.00739334	1.03852e-05	0.00755203	6.58709e-05	0.00745083	1.42813e-05	-0.000170215	0
K02340	3.89124e-06	1.35849e-05	0.896093	0.0641705	3.5524e-08	0.0641629	2.58377e-06	0.0640773	1.80289e-05	0.0641705	5.08959e-07	0.0641557	8.17649e-06	0.0639731	5.32001e-05	0.0640504	2.99006e-05	0.000197396	1
K02341	3.32075e-06	1.19745e-05	0.898487	0.0643245	2.1917e-08	0.0643165	2.58721e-06	0.0642323	1.80456e-05	0.0643243	4.80764e-07	0.0643095	8.20471e-06	0.0641236	5.30962e-05	0.0642033	3.00511e-05	0.000200877	1
K02342	8.77076e-07	4.16762e-06	0.916478	0.0730003	5.02805e-07	0.072995	3.72138e-06	0.0729676	6.28683e-06	0.0729975	1.37553e-06	0.0730311	2.46057e-06	0.073206	2.08504e-05	0.0730694	5.54025e-05	-0.000205675	0
K02343	1.35452e-07	1.03066e-06	0.936379	0.0670902	1.23742e-07	0.0670811	2.93598e-06	0.0670049	1.16406e-05	0.0670897	8.04168e-07	0.0670735	8.16215e-06	0.0668406	5.25535e-05	0.0669466	2.65502e-05	0.000249561	1
K02344	8.49563e-05	0.000180216	0.835811	5.63209e-05	3.18103e-09	5.64245e-05	9.77724e-08	5.70827e-05	3.00613e-07	5.63373e-05	1.13607e-08	5.66198e-05	3.26473e-07	5.94131e-05	3.75532e-07	5.86205e-05	1.22101e-06	-3.09219e-06	0
K02345	3.01022e-06	1.10802e-05	0.89994	3.63451e-05	3.52694e-09	3.65562e-05	1.19315e-07	3.82658e-05	5.66988e-07	3.63714e-05	1.30625e-08	3.66966e-05	2.99306e-07	4.16799e-05	9.31913e-07	4.0382e-05	1.36712e-06	-5.33474e-06	0
K02346	0.000995556	0.00171017	0.761316	0.0562346	2.43843e-07	0.0562363	1.38164e-06	0.0562241	1.09762e-05	0.0562341	9.65967e-08	0.0562427	1.90748e-06	0.0561886	3.39366e-05	0.0561482	3.13695e-05	4.60495e-05	1
K02347	0.000218679	0.000420733	0.810669	0.0333775	1.82126e-07	0.0333743	1.33332e-06	0.0332982	2.0388e-05	0.03338	3.60404e-07	0.0333689	9.89856e-06	0.0331884	8.17971e-05	0.0332773	1.46617e-05	0.000189045	1
K02348	2.44967e-06	9.4341e-06	0.902922	0.00292365	9.0746e-08	0.00292725	3.12792e-06	0.00293696	5.67934e-06	0.00292255	2.05287e-07	0.00294801	3.57856e-06	0.00303426	2.17007e-05	0.00297009	2.25492e-05	-0.000110612	0
K02351	0.000305424	0.00057078	0.800826	0.00328504	4.16323e-07	0.0032908	1.11144e-06	0.00331855	5.48677e-06	0.00328612	1.53337e-06	0.00329902	6.42422e-06	0.00337009	2.93375e-05	0.00332749	2.17509e-05	-8.50478e-05	0
K02352	2.03282e-09	2.80895e-07	0.965343	3.11415e-05	8.87493e-10	3.11092e-05	7.6076e-09	3.08354e-05	7.636e-08	3.11416e-05	2.65823e-09	3.1105e-05	1.07691e-08	3.03221e-05	9.84976e-08	3.06184e-05	8.08672e-08	8.19438e-07	1
K02355	3.68656e-06	1.29819e-05	0.896915	0.126628	4.18951e-07	0.1266	7.68578e-06	0.126445	2.65093e-05	0.126625	2.15483e-06	0.126567	2.19672e-05	0.126132	0.000127266	0.126374	7.31475e-05	0.000495557	1
K02356	0.000481367	0.0008688	0.786527	0.0814729	2.82868e-07	0.0814625	2.73965e-06	0.0814035	1.86231e-05	0.081472	1.21801e-06	0.0814472	9.58954e-06	0.0813414	5.08566e-05	0.0814295	2.48468e-05	0.000131478	1
K02357	1.29071e-07	1.04176e-06	0.936823	0.068035	1.07387e-07	0.0680254	2.96794e-06	0.0679454	1.30316e-05	0.0680346	7.69629e-07	0.0680171	8.54479e-06	0.0677622	5.70527e-05	0.06788	2.88984e-05	0.000272731	1
K02358	1.80747e-06	7.38925e-06	0.907155	0.109413	8.28568e-07	0.109394	4.39365e-06	0.109273	1.07918e-05	0.109412	2.0903e-06	0.109364	1.69094e-05	0.109043	9.12299e-05	0.109237	4.87386e-05	0.00037011	1
K02361	7.17332e-07	3.55782e-06	0.918895	0.00493419	6.56285e-08	0.00493508	2.39014e-06	0.00492196	2.176e-06	0.00493408	1.51091e-07	0.00494527	3.17276e-06	0.00502883	8.1792e-06	0.00499084	2.68951e-05	-9.4643e-05	0
K02362	0.00706854	0.0104799	0.675074	6.72165e-05	1.22932e-07	6.82899e-05	1.00882e-06	6.95452e-05	1.21121e-06	6.70728e-05	4.37431e-09	6.9882e-05	2.65697e-06	8.23925e-05	8.21122e-06	7.39616e-05	3.00833e-06	-1.51761e-05	0
K02363	0.02387	0.0330364	0.603193	6.39526e-05	7.50658e-09	6.52382e-05	1.79778e-06	6.46486e-05	1.92246e-07	6.39772e-05	1.50017e-08	6.46749e-05	4.8566e-07	6.73841e-05	9.20555e-07	6.90722e-05	3.22936e-06	-3.43143e-06	0
K02364	0.0130303	0.0186738	0.641128	0.000580968	1.59384e-08	0.000581054	2.81196e-07	0.000579378	5.11041e-07	0.000580953	3.80994e-08	0.000582428	1.01102e-06	0.00060047	6.03104e-06	0.000593446	1.3544e-05	-1.95021e-05	0
K02371	1.65079e-07	1.15438e-06	0.934523	0.0174349	3.15632e-07	0.0174404	1.24721e-06	0.0174615	2.62139e-05	0.0174383	2.75812e-06	0.0174334	4.42717e-07	0.0172921	2.75361e-05	0.0173198	2.12801e-05	0.000142823	1
K02372	2.0647e-08	4.43012e-07	0.951564	0.0750778	3.41804e-07	0.0750549	7.39968e-06	0.0748816	2.24523e-05	0.0750767	1.81564e-06	0.0750268	1.11417e-05	0.0744175	0.000112372	0.0746794	7.8831e-05	0.000660248	1
K02379	3.90126e-05	9.30404e-05	0.853849	0.0246423	2.36044e-07	0.0246488	3.44422e-07	0.0247222	1.73533e-05	0.0246407	2.28204e-07	0.0246498	7.43182e-06	0.024788	5.35739e-05	0.0247165	8.75287e-06	-0.000145677	0
K02380	0.000241051	0.000459806	0.807855	0.0119859	2.7406e-08	0.0119875	2.88724e-06	0.0120273	1.39826e-05	0.0119855	4.04483e-07	0.0119787	1.63947e-06	0.0119613	1.76363e-05	0.0119936	6.99144e-06	2.4621e-05	1
K02381	0.000281535	0.000529574	0.803275	0.000594905	3.41726e-08	0.000596721	6.65303e-07	0.000597209	4.33883e-06	0.0005949	1.02224e-08	0.00059842	8.60759e-07	0.000613034	4.95682e-06	0.000600087	3.75809e-06	-1.81282e-05	0
K02383	1.88021e-08	4.46405e-07	0.952216	7.46438e-05	2.31432e-09	7.45659e-05	1.82051e-08	7.38651e-05	1.21925e-07	7.46536e-05	1.25205e-08	7.45349e-05	4.91963e-08	7.2652e-05	3.12677e-07	7.34109e-05	2.56649e-07	1.99178e-06	1
K02385	2.38524e-07	1.49951e-06	0.930923	0.0218176	7.04674e-07	0.021821	2.70821e-06	0.0218129	2.3458e-05	0.0218192	1.28239e-06	0.0218079	4.3339e-06	0.0216159	3.66842e-05	0.0217162	2.88203e-05	0.000201657	1
K02386	5.62142e-05	0.000124762	0.845658	0.00917596	7.61606e-08	0.00917886	1.83164e-06	0.00925618	2.28627e-05	0.00917526	2.21263e-07	0.00918576	1.00812e-05	0.00932441	5.76309e-05	0.0092767	8.93e-06	-0.00014845	0
K02387	0.0171368	0.0241679	0.624543	0.0402542	2.4185e-07	0.0402557	2.25019e-06	0.0402736	6.76583e-06	0.0402555	5.38807e-07	0.040244	1.99442e-06	0.0401928	2.47165e-05	0.0402266	4.29215e-05	6.14662e-05	1
K02389	0.00280862	0.00443943	0.719445	0.0408806	2.43377e-07	0.0408817	2.51497e-06	0.040911	4.23827e-06	0.0408818	4.8709e-07	0.0408701	1.87394e-06	0.040811	2.22042e-05	0.0408538	4.17859e-05	6.96016e-05	1
K02390	0.000813766	0.00141906	0.768623	0.043683	2.56083e-07	0.0436839	2.35608e-06	0.0436998	3.49644e-06	0.0436845	3.54936e-07	0.0436708	1.68786e-06	0.0436057	1.91139e-05	0.0436431	3.87414e-05	7.73268e-05	1
K02391	1.67246e-05	4.57081e-05	0.871139	0.00508101	1.76115e-07	0.00508697	3.00635e-06	0.00516689	1.92628e-05	0.00508016	8.36758e-08	0.0050961	1.27887e-05	0.00531433	7.68032e-05	0.00519676	1.8563e-05	-0.00023332	0
K02392	6.24308e-07	3.17157e-06	0.920524	0.0658725	4.43761e-07	0.065866	3.99722e-06	0.0658328	1.51818e-05	0.0658755	1.28033e-06	0.0658389	5.51975e-06	0.0655272	2.10976e-05	0.0657085	8.88398e-05	0.000345292	1
K02393	4.00376e-05	9.51892e-05	0.853283	0.0204766	2.11828e-07	0.0204758	1.44942e-06	0.0205352	3.57594e-05	0.0204754	8.18135e-07	0.0204754	7.06582e-06	0.0206859	7.22929e-05	0.0206034	2.37207e-05	-0.000209277	0
K02394	8.40465e-05	0.00017845	0.836076	0.0214069	2.26598e-07	0.0214051	1.22761e-06	0.021455	3.44451e-05	0.0214056	8.90861e-07	0.0214044	6.56536e-06	0.0215893	6.68853e-05	0.0215173	2.26907e-05	-0.000182423	0
K02395	0.00173037	0.0028424	0.739941	0.0105422	5.31354e-08	0.0105389	1.05669e-06	0.0105034	3.87244e-06	0.0105417	3.85611e-07	0.0105422	4.99483e-06	0.0105244	1.67604e-05	0.0105153	1.38996e-05	1.77765e-05	1
K02398	8.41252e-10	3.41895e-07	0.96948	0.0199252	1.73702e-07	0.0199231	1.7085e-06	0.0198887	5.77134e-06	0.0199267	9.28357e-07	0.0199195	2.20633e-06	0.01972	1.85429e-05	0.0198359	2.68705e-05	0.000205165	1
K02399	0.00788734	0.0116315	0.669281	0.0010733	7.77185e-08	0.00107324	4.62767e-07	0.00106881	7.2047e-07	0.00107282	7.89627e-08	0.00107771	5.02224e-06	0.00108903	9.99902e-06	0.00108121	3.08541e-06	-1.57265e-05	0
K02400	2.78647e-05	6.98793e-05	0.860993	0.0407183	2.2296e-07	0.0407183	2.14724e-06	0.0407209	2.22934e-06	0.0407193	5.54849e-07	0.0407065	1.38643e-06	0.0405974	1.66341e-05	0.0406527	4.3785e-05	0.000120911	1
K02401	2.12969e-05	5.60535e-05	0.866435	0.0412692	2.17044e-07	0.0412703	2.21265e-06	0.0412665	2.81104e-06	0.0412717	4.47472e-07	0.0412571	1.12088e-06	0.0411447	1.01773e-05	0.0412145	4.42558e-05	0.000124488	1
K02402	3.23372e-05	7.917e-05	0.857879	0.000832723	1.33318e-08	0.000832512	2.26376e-07	0.000830643	8.28682e-07	0.000832655	6.30001e-08	0.000833915	8.03837e-07	0.000861202	1.03898e-05	0.000843934	3.41886e-06	-2.84794e-05	0
K02403	3.30991e-05	8.08063e-05	0.857385	0.000842804	9.93188e-09	0.000842588	2.37714e-07	0.000840917	6.78582e-07	0.000842737	6.21245e-08	0.000843909	6.99469e-07	0.000871204	1.04321e-05	0.000853807	3.21441e-06	-2.83994e-05	0
K02404	7.18489e-09	3.12204e-07	0.958419	0.0244763	1.49982e-07	0.0244752	1.93983e-06	0.0244446	2.76627e-05	0.0244779	7.80861e-07	0.0244654	1.84375e-06	0.0242357	2.47759e-05	0.0243377	3.01218e-05	0.000240637	1
K02405	2.11345e-06	8.34866e-06	0.905002	0.0494608	1.04056e-07	0.0494546	5.33886e-06	0.0493752	3.08515e-05	0.049461	3.76907e-07	0.0494463	6.36593e-06	0.049296	7.08893e-06	0.0493545	4.03242e-05	0.000164755	1
K02406	0.000107299	0.000221556	0.829951	0.0587157	3.07621e-07	0.058716	1.02318e-06	0.0587273	1.08899e-05	0.0587174	3.9736e-07	0.0587014	5.53543e-06	0.0585879	5.8448e-05	0.0585919	3.35783e-05	0.000127788	1
K02407	0.00628595	0.00937802	0.681144	0.0344352	2.015e-07	0.0344372	2.33932e-06	0.0344398	2.56986e-06	0.0344368	8.38875e-07	0.0344267	1.74993e-06	0.0343737	1.90393e-05	0.0343996	3.73627e-05	6.14425e-05	1
K02408	0.000292512	0.000548282	0.802129	0.0430042	2.52594e-07	0.043003	2.21975e-06	0.0429956	8.74917e-06	0.0430052	3.27087e-07	0.0429902	1.28486e-06	0.0429118	1.81447e-05	0.0429538	3.77212e-05	9.24108e-05	1
K02410	0.0031814	0.00498986	0.71388	0.0420191	2.67477e-07	0.042019	2.2334e-06	0.0420304	3.50406e-06	0.04202	4.6878e-07	0.0420066	1.45231e-06	0.0419387	2.40533e-05	0.0419747	4.47116e-05	8.036e-05	1
K02412	0.00278342	0.00441474	0.719843	0.0412296	2.3385e-07	0.0412297	2.25526e-06	0.0412363	6.97571e-06	0.0412308	4.86809e-07	0.0412175	1.47103e-06	0.0411605	2.52436e-05	0.0411841	3.55374e-05	6.91257e-05	1
K02413	1.01026e-07	9.26946e-07	0.939032	0.0244257	1.7879e-07	0.0244225	1.91434e-06	0.0243517	4.02927e-05	0.024427	7.30184e-07	0.0244133	2.29119e-06	0.0241621	3.71119e-05	0.0242578	3.4501e-05	0.000263581	1
K02414	0.0235238	0.0326096	0.604166	0.00514549	4.06007e-08	0.00514767	8.184e-07	0.00514791	3.23577e-06	0.00514437	2.63272e-07	0.00515074	6.21465e-06	0.00518629	2.45681e-05	0.00516119	1.5037e-05	-4.07943e-05	0
K02415	0.0175197	0.0246726	0.623165	0.0295897	3.87603e-07	0.0295945	2.46667e-06	0.0296407	7.90459e-06	0.0295902	9.6889e-07	0.0295916	8.43198e-06	0.0295703	3.59675e-05	0.0295789	1.96731e-05	1.94191e-05	1
K02416	0.000589857	0.00104926	0.779782	0.040207	2.70771e-07	0.0402077	2.27001e-06	0.0402231	7.0509e-06	0.040208	5.59823e-07	0.0401951	1.61714e-06	0.0401111	1.52143e-05	0.0401742	4.60256e-05	9.5917e-05	1
K02417	0.0489938	0.0655497	0.551238	0.0454301	3.81569e-07	0.0454332	3.18824e-06	0.045519	1.86404e-05	0.04543	6.21703e-07	0.0454195	2.91103e-06	0.0455076	5.89564e-05	0.0455021	7.48956e-05	-7.75173e-05	0
K02418	1.64153e-06	6.86938e-06	0.908456	0.0199311	2.07675e-07	0.0199366	1.54934e-06	0.0199398	2.95453e-05	0.0199331	1.18584e-06	0.0199327	3.66132e-06	0.0198286	5.1738e-06	0.0198456	2.17672e-05	0.000102587	1
K02419	0.00121474	0.00205501	0.753855	0.0417219	2.44511e-07	0.041722	2.18973e-06	0.0417275	7.49806e-06	0.0417231	4.41719e-07	0.0417095	1.36329e-06	0.041631	2.12371e-05	0.0416732	4.51539e-05	9.09559e-05	1
K02420	0.00326961	0.00511775	0.712642	0.0415577	2.54483e-07	0.0415579	2.21008e-06	0.0415624	4.49482e-06	0.0415588	4.69413e-07	0.0415457	1.48257e-06	0.0414807	2.31688e-05	0.0415144	4.16496e-05	7.70747e-05	1
K02421	0.000237017	0.000452738	0.808345	0.0413684	2.19312e-07	0.0413694	2.22612e-06	0.041365	3.14169e-06	0.0413708	4.36958e-07	0.0413561	1.12871e-06	0.0412658	1.67245e-05	0.0413145	4.42941e-05	0.000102535	1
K02422	2.74106e-07	1.66268e-06	0.92951	0.038462	3.29811e-07	0.038459	2.76421e-06	0.0384392	9.44302e-06	0.0384631	6.45396e-07	0.038448	1.95295e-06	0.0382999	1.03052e-05	0.0383787	3.86211e-05	0.000162107	1
K02423	0.0111035	0.0160256	0.650403	0.00139417	1.7491e-07	0.00139859	6.50725e-07	0.00140418	5.14684e-06	0.00139642	1.34002e-06	0.00140096	2.34864e-06	0.00141618	1.10641e-05	0.00140266	3.26344e-06	-2.2006e-05	0
K02424	0.00140576	0.00234996	0.748214	9.71221e-05	1.23507e-07	9.80685e-05	7.02921e-07	0.000102093	3.38698e-07	9.69831e-05	2.41127e-08	9.96628e-05	2.41397e-06	0.000107545	4.20065e-06	0.000103821	2.69109e-06	-1.04231e-05	0
K02425	5.0796e-07	2.69133e-06	0.92288	2.69966e-05	1.1487e-09	2.70457e-05	3.7804e-08	2.75881e-05	1.12519e-07	2.70038e-05	7.58224e-09	2.70565e-05	5.73356e-08	2.85914e-05	3.91999e-07	2.80362e-05	1.678e-07	-1.59485e-06	0
K02426	3.53783e-07	2.02509e-06	0.926841	0.019812	2.83893e-07	0.0198111	1.27879e-06	0.0198302	1.62686e-05	0.0198111	8.47361e-07	0.0198146	8.41146e-06	0.0199993	7.75867e-06	0.0198861	4.40981e-05	-0.000187253	0
K02428	2.62783e-05	6.66263e-05	0.862199	0.0327684	1.18913e-07	0.0327668	1.15181e-06	0.0327389	4.44367e-06	0.0327661	1.37019e-06	0.0327765	1.3808e-06	0.0328906	4.82041e-05	0.032816	8.60114e-06	-0.000122159	0
K02429	2.81158e-07	1.68768e-06	0.929249	0.0150945	1.83187e-07	0.0150946	4.04401e-06	0.0151055	2.064e-05	0.0150934	6.54053e-07	0.0151092	3.56272e-06	0.0153597	5.49498e-05	0.0152006	3.25227e-05	-0.000265234	0
K02430	0.000572186	0.00102072	0.780806	2.11563e-05	1.20877e-08	2.14427e-05	2.38721e-07	2.32558e-05	5.47147e-07	2.11961e-05	2.74357e-08	2.18679e-05	6.3802e-07	2.9054e-05	1.52453e-06	2.77269e-05	3.93876e-06	-7.89772e-06	0
K02431	7.68897e-05	0.000164621	0.838249	0.00390999	3.02133e-08	0.00391392	1.67393e-06	0.00396442	1.26753e-05	0.00391006	7.34195e-08	0.00391416	3.51014e-06	0.00394927	1.90141e-05	0.00392457	2.36369e-06	-3.92766e-05	0
K02433	1.47703e-08	4.11483e-07	0.953855	0.199498	9.49009e-07	0.199512	1.59875e-05	0.199792	2.40176e-05	0.199497	3.03058e-06	0.199463	9.08346e-06	0.199679	3.84012e-05	0.199605	4.28033e-05	-0.000181047	0
K02434	3.46654e-06	1.24159e-05	0.897844	0.134919	3.56714e-07	0.1349	6.11702e-06	0.134742	2.4549e-05	0.134919	2.85361e-06	0.134873	2.35845e-05	0.134437	0.000133357	0.134658	5.7429e-05	0.000482484	1
K02435	6.59559e-06	2.11751e-05	0.887698	0.130239	4.5105e-07	0.130222	4.80668e-06	0.13007	2.57045e-05	0.130239	1.17879e-06	0.130202	2.07654e-05	0.129806	0.000132093	0.129996	4.29902e-05	0.000432694	1
K02436	0.00302576	0.00475978	0.716135	7.87212e-06	3.23418e-09	7.9617e-06	6.59102e-08	8.36733e-06	7.95946e-08	7.88529e-06	8.93071e-09	8.15186e-06	2.85419e-07	1.03773e-05	5.53783e-07	9.80474e-06	1.4494e-06	-2.50514e-06	0
K02437	5.83998e-08	7.00493e-07	0.943692	0.0703412	2.46364e-07	0.0703287	2.73277e-06	0.0702469	1.54225e-05	0.0703391	1.05853e-06	0.0703221	7.97611e-06	0.0700775	5.0239e-05	0.0701821	2.83258e-05	0.000263756	1
K02438	0.000270588	0.000510511	0.804456	0.0413362	1.68091e-07	0.0413314	1.4861e-06	0.0413187	1.51688e-05	0.0413334	1.54382e-06	0.0413457	1.68343e-06	0.0413902	1.7113e-05	0.0413376	1.50849e-05	-5.40055e-05	0
K02439	4.94153e-09	2.84508e-07	0.960606	0.00256973	1.74439e-07	0.0025686	5.57207e-07	0.00254679	2.12928e-06	0.00256942	1.97564e-07	0.00257	2.57281e-06	0.00251315	9.14602e-06	0.00253528	5.35996e-06	5.65725e-05	1
K02440	0.000243913	0.000463858	0.80751	0.0187418	6.11656e-07	0.0187524	2.30451e-06	0.0188079	7.73849e-06	0.0187418	3.85995e-07	0.0187449	3.62495e-06	0.0188083	2.82186e-05	0.018781	2.10873e-05	-6.6467e-05	0
K02441	8.24511e-09	3.2928e-07	0.957584	0.00375829	2.03286e-07	0.0037562	6.23691e-07	0.00372966	2.88446e-06	0.00375795	2.63313e-07	0.0037581	2.58768e-06	0.00367601	1.3231e-05	0.00370808	9.36989e-06	8.22763e-05	1
K02443	5.24631e-08	6.6386e-07	0.944561	0.00726138	4.92071e-08	0.00726774	1.4377e-06	0.00725242	7.92449e-06	0.00726462	2.06486e-06	0.00726262	2.47221e-07	0.00710604	3.12735e-05	0.00717192	1.87535e-05	0.000155335	1
K02444	1.95622e-05	5.22038e-05	0.868109	0.00420179	5.90995e-08	0.00420966	3.05542e-06	0.00429433	1.60256e-05	0.00420043	5.17922e-08	0.00421387	8.96354e-06	0.00433631	4.74698e-05	0.0042797	1.15042e-05	-0.000134517	0
K02445	2.32501e-06	9.01431e-06	0.903663	0.0032199	2.37985e-07	0.00321957	4.48374e-07	0.00319802	3.06524e-06	0.00321958	1.86096e-07	0.00322086	3.24387e-07	0.00319309	9.34451e-06	0.00319586	3.52054e-06	2.68108e-05	1
K02446	4.53105e-09	2.9533e-07	0.961096	0.0290104	6.00668e-07	0.0290226	4.8711e-06	0.0291567	2.5836e-05	0.0290126	1.24149e-06	0.029012	2.28404e-06	0.0293313	3.8157e-05	0.0292048	4.19824e-05	-0.000320981	0
K02448	5.96022e-05	0.000131353	0.844301	0.000538686	5.22177e-08	0.00053898	3.83638e-07	0.000540875	1.3479e-06	0.000538358	2.97716e-08	0.000538914	2.52296e-07	0.000564523	1.08813e-05	0.000555181	1.05124e-06	-2.58378e-05	0
K02450	0.0140253	0.0200209	0.636762	0.00502679	1.80389e-07	0.00502345	1.25911e-06	0.00502506	1.46767e-05	0.00502647	1.0556e-07	0.00502166	1.85428e-06	0.00499197	4.91498e-06	0.00503659	2.05417e-05	3.48182e-05	1
K02451	0.0022859	0.00367628	0.728374	0.000313591	1.47577e-08	0.000313574	1.69387e-07	0.000315151	8.39388e-07	0.000313581	2.83276e-08	0.000315449	1.72027e-06	0.000324647	5.73099e-06	0.000319299	1.32329e-06	-1.10559e-05	0
K02452	0.000883393	0.00153235	0.765678	0.00646881	1.01437e-07	0.0064673	2.27764e-06	0.00644933	3.74566e-06	0.00646813	3.12185e-07	0.00647243	6.41831e-06	0.00645688	6.7335e-06	0.00643629	1.45434e-05	1.19348e-05	1
K02453	0.000124813	0.000252291	0.826039	0.0250266	3.93261e-07	0.0250246	1.89446e-06	0.0250744	3.94724e-05	0.0250245	1.06999e-06	0.0250252	8.68835e-06	0.0252224	7.40844e-05	0.0251334	1.59537e-05	-0.000195793	0
K02456	7.50812e-05	0.000161248	0.838825	0.0460538	8.26864e-07	0.0460458	3.18483e-06	0.0461019	7.12718e-05	0.0460507	1.71181e-06	0.0460345	2.09191e-06	0.046395	0.000117594	0.0462556	5.62973e-05	-0.000341234	0
K02457	0.000181428	0.000354693	0.815942	0.00761855	1.2112e-07	0.00762016	6.82086e-07	0.00765824	8.42231e-06	0.00761771	2.75423e-07	0.00762873	8.59111e-06	0.00772366	3.81711e-05	0.00766208	2.0421e-05	-0.000105114	0
K02458	0.00456661	0.0069787	0.697014	0.00785022	1.20083e-07	0.00785049	1.10674e-06	0.00787792	6.74549e-06	0.00784935	3.15718e-07	0.00785717	8.72114e-06	0.00792262	3.51886e-05	0.00787025	2.12885e-05	-7.23957e-05	0
K02459	0.000442524	0.000805639	0.789253	0.00660393	1.09538e-07	0.00660661	1.95898e-06	0.00664426	8.53535e-06	0.00660315	2.36097e-07	0.00661277	9.27107e-06	0.00670874	4.11567e-05	0.00664532	2.25112e-05	-0.000104807	0
K02460	0.0218466	0.0303699	0.609046	0.010983	1.9993e-07	0.0109827	2.24954e-06	0.0110018	5.96101e-06	0.0109821	5.83503e-07	0.0109867	7.17395e-06	0.0110518	4.20898e-05	0.011004	2.36614e-05	-6.87271e-05	0
K02461	0.000103448	0.000214889	0.830883	0.00436666	4.75109e-08	0.00437113	1.84863e-06	0.00442247	1.01454e-05	0.00436602	1.18857e-07	0.00437815	1.02786e-05	0.00448633	4.18015e-05	0.00442016	2.16323e-05	-0.000119677	0
K02462	0.000205093	0.000396582	0.812498	0.00417142	5.00829e-08	0.0041745	1.84247e-06	0.00420917	8.25655e-06	0.00417077	1.47232e-07	0.00418113	9.08163e-06	0.00427721	3.9243e-05	0.00421483	1.92219e-05	-0.000105787	0
K02463	4.23681e-05	9.98707e-05	0.85204	0.00182142	1.40916e-07	0.00182495	1.87842e-06	0.00185513	8.02567e-06	0.00182119	6.34005e-08	0.00182967	5.66611e-06	0.00192567	3.33738e-05	0.00186948	1.78208e-05	-0.000104255	0
K02464	0.00411849	0.0063331	0.701947	2.35969e-05	1.18648e-08	2.3798e-05	2.24752e-07	2.47785e-05	4.25252e-07	2.36292e-05	2.8101e-08	2.42086e-05	5.76106e-07	2.96195e-05	1.07965e-06	2.86016e-05	3.8392e-06	-6.0226e-06	0
K02465	0.000144331	0.000286959	0.822189	1.52497e-05	8.45078e-09	1.54537e-05	1.5878e-07	1.69028e-05	4.91619e-07	1.52813e-05	1.75284e-08	1.57477e-05	4.43459e-07	2.13591e-05	1.07374e-06	1.98696e-05	2.53181e-06	-6.1094e-06	0
K02466	3.13124e-05	7.69885e-05	0.858559	0.000760369	8.62219e-08	0.000761181	6.14674e-07	0.000787726	5.78975e-06	0.000759391	8.11538e-08	0.000762095	1.89551e-06	0.00079102	1.13284e-05	0.000776906	4.66162e-06	-3.0651e-05	0
K02467	0.00110105	0.001876	0.757571	1.97818e-06	5.45578e-09	2.04988e-06	8.03518e-08	2.45214e-06	1.6381e-07	1.99161e-06	7.67827e-09	2.20011e-06	2.00882e-07	4.49429e-06	3.03628e-07	3.74834e-06	1.3335e-06	-2.51611e-06	0
K02468	0.00740835	0.0109649	0.672607	7.47528e-05	1.08068e-08	7.48612e-05	9.66795e-08	7.78045e-05	1.42514e-06	7.48632e-05	4.47126e-08	7.5061e-05	3.61887e-07	7.76165e-05	1.1797e-06	7.65395e-05	1.3647e-06	-2.86362e-06	0
K02469	4.56423e-06	1.55265e-05	0.893626	0.078107	2.65958e-07	0.0780954	4.89141e-06	0.0779807	2.22009e-05	0.0781066	9.60286e-07	0.0780876	1.18316e-05	0.0778371	8.16421e-05	0.077951	2.03724e-05	0.000269938	1
K02470	9.44706e-08	9.02763e-07	0.939623	0.0776304	2.10753e-07	0.0776186	5.49162e-06	0.0774914	2.70334e-05	0.0776301	1.05033e-06	0.0776132	1.12893e-05	0.0772264	8.05365e-05	0.077393	4.456e-05	0.000404041	1
K02471	1.56088e-06	6.58772e-06	0.909129	0.00347289	7.26527e-08	0.00347823	2.16555e-06	0.00356326	1.74945e-05	0.00347197	8.12454e-08	0.00348119	6.60144e-06	0.00359821	3.51478e-05	0.00354781	7.30313e-06	-0.00012532	0
K02472	4.32053e-05	0.000101532	0.851607	0.00324917	8.91805e-08	0.00325298	1.64221e-06	0.00326135	9.42134e-06	0.00324939	4.04099e-07	0.00325504	1.26691e-06	0.00331412	2.06944e-05	0.00328487	9.75135e-06	-6.49496e-05	0
K02473	0.0462347	0.0620866	0.555748	1.24138e-09	1.75558e-09	0	0	1.07916e-07	1.52617e-07	0	0	7.19354e-09	1.01732e-08	6.75679e-07	4.84548e-07	2.6618e-07	2.11837e-07	-6.74438e-07	0
K02474	0.00116649	0.00198211	0.755395	0.00956284	1.54163e-07	0.0095619	1.63877e-06	0.00955002	1.85286e-06	0.00956358	8.72651e-07	0.00957949	2.04244e-06	0.0096408	4.02225e-05	0.00960126	1.71654e-05	-7.79665e-05	0
K02475	1.01871e-05	3.02331e-05	0.880255	0.00199971	1.39378e-07	0.00200272	1.51021e-06	0.00200686	2.53841e-06	0.00199996	1.58526e-07	0.00200438	9.8995e-07	0.0020356	1.25456e-05	0.00203146	4.83681e-06	-3.58862e-05	0
K02476	3.14314e-06	1.14536e-05	0.899303	0.00206232	1.22224e-07	0.0020654	1.52611e-06	0.00206822	2.72558e-06	0.00206252	1.71342e-07	0.00206755	1.04862e-06	0.00210808	1.4013e-05	0.00209446	3.82278e-06	-4.57591e-05	0
K02477	9.57871e-07	4.46554e-06	0.915395	0.0536813	5.07777e-07	0.0536696	1.04654e-06	0.0536026	3.57184e-05	0.0536804	6.70485e-07	0.053663	3.8988e-06	0.053928	6.82004e-05	0.0537784	2.11029e-05	-0.000246716	0
K02479	2.91523e-06	1.08054e-05	0.90041	0.022551	2.78133e-07	0.0225514	2.07705e-06	0.0226037	4.76432e-05	0.0225522	5.76366e-07	0.0225432	8.67107e-07	0.0227601	1.4665e-05	0.0227201	5.45413e-05	-0.000209129	0
K02480	0.00287093	0.00453584	0.718474	0.00106228	2.35243e-07	0.00106432	4.96209e-07	0.00106886	2.93098e-06	0.00106406	1.08371e-06	0.00106887	3.90905e-06	0.00107579	6.92918e-06	0.00107681	2.06398e-06	-1.35156e-05	0
K02481	2.00308e-07	1.3307e-06	0.932655	0.0340646	7.27622e-07	0.0340421	5.08304e-06	0.0338523	2.54054e-05	0.0340632	2.12484e-06	0.0340288	1.11423e-05	0.0336478	9.3451e-05	0.0338146	4.25992e-05	0.000416805	1
K02483	0.00011969	0.000243647	0.827133	0.0770772	5.33168e-07	0.0771165	1.57512e-05	0.0774573	6.309e-05	0.0770757	1.03391e-06	0.077123	3.74085e-05	0.0778426	0.000311456	0.0774182	3.83468e-05	-0.000765439	0
K02484	3.25629e-07	1.89534e-06	0.92772	0.0186611	1.04302e-06	0.0186642	3.14937e-06	0.0186619	2.19895e-05	0.0186605	3.97147e-07	0.0186674	3.42027e-06	0.0188333	3.73466e-05	0.0188135	3.12778e-05	-0.00017215	0
K02485	0.0330303	0.0450822	0.580755	0.0279255	6.02589e-07	0.0279078	2.6859e-06	0.0278032	1.55732e-05	0.0279241	1.40888e-06	0.0279126	1.15192e-05	0.0278617	8.71788e-05	0.0278784	2.10823e-05	6.38168e-05	1
K02487	6.72438e-05	0.000146281	0.841465	0.000989335	1.99626e-07	0.000990235	1.0157e-06	0.0010142	8.54909e-06	0.000988745	3.68658e-08	0.000992652	3.2125e-06	0.00104475	2.11574e-05	0.00102602	5.22733e-06	-5.54108e-05	0
K02488	0.000558977	0.000999476	0.781589	0.0182423	1.70976e-07	0.0182379	2.25031e-06	0.0182331	6.85982e-06	0.0182412	7.75761e-07	0.0182314	2.1082e-06	0.0183088	3.13831e-05	0.0182808	2.04463e-05	-6.64446e-05	0
K02490	6.87844e-08	7.53141e-07	0.94234	0.00598295	1.32072e-07	0.00598641	1.08887e-06	0.00595705	1.38378e-05	0.00598626	1.5556e-06	0.0059827	9.36187e-07	0.00584053	2.64172e-05	0.00590198	1.66049e-05	0.000142418	1
K02491	4.59844e-06	1.56198e-05	0.893509	0.000539893	7.225e-08	0.000542137	3.39196e-07	0.000544049	9.92891e-07	0.000542877	2.53992e-06	0.000546434	2.03096e-06	0.000531843	2.0126e-06	0.000536084	1.50231e-06	8.04957e-06	1
K02492	9.58824e-06	2.88148e-05	0.881323	0.0622493	2.7844e-07	0.0622442	1.39345e-06	0.0621443	1.65815e-05	0.0622507	6.94856e-07	0.0622468	1.40222e-05	0.061998	8.09098e-05	0.0621327	1.97113e-05	0.000251292	1
K02493	4.01673e-08	5.99386e-07	0.946665	0.0685244	8.38613e-08	0.0685185	2.79332e-06	0.0684634	1.45183e-05	0.0685241	6.9223e-07	0.0685133	7.07236e-06	0.0682923	4.32448e-05	0.0683938	2.25741e-05	0.000232081	1
K02495	2.53311e-07	1.56541e-06	0.930315	0.0945338	3.12085e-07	0.0945265	2.46951e-06	0.0944632	5.53595e-06	0.0945339	4.00899e-07	0.0945304	3.18184e-06	0.0943872	2.92714e-05	0.0943906	3.38656e-05	0.000146584	1
K02497	2.28118e-09	2.71736e-07	0.964762	0.000965226	2.00185e-07	0.00097081	3.39842e-07	0.000977557	1.64936e-06	0.000967539	1.38765e-06	0.000971124	1.74688e-06	0.00094734	3.51951e-06	0.0009559	1.66553e-06	1.78864e-05	1
K02498	0.000381369	0.000700766	0.79398	0.00707731	1.37831e-07	0.00707904	1.22773e-06	0.0071141	1.00504e-05	0.00707638	3.58054e-07	0.00708298	6.43507e-06	0.00717722	4.4845e-05	0.00713164	1.07408e-05	-9.99051e-05	0
K02499	8.57987e-05	0.000181779	0.835568	0.020301	1.7354e-07	0.0203032	1.99051e-06	0.020311	1.51586e-05	0.020305	2.65107e-06	0.0202917	4.72528e-06	0.0201627	5.48692e-05	0.0202454	1.25561e-05	0.000138339	1
K02500	4.75047e-07	2.55416e-06	0.92363	0.0642494	2.23933e-08	0.0642423	2.03707e-06	0.0641864	1.28713e-05	0.0642492	5.63426e-07	0.0642351	7.13423e-06	0.0640756	4.02749e-05	0.0641548	1.65019e-05	0.000173804	1
K02501	0.0125952	0.0180802	0.643121	0.0659497	7.42482e-08	0.0659428	1.71048e-06	0.0658991	9.39151e-06	0.0659496	5.0767e-07	0.0659339	7.74657e-06	0.0658771	4.84714e-05	0.0659252	6.04654e-06	7.25798e-05	1
K02503	1.03493e-08	3.52233e-07	0.956168	0.0644987	1.61998e-07	0.0644935	4.33981e-06	0.0644187	2.22866e-05	0.0644992	5.81838e-07	0.0644864	9.55241e-06	0.0641373	4.63685e-05	0.0643327	4.73366e-05	0.000361387	1
K02504	3.6792e-05	8.85393e-05	0.855121	3.80031e-05	4.24682e-09	3.81211e-05	9.26867e-08	3.89331e-05	2.63614e-07	3.802e-05	9.7712e-09	3.82577e-05	2.35889e-07	4.1651e-05	6.74603e-07	4.06562e-05	1.2699e-06	-3.6479e-06	0
K02505	3.75826e-05	9.00964e-05	0.854661	4.3497e-05	2.9629e-09	4.36095e-05	1.02619e-07	4.44507e-05	2.85589e-07	4.35141e-05	1.1223e-08	4.37461e-05	2.25865e-07	4.69082e-05	4.76103e-07	4.59663e-05	1.24472e-06	-3.41121e-06	0
K02506	0.00143086	0.00238846	0.747521	4.72671e-06	4.38274e-09	4.79432e-06	7.89603e-08	5.17395e-06	1.27813e-07	4.73795e-06	7.80325e-09	4.93306e-06	1.87249e-07	6.90321e-06	2.93321e-07	6.44308e-06	1.22578e-06	-2.1765e-06	0
K02508	0.00874239	0.0128104	0.663731	2.45474e-05	4.82585e-09	2.46198e-05	6.76432e-08	2.47383e-05	1.13652e-07	2.4558e-05	8.58842e-09	2.47303e-05	1.74053e-07	2.77204e-05	1.53584e-06	2.82232e-05	2.39053e-06	-3.17298e-06	0
K02509	4.06416e-06	1.4096e-05	0.895427	0.000803568	1.17446e-07	0.000808825	1.35609e-06	0.000846257	8.42638e-06	0.000803489	1.07025e-07	0.000813248	5.61355e-06	0.000902679	2.69082e-05	0.000841582	9.06924e-06	-9.91107e-05	0
K02510	2.92786e-08	5.22703e-07	0.949053	0.016266	2.57796e-07	0.0162766	5.18318e-06	0.0163962	2.42245e-05	0.0162661	6.64277e-07	0.0162745	8.06189e-06	0.0165326	3.52142e-05	0.0164042	3.85522e-05	-0.000266613	0
K02511	0.00572043	0.00860493	0.685924	3.94107e-06	4.23563e-09	4.00388e-06	7.67669e-08	4.3386e-06	9.80936e-08	3.95392e-06	9.73597e-09	4.15336e-06	1.85748e-07	5.93544e-06	3.4954e-07	5.69583e-06	1.36651e-06	-1.99437e-06	0
K02517	0.0295161	0.0404857	0.588707	0.047653	1.45349e-07	0.047649	4.64272e-06	0.0476153	5.97801e-06	0.0476502	2.08899e-06	0.0476464	1.73827e-06	0.0476934	6.09728e-05	0.0477037	5.95151e-06	-4.04786e-05	0
K02518	9.53216e-08	9.04638e-07	0.939544	0.0702121	3.12331e-07	0.070202	2.93088e-06	0.0701219	1.19549e-05	0.070211	7.30461e-07	0.0701948	7.4691e-06	0.0700112	4.16146e-05	0.0700745	2.24471e-05	0.000200864	1
K02519	1.64293e-07	1.15121e-06	0.934569	0.0675204	2.88507e-07	0.06751	2.89551e-06	0.067429	1.2105e-05	0.067518	1.84568e-06	0.0675001	9.21635e-06	0.0672705	5.36684e-05	0.067375	2.54466e-05	0.000249908	1
K02520	1.41361e-07	1.05244e-06	0.935983	0.0678692	2.56874e-07	0.0678602	2.81646e-06	0.0677805	1.13273e-05	0.0678683	5.86724e-07	0.067852	8.4364e-06	0.067606	5.61114e-05	0.067718	2.76289e-05	0.000263268	1
K02527	0.0108628	0.0156977	0.651651	0.0338301	6.24567e-07	0.0338206	3.15913e-06	0.0337668	2.84492e-05	0.0338282	1.73628e-06	0.0338254	2.75215e-06	0.0337656	3.5953e-05	0.0338005	2.1761e-05	6.44742e-05	1
K02528	9.52075e-08	9.04798e-07	0.939555	0.0691559	1.35011e-07	0.0691461	3.09239e-06	0.0690611	1.49145e-05	0.0691555	8.39897e-07	0.0691367	9.05721e-06	0.0688693	5.73422e-05	0.0690002	3.00027e-05	0.000286586	1
K02529	4.1133e-07	2.2735e-06	0.925217	0.207111	1.98678e-06	0.207117	8.90787e-06	0.207252	3.6355e-05	0.207117	2.69271e-06	0.207101	8.93365e-06	0.208091	0.00014532	0.20784	0.000244844	-0.000979747	0
K02530	0.000246762	0.000468503	0.807171	0.000157878	5.73869e-09	0.000157961	3.99401e-08	0.000157768	1.91867e-07	0.000158122	1.23152e-07	0.000157948	7.64355e-08	0.00015565	7.61594e-07	0.000156582	7.81079e-07	2.22778e-06	1
K02531	0.000516202	0.000928036	0.784234	3.47883e-06	8.42162e-09	3.66957e-06	7.47641e-08	4.87043e-06	5.4864e-07	3.5088e-06	1.60546e-08	3.67189e-06	5.06821e-08	4.77294e-06	5.06346e-07	4.53674e-06	2.77104e-07	-1.29411e-06	0
K02532	0.000491764	0.00088687	0.785828	0.000196113	2.06953e-08	0.000196563	2.69601e-07	0.000199995	1.02322e-06	0.00019617	4.45767e-08	0.000197286	7.74044e-07	0.000208939	2.95297e-06	0.000208395	6.58974e-06	-1.28268e-05	0
K02533	7.91864e-06	2.45556e-05	0.884628	0.0223942	2.72955e-07	0.0223922	2.54969e-06	0.0224178	2.91399e-05	0.0223929	8.87816e-07	0.022389	5.19021e-06	0.0225089	2.43289e-05	0.0224742	1.81993e-05	-0.000114663	0
K02535	0.00272322	0.00432721	0.720805	0.0349536	6.44487e-07	0.0349438	3.53705e-06	0.0349133	3.9246e-05	0.0349515	1.9087e-06	0.0349491	2.18793e-06	0.034855	3.4316e-05	0.0349064	1.71936e-05	9.85825e-05	1
K02538	4.86583e-05	0.000112812	0.848951	0.000407616	7.4203e-08	0.00040706	1.19087e-07	0.000417711	2.67088e-06	0.000406576	3.59661e-08	0.000407946	5.4705e-07	0.00042756	7.14767e-06	0.000417814	3.24455e-06	-1.99439e-05	0
K02546	0.0278818	0.0383506	0.592659	7.55655e-05	2.03176e-09	7.55389e-05	2.66061e-08	7.47744e-05	3.10731e-08	7.55538e-05	6.0006e-09	7.59878e-05	3.05203e-07	7.40221e-05	1.70936e-07	7.54147e-05	1.28397e-06	1.54339e-06	1
K02547	0.0091178	0.0133013	0.661431	0.000832744	8.64319e-08	0.000831635	1.44035e-07	0.000840876	3.20474e-06	0.000831702	3.56981e-08	0.000832151	2.70515e-07	0.000839501	6.04324e-06	0.000833263	3.28562e-07	-6.75708e-06	0
K02548	0.0318437	0.0435573	0.583363	0.0758625	3.77893e-07	0.0758628	4.20586e-06	0.0757804	3.92404e-05	0.0758643	4.51456e-07	0.0758815	2.60241e-05	0.0759929	0.000132376	0.0760028	8.37893e-05	-0.00013034	0
K02549	5.51036e-09	2.99772e-07	0.959981	0.0214085	4.17422e-07	0.0214146	1.95798e-06	0.0214045	1.19529e-05	0.0214099	9.24376e-07	0.0214225	3.70454e-06	0.0215741	1.42416e-05	0.0215305	2.92538e-05	-0.000165598	0
K02552	0.000759955	0.00133026	0.771046	0.0164034	4.97873e-07	0.0164091	3.62701e-06	0.0163962	1.89986e-05	0.0164049	9.393e-07	0.016403	2.75522e-06	0.016357	1.50968e-05	0.0163747	7.59497e-06	4.64107e-05	1
K02553	4.52527e-05	0.000105768	0.850579	0.00266739	1.64317e-07	0.00267318	1.77693e-06	0.00267531	2.65962e-06	0.00266679	8.99976e-08	0.0026746	3.72874e-06	0.00274242	2.64847e-05	0.00270596	1.00345e-05	-7.5027e-05	0
K02554	7.02573e-05	0.000152022	0.840421	0.00166577	1.04795e-07	0.00166939	8.92753e-07	0.00168932	3.31573e-06	0.00166712	1.28355e-06	0.00167581	3.82814e-06	0.00176991	3.53514e-05	0.00169857	1.66641e-05	-0.000104148	0
K02557	0.00324569	0.00508492	0.712975	0.0734044	5.32703e-07	0.073394	1.16446e-06	0.0733904	6.17032e-06	0.0734032	5.97379e-07	0.0734029	3.96788e-06	0.0732923	4.59209e-05	0.0733424	4.72535e-05	0.000112073	1
K02558	0.000126652	0.00025556	0.825655	0.0180888	3.26657e-07	0.0180858	2.35693e-06	0.0180645	2.02153e-05	0.0180875	9.13773e-07	0.0180956	6.13861e-07	0.0182335	6.16136e-05	0.018148	9.34518e-06	-0.000144659	0
K02560	0.00202404	0.00328574	0.733498	4.41093e-05	4.58066e-09	4.42267e-05	8.9005e-08	4.50502e-05	3.21627e-07	4.41259e-05	1.2168e-08	4.52424e-05	1.47604e-06	4.7655e-05	6.07634e-07	4.66794e-05	1.2269e-06	-3.54566e-06	0
K02562	1.40709e-05	3.97774e-05	0.874395	3.27103e-05	3.80143e-09	3.28446e-05	9.82425e-08	3.38331e-05	2.48304e-07	3.27258e-05	8.29756e-09	3.3042e-05	3.4644e-07	3.69306e-05	7.77238e-07	3.54063e-05	1.23155e-06	-4.22027e-06	0
K02563	1.15798e-07	9.8528e-07	0.937811	0.0620624	1.89291e-07	0.0620517	4.43755e-06	0.0619574	1.67053e-05	0.0620624	4.51805e-07	0.0620515	6.19502e-06	0.0618154	5.03784e-05	0.0619308	2.54367e-05	0.000247013	1
K02564	7.75718e-07	3.78224e-06	0.917963	0.0289918	2.22182e-07	0.0289864	2.00987e-06	0.0288976	1.47566e-05	0.0289932	2.71199e-07	0.028994	4.57954e-06	0.0287086	7.15775e-05	0.028828	3.50933e-05	0.000283195	1
K02565	1.71317e-08	4.2424e-07	0.952855	0.00130466	2.86253e-08	0.00130369	3.72764e-07	0.00129508	1.24331e-06	0.00130461	8.9057e-08	0.00130332	2.99131e-07	0.0012788	4.51819e-06	0.00128856	2.80285e-06	2.58549e-05	1
K02566	0.000125291	0.000253036	0.825939	0.0185872	3.52467e-07	0.0185859	2.71894e-06	0.0185951	1.71932e-05	0.0185864	5.26592e-07	0.0185751	6.18831e-06	0.0187	4.06557e-05	0.0186746	3.4781e-05	-0.000112788	0
K02567	4.18553e-07	2.30421e-06	0.925027	0.00358108	2.24231e-07	0.00357885	3.20717e-07	0.00355215	4.18366e-06	0.00358071	2.96126e-07	0.00358103	2.99824e-06	0.00354281	8.74493e-06	0.00355673	5.3908e-06	3.82727e-05	1
K02568	0.000137601	0.00027548	0.823464	0.000369634	7.12998e-09	0.000369962	3.66833e-08	0.000372624	1.8602e-06	0.000369586	2.05603e-08	0.000372031	2.68736e-06	0.00038707	6.2252e-06	0.00038026	2.87615e-06	-1.74359e-05	0
K02569	0.000285417	0.000535856	0.802866	0.00178246	5.03861e-08	0.00178132	3.86164e-07	0.00177115	1.42773e-06	0.00178234	9.92468e-08	0.00178276	1.75936e-06	0.00179811	9.12334e-06	0.0017811	1.91682e-06	-1.56458e-05	0
K02570	0.000690398	0.00121683	0.774399	0.000374974	4.92613e-09	0.000375309	3.02474e-08	0.000377064	1.35175e-06	0.000374923	1.65355e-08	0.000377374	2.6498e-06	0.000392458	7.74417e-06	0.000385156	3.10147e-06	-1.74833e-05	0
K02571	0.000248127	0.000470836	0.80701	0.000108412	8.1657e-10	0.000108862	5.21737e-08	0.000112311	1.97946e-06	0.000108403	5.65379e-09	0.000110122	1.65615e-06	0.000121828	4.9131e-06	0.000119534	3.77332e-06	-1.34152e-05	0
K02572	0.00101617	0.00174211	0.760559	0.000127633	1.98091e-09	0.000128061	5.78862e-08	0.000131822	1.81584e-06	0.000127615	3.68751e-09	0.000128442	3.61262e-07	0.000143036	7.34532e-06	0.000138765	4.02766e-06	-1.5403e-05	0
K02573	3.7271e-07	2.10897e-06	0.926284	0.00420472	1.1895e-07	0.00420171	9.10146e-07	0.00417101	9.08403e-06	0.00420451	3.25397e-07	0.00420003	1.93182e-06	0.00412068	1.84648e-05	0.00415347	8.94847e-06	8.40396e-05	1
K02574	0.00267303	0.00425726	0.72162	0.00105282	1.76549e-08	0.0010525	1.65382e-07	0.00105988	3.64696e-06	0.00105279	5.77909e-08	0.00105177	3.79378e-07	0.00105129	5.79909e-07	0.00105578	2.71758e-06	1.53318e-06	1
K02575	0.00146609	0.00244312	0.746565	0.019398	4.36962e-07	0.0194016	3.40781e-06	0.019396	1.78943e-05	0.0193985	6.17519e-07	0.0194087	6.6142e-06	0.019531	5.74344e-05	0.0194409	3.56412e-05	-0.000132997	0
K02584	9.04207e-05	0.000190579	0.834268	0.0301614	5.74861e-07	0.0301482	3.75544e-06	0.0300943	9.78952e-06	0.0301607	1.36389e-06	0.0301369	6.33597e-06	0.0300324	3.96543e-05	0.0300908	3.12625e-05	0.000128985	1
K02585	1.15873e-05	3.38221e-05	0.877954	0.0116162	1.97187e-07	0.0116137	1.40856e-06	0.0116244	1.12018e-05	0.0116169	1.48515e-07	0.0116082	2.38012e-06	0.0115198	2.25511e-05	0.0115974	2.11313e-05	9.63213e-05	1
K02586	2.55521e-06	9.73742e-06	0.902319	0.0148288	1.46715e-07	0.0148276	9.65944e-07	0.0148462	7.39646e-06	0.01483	2.08473e-07	0.0148222	7.01419e-07	0.0147205	2.21526e-05	0.0148003	2.45721e-05	0.000108277	1
K02587	8.46199e-07	4.05717e-06	0.916914	0.0100587	1.23481e-07	0.0100577	1.43471e-06	0.0100671	7.25358e-06	0.0100599	2.04568e-07	0.0100531	1.798e-06	0.00995	1.13765e-05	0.0100247	2.72923e-05	0.000108676	1
K02588	5.6608e-06	1.86507e-05	0.890199	0.0143432	1.86474e-07	0.0143426	8.32542e-07	0.0143698	1.337e-05	0.0143443	1.62605e-07	0.0143373	7.34062e-07	0.0142421	2.14933e-05	0.014322	2.42053e-05	0.000101097	1
K02589	8.62338e-07	4.11741e-06	0.916685	0.00481089	1.11693e-07	0.00480838	9.57556e-07	0.00479896	8.12142e-06	0.00481137	8.87402e-08	0.00480501	2.4709e-06	0.00472327	1.26291e-05	0.00478059	1.78605e-05	8.76205e-05	1
K02590	1.19256e-07	9.99924e-07	0.937545	0.00771904	1.40746e-07	0.00771514	1.57982e-06	0.00768889	7.84369e-06	0.00771995	1.72028e-07	0.00770986	3.97133e-06	0.00756255	2.49286e-05	0.00764909	2.52145e-05	0.000156483	1
K02591	8.96954e-06	2.72878e-05	0.882486	0.0136929	1.48368e-07	0.0136915	7.74019e-07	0.0137147	1.09863e-05	0.0136939	4.18959e-08	0.0136875	7.34284e-07	0.0136089	1.75983e-05	0.0136765	2.18303e-05	8.40022e-05	1
K02592	4.05898e-06	1.40851e-05	0.895446	0.00363375	7.27831e-08	0.00363444	1.91793e-07	0.00366336	5.75016e-06	0.00363386	1.24128e-07	0.00363465	1.1344e-06	0.00363211	3.04496e-06	0.00363974	6.4906e-06	1.64147e-06	1
K02593	7.33584e-07	3.62283e-06	0.91863	0.000978005	4.17221e-08	0.000980916	4.6636e-07	0.00102657	9.02782e-06	0.000978061	8.21837e-08	0.000981986	2.42865e-06	0.00102793	1.32208e-05	0.00101148	4.95166e-06	-4.99233e-05	0
K02594	6.88427e-08	7.51397e-07	0.942333	0.0107812	8.43664e-08	0.0107765	1.90014e-06	0.0107519	1.18215e-05	0.0107816	2.53214e-07	0.01077	4.27479e-06	0.0106097	2.66292e-05	0.0106994	2.49438e-05	0.000171441	1
K02595	6.32002e-07	3.20125e-06	0.920381	0.000979374	3.5896e-08	0.000982219	5.28023e-07	0.00102821	9.2054e-06	0.00097941	8.03308e-08	0.000983155	2.253e-06	0.0010275	1.28497e-05	0.00101152	3.86926e-06	-4.81236e-05	0
K02596	4.4462e-06	1.51623e-05	0.894035	0.0018309	6.2156e-08	0.0018336	4.00969e-07	0.00190392	1.85165e-05	0.00183096	1.58548e-07	0.00183458	2.24741e-06	0.0019127	2.43958e-05	0.00189747	1.14238e-05	-8.1795e-05	0
K02597	3.54867e-06	1.2638e-05	0.897491	0.00273457	6.23554e-08	0.00273809	4.35089e-07	0.00279899	1.15095e-05	0.00273462	6.10858e-08	0.00273804	2.47065e-06	0.00287016	4.06185e-05	0.00280275	9.1e-06	-0.000135588	0
K02598	2.52138e-05	6.46151e-05	0.863043	0.00335719	3.36837e-08	0.00335699	1.00164e-06	0.00334696	2.84543e-06	0.00335657	2.24956e-07	0.00335433	8.38341e-07	0.00332497	1.02175e-05	0.00333619	6.02443e-06	3.22217e-05	1
K02600	1.5056e-07	1.07907e-06	0.935394	0.067222	2.55962e-07	0.0672129	2.69516e-06	0.0671371	1.35295e-05	0.0672213	5.49055e-07	0.0672047	8.49254e-06	0.0669697	5.30639e-05	0.0670803	2.65402e-05	0.000252367	1
K02601	8.02783e-08	8.22913e-07	0.941032	0.0706484	2.69055e-07	0.0706389	3.27918e-06	0.0705561	1.56006e-05	0.0706481	5.17165e-07	0.0706302	8.43377e-06	0.0703327	6.31235e-05	0.0704705	3.3263e-05	0.000315729	1
K02609	1.9703e-06	7.90982e-06	0.905974	0.00648222	6.19455e-07	0.00649225	1.9679e-06	0.00651627	8.36247e-06	0.00648399	1.39682e-06	0.00650836	2.74631e-06	0.0065554	1.86304e-05	0.00653618	6.4299e-06	-7.31846e-05	0
K02610	3.00075e-06	1.10631e-05	0.899987	0.00297272	2.19318e-07	0.00298108	2.06217e-06	0.00300799	7.49182e-06	0.00297477	1.25861e-06	0.00300116	2.95143e-06	0.00303147	1.2709e-05	0.00300415	8.30205e-06	-5.87503e-05	0
K02611	3.42621e-06	1.22842e-05	0.898019	0.00520548	2.2603e-07	0.00521334	2.12878e-06	0.0052355	9.1418e-06	0.00520764	1.33489e-06	0.00523231	2.77035e-06	0.00527847	1.90912e-05	0.00525785	6.82188e-06	-7.29917e-05	0
K02612	2.82647e-06	1.05901e-05	0.900861	0.00448417	2.39992e-07	0.00449248	2.23377e-06	0.00451922	8.2016e-06	0.00448638	1.377e-06	0.00451182	2.89335e-06	0.00456124	2.02369e-05	0.00453521	6.19492e-06	-7.70638e-05	0
K02613	5.17954e-06	1.73044e-05	0.891627	0.00400531	6.60684e-08	0.0040128	3.95271e-06	0.00403203	1.14108e-05	0.00400521	1.3669e-07	0.0040468	3.98153e-06	0.00417915	3.49921e-05	0.00407653	3.76946e-05	-0.000173838	0
K02614	2.94918e-07	1.7475e-06	0.928755	0.0130767	2.56935e-07	0.0130734	1.8725e-06	0.0130321	2.40126e-05	0.0130767	3.03517e-07	0.0130713	7.04564e-07	0.0129083	2.74071e-05	0.0129859	2.36849e-05	0.000168352	1
K02616	7.82391e-05	0.000167095	0.837827	0.00766688	7.30355e-07	0.0076738	9.74737e-07	0.00770324	9.21498e-06	0.00766883	1.50974e-06	0.00767439	1.8155e-06	0.00773805	2.80447e-05	0.00773951	1.8217e-05	-7.11698e-05	0
K02617	0.00526893	0.0079674	0.690025	0.000199738	1.24535e-08	0.000200267	5.75785e-07	0.000200777	1.21236e-06	0.000199729	7.85877e-09	0.000200745	4.52805e-07	0.00020975	5.59798e-06	0.000203011	1.19904e-06	-1.00116e-05	0
K02618	1.89913e-06	7.67763e-06	0.906479	0.00265622	3.67749e-08	0.00265641	8.92228e-07	0.0026461	3.7444e-06	0.00265594	1.46896e-07	0.00265801	4.41414e-07	0.00268742	6.36217e-06	0.0026693	7.38209e-06	-3.11977e-05	0
K02621	0.0104338	0.0151095	0.653931	0.0194206	2.67838e-07	0.0194254	4.36641e-06	0.0194183	5.95023e-06	0.0194213	7.07075e-07	0.0194424	7.09658e-06	0.0194717	2.13201e-05	0.0194074	2.96834e-05	-5.11061e-05	0
K02622	0.00239672	0.00384555	0.72635	0.0191117	2.57317e-07	0.0191164	4.31652e-06	0.0191095	4.68439e-06	0.0191124	7.34951e-07	0.0191329	6.96631e-06	0.0191886	2.51713e-05	0.0191111	3.37277e-05	-7.68974e-05	0
K02623	2.42615e-05	6.25924e-05	0.863825	0.000642003	1.9997e-08	0.000644743	1.23337e-06	0.000668436	6.03231e-06	0.00064197	2.3332e-08	0.000645599	1.84445e-06	0.000697722	1.91679e-05	0.000675845	6.14667e-06	-5.5719e-05	0
K02624	6.93803e-06	2.20593e-05	0.886857	0.00406568	1.61343e-07	0.00407464	1.98728e-06	0.00413967	7.57439e-06	0.00406567	1.02816e-07	0.00407782	7.3895e-06	0.00421973	4.88541e-05	0.00417013	1.91175e-05	-0.000154041	0
K02626	0.0112185	0.0161814	0.649814	0.010928	1.49775e-07	0.0109228	1.2711e-06	0.0108772	1.34643e-05	0.0109277	3.84012e-07	0.0109148	5.12266e-06	0.0108563	4.73821e-05	0.0109159	9.22273e-06	7.17239e-05	1
K02634	5.52389e-05	0.00012367	0.846061	4.80878e-05	1.56738e-09	4.80273e-05	2.21203e-08	4.7658e-05	1.10845e-07	4.80812e-05	5.68888e-09	4.80371e-05	1.37259e-08	4.68954e-05	3.00795e-07	4.74688e-05	3.39173e-07	1.19236e-06	1
K02635	1.94494e-07	1.30589e-06	0.932943	0.000184115	1.54107e-09	0.000183957	5.81083e-08	0.000182285	3.49035e-07	0.000184113	1.75325e-08	0.000183846	9.89235e-08	0.000179321	8.94043e-07	0.000181189	7.46667e-07	4.79371e-06	1
K02637	9.61304e-07	4.47852e-06	0.915351	0.000101687	3.60374e-09	0.000101616	3.80374e-08	0.000100834	1.99685e-07	0.00010169	1.11726e-08	0.000101538	5.07985e-08	9.92266e-05	4.81047e-07	0.000100221	4.72441e-07	2.46043e-06	1
K02638	5.52389e-05	0.0001255	0.846061	4.80878e-05	1.56738e-09	4.80273e-05	2.21203e-08	4.7658e-05	1.10845e-07	4.80812e-05	5.68888e-09	4.80371e-05	1.37259e-08	4.68954e-05	3.00795e-07	4.74688e-05	3.39173e-07	1.19236e-06	1
K02639	4.59205e-06	1.56057e-05	0.893531	0.00132383	3.39175e-08	0.00132251	3.28055e-07	0.00131123	3.25353e-06	0.0013237	1.07869e-07	0.00132215	6.91116e-07	0.00130039	5.90636e-06	0.00130949	3.82663e-06	2.34441e-05	1
K02640	5.52389e-05	0.000124153	0.846061	4.80878e-05	1.56738e-09	4.80273e-05	2.21203e-08	4.7658e-05	1.10845e-07	4.80812e-05	5.68888e-09	4.80371e-05	1.37259e-08	4.68954e-05	3.00795e-07	4.74688e-05	3.39173e-07	1.19236e-06	1
K02641	6.69031e-07	3.35195e-06	0.919717	0.000329731	2.25871e-09	0.000329426	9.26225e-08	0.000326707	9.62037e-07	0.000329701	2.92977e-08	0.00032943	7.52454e-08	0.000321872	1.43172e-06	0.00032577	1.26367e-06	7.85882e-06	1
K02643	0.00355104	0.0055071	0.708868	2.74802e-05	2.77405e-10	2.7447e-05	6.69082e-09	2.72043e-05	1.04778e-07	2.74741e-05	2.18204e-09	2.74602e-05	8.15745e-09	2.6948e-05	1.92331e-07	2.71965e-05	2.35486e-07	5.32196e-07	1
K02647	8.14002e-08	8.30715e-07	0.940914	0.011342	7.96078e-08	0.0113419	2.0629e-06	0.0112846	2.17642e-05	0.0113448	1.12284e-06	0.0113398	3.20494e-07	0.0111002	4.60895e-05	0.0112114	2.63262e-05	0.000241773	1
K02651	7.89617e-05	0.00016843	0.837603	0.0235454	7.56173e-08	0.0235514	4.43428e-06	0.023624	2.57185e-05	0.0235445	3.94222e-07	0.0235504	7.85415e-06	0.0237289	6.6425e-05	0.0236147	1.68393e-05	-0.000183538	0
K02652	5.65218e-07	2.90557e-06	0.921669	0.0711696	1.09113e-06	0.07114	9.53202e-06	0.0709682	4.65156e-05	0.0711691	1.37699e-06	0.0711116	1.63999e-05	0.0706663	9.81358e-05	0.0708978	7.54789e-05	0.000503301	1
K02653	2.3191e-06	9.0015e-06	0.903699	0.0598865	8.13703e-07	0.0598666	7.49741e-06	0.0597448	4.05391e-05	0.0598863	6.5503e-07	0.0598421	1.18205e-05	0.0595246	5.89306e-05	0.0596972	7.82338e-05	0.0003619	1
K02654	1.41732e-06	6.10109e-06	0.910404	0.118276	4.28633e-07	0.118243	1.29566e-05	0.118046	6.30852e-05	0.11827	3.64725e-06	0.118201	2.32701e-05	0.117745	0.000115257	0.118	6.70558e-05	0.00053077	1
K02655	7.52339e-09	3.20859e-07	0.958141	0.0132292	3.97755e-07	0.0132208	3.71485e-06	0.0131216	1.50448e-05	0.0132279	8.97339e-07	0.0132204	6.16084e-07	0.0130286	2.04304e-05	0.0130924	3.29946e-05	0.000200627	1
K02657	0.000412069	0.000754568	0.791534	0.00745343	3.96919e-08	0.00745462	1.02534e-06	0.0074651	1.07684e-05	0.00745262	4.63517e-07	0.00745301	3.02935e-06	0.00751286	2.97671e-05	0.00751086	1.42045e-05	-5.94333e-05	0
K02658	4.78877e-05	0.000111249	0.849311	0.0117865	3.28203e-07	0.0117845	1.64641e-06	0.0117931	1.25407e-05	0.0117855	4.73972e-07	0.0117827	1.22266e-06	0.0119414	6.40064e-05	0.0118903	1.50816e-05	-0.000154928	0
K02659	0.000252372	0.000478103	0.806513	0.00227109	9.44533e-08	0.00227268	1.6855e-06	0.00227739	3.35865e-06	0.00227058	1.57172e-07	0.00227532	3.80785e-06	0.00234906	3.21116e-05	0.00231236	1.53288e-05	-7.79712e-05	0
K02660	0.0012511	0.00211135	0.752727	0.00511364	1.45237e-07	0.00511276	2.07943e-06	0.00512391	8.33712e-06	0.00511304	2.48779e-07	0.00511466	2.57384e-06	0.00517229	3.14695e-05	0.0051533	7.90413e-06	-5.86473e-05	0
K02662	2.56922e-08	4.84993e-07	0.950007	0.0419573	4.82541e-07	0.0419421	7.23813e-06	0.041782	2.662e-05	0.0419578	3.68183e-07	0.0419275	9.05526e-06	0.0415431	6.02534e-05	0.0417259	5.84679e-05	0.000414218	1
K02663	4.91586e-09	2.85409e-07	0.960636	0.0254556	3.08426e-07	0.0254494	4.28748e-06	0.0253626	1.14482e-05	0.0254564	6.23555e-07	0.0254396	2.88265e-06	0.0251783	3.88805e-05	0.0253187	3.13144e-05	0.000277353	1
K02664	6.57026e-09	3.15236e-07	0.958952	0.0210912	3.6845e-07	0.0210883	3.13441e-06	0.0210278	9.44752e-06	0.0210931	8.39356e-07	0.0210799	1.05532e-06	0.020905	2.59908e-05	0.0210121	2.10231e-05	0.00018621	1
K02665	0.0243738	0.0337067	0.601797	0.00734477	2.30947e-07	0.0073418	2.46119e-06	0.00733888	6.45482e-06	0.00734386	3.29541e-07	0.00734352	2.41061e-06	0.00738782	3.47021e-05	0.00736989	1.03771e-05	-4.30552e-05	0
K02666	0.00190272	0.00310925	0.73606	0.0198583	5.40456e-07	0.0198501	3.58754e-06	0.0197938	1.29873e-05	0.0198572	8.68751e-07	0.0198432	2.41162e-06	0.0198544	2.67133e-05	0.0198691	1.99907e-05	3.83574e-06	1
K02667	4.13878e-05	9.77935e-05	0.852556	0.0135495	3.79584e-07	0.0135471	1.55079e-06	0.0135368	1.55402e-05	0.0135486	6.7035e-07	0.0135422	6.10974e-07	0.0136679	4.66342e-05	0.0136075	6.83924e-06	-0.000118468	0
K02668	0.000110892	0.00022843	0.829107	0.0126107	3.59408e-07	0.0126091	1.34483e-06	0.0126021	1.62258e-05	0.0126098	6.19248e-07	0.0126045	8.53823e-07	0.012723	4.71956e-05	0.0126683	1.13808e-05	-0.000112363	0
K02669	0.00176719	0.00289875	0.739086	0.0963311	1.08288e-06	0.0963023	9.25281e-06	0.0961597	7.33415e-05	0.0963311	2.13635e-06	0.0962566	2.20708e-05	0.0959729	0.000122102	0.0961363	0.000126046	0.000358164	1
K02670	0.000916383	0.0015852	0.764349	0.00715324	2.80653e-07	0.00715184	2.45021e-06	0.00714019	4.3613e-06	0.00715213	4.76629e-07	0.0071574	6.27308e-06	0.00725344	4.87915e-05	0.00720356	2.52405e-05	-0.0001002	0
K02671	0.000159565	0.000314174	0.819477	0.00860649	2.56917e-07	0.0086034	2.81582e-06	0.0085632	4.36089e-06	0.00860574	4.9173e-07	0.00860448	2.79723e-06	0.00857151	1.60875e-05	0.00858039	1.26235e-05	3.49789e-05	1
K02674	0.00279257	0.00441709	0.719698	0.00633998	2.54308e-07	0.00633882	2.18172e-06	0.00634424	9.28029e-06	0.00633972	2.09635e-07	0.00633996	2.61953e-06	0.00639599	3.49391e-05	0.00638265	6.84255e-06	-5.60136e-05	0
K02676	0.00147853	0.00246268	0.746232	0.00404007	1.52622e-07	0.00403992	1.90946e-06	0.00403423	1.60211e-06	0.00403936	2.11391e-07	0.00404167	2.87156e-06	0.00410219	3.02905e-05	0.00406683	1.71846e-05	-6.21128e-05	0
K02679	0.0154689	0.0219185	0.63085	3.45582e-05	3.11959e-09	3.45996e-05	8.16236e-08	3.47563e-05	1.01022e-07	3.45705e-05	6.6335e-09	3.47467e-05	1.81704e-07	3.64073e-05	3.43169e-07	3.59276e-05	1.36241e-06	-1.84916e-06	0
K02680	0.0154689	0.021914	0.63085	3.45582e-05	3.11959e-09	3.45996e-05	8.16236e-08	3.47563e-05	1.01022e-07	3.45705e-05	6.6335e-09	3.47467e-05	1.81704e-07	3.64073e-05	3.43169e-07	3.59276e-05	1.36241e-06	-1.84916e-06	0
K02681	1.54131e-05	4.27496e-05	0.872689	2.58335e-05	2.79872e-09	2.59637e-05	8.79291e-08	2.69546e-05	2.57069e-07	2.58573e-05	7.89555e-09	2.61063e-05	2.42213e-07	2.98379e-05	5.97443e-07	2.85424e-05	1.30181e-06	-4.0044e-06	0
K02682	3.55511e-05	8.5942e-05	0.855859	3.99644e-05	3.40948e-09	4.00822e-05	9.88259e-08	4.08936e-05	2.89093e-07	3.99823e-05	1.09274e-08	4.02263e-05	2.42397e-07	4.35603e-05	5.94546e-07	4.25775e-05	1.27088e-06	-3.59592e-06	0
K02686	2.83928e-05	7.10487e-05	0.860604	0.000883537	1.32424e-08	0.000883384	2.878e-07	0.000882498	2.07715e-07	0.000883474	6.1546e-08	0.000885596	1.93335e-06	0.000915647	1.15148e-05	0.000897497	3.48418e-06	-3.21102e-05	0
K02687	7.02824e-07	3.50095e-06	0.919137	0.05251	5.86759e-07	0.0525061	1.54988e-06	0.0524706	1.00679e-05	0.0525107	2.12343e-07	0.0525003	4.25539e-06	0.0523931	2.58451e-05	0.0524244	1.97011e-05	0.000116912	1
K02689	5.52389e-05	0.000124436	0.846061	4.80878e-05	1.56738e-09	4.80273e-05	2.21203e-08	4.7658e-05	1.10845e-07	4.80812e-05	5.68888e-09	4.80371e-05	1.37259e-08	4.68954e-05	3.00795e-07	4.74688e-05	3.39173e-07	1.19236e-06	1
K02690	5.52389e-05	0.000125789	0.846061	4.80878e-05	1.56738e-09	4.80273e-05	2.21203e-08	4.7658e-05	1.10845e-07	4.80812e-05	5.68888e-09	4.80371e-05	1.37259e-08	4.68954e-05	3.00795e-07	4.74688e-05	3.39173e-07	1.19236e-06	1
K02691	4.39659e-06	1.50376e-05	0.89421	7.55637e-05	2.25733e-09	7.54743e-05	2.86697e-08	7.48083e-05	1.6061e-07	7.55553e-05	7.83858e-09	7.54729e-05	2.83337e-08	7.35936e-05	4.34137e-07	7.44584e-05	4.29142e-07	1.97012e-06	1
K02692	5.52389e-05	0.000125748	0.846061	4.80878e-05	1.56738e-09	4.80273e-05	2.21203e-08	4.7658e-05	1.10845e-07	4.80812e-05	5.68888e-09	4.80371e-05	1.37259e-08	4.68954e-05	3.00795e-07	4.74688e-05	3.39173e-07	1.19236e-06	1
K02693	5.52389e-05	0.000125707	0.846061	4.80878e-05	1.56738e-09	4.80273e-05	2.21203e-08	4.7658e-05	1.10845e-07	4.80812e-05	5.68888e-09	4.80371e-05	1.37259e-08	4.68954e-05	3.00795e-07	4.74688e-05	3.39173e-07	1.19236e-06	1
K02694	5.52389e-05	0.000125914	0.846061	4.80878e-05	1.56738e-09	4.80273e-05	2.21203e-08	4.7658e-05	1.10845e-07	4.80812e-05	5.68888e-09	4.80371e-05	1.37259e-08	4.68954e-05	3.00795e-07	4.74688e-05	3.39173e-07	1.19236e-06	1
K02696	5.52389e-05	0.000125872	0.846061	4.80878e-05	1.56738e-09	4.80273e-05	2.21203e-08	4.7658e-05	1.10845e-07	4.80812e-05	5.68888e-09	4.80371e-05	1.37259e-08	4.68954e-05	3.00795e-07	4.74688e-05	3.39173e-07	1.19236e-06	1
K02697	5.52389e-05	0.000125831	0.846061	4.80878e-05	1.56738e-09	4.80273e-05	2.21203e-08	4.7658e-05	1.10845e-07	4.80812e-05	5.68888e-09	4.80371e-05	1.37259e-08	4.68954e-05	3.00795e-07	4.74688e-05	3.39173e-07	1.19236e-06	1
K02698	0.000132026	0.000265397	0.824561	9.61725e-05	5.23169e-09	9.60645e-05	2.34179e-08	9.52419e-05	3.25751e-07	9.61624e-05	1.13778e-08	9.60498e-05	4.00318e-08	9.41642e-05	5.41702e-07	9.49447e-05	6.13632e-07	2.00831e-06	1
K02699	5.52389e-05	0.000125665	0.846061	4.80878e-05	1.56738e-09	4.80273e-05	2.21203e-08	4.7658e-05	1.10845e-07	4.80812e-05	5.68888e-09	4.80371e-05	1.37259e-08	4.68954e-05	3.00795e-07	4.74688e-05	3.39173e-07	1.19236e-06	1
K02700	5.52389e-05	0.000123871	0.846061	4.80878e-05	1.56738e-09	4.80273e-05	2.21203e-08	4.7658e-05	1.10845e-07	4.80812e-05	5.68888e-09	4.80371e-05	1.37259e-08	4.68954e-05	3.00795e-07	4.74688e-05	3.39173e-07	1.19236e-06	1
K02702	3.28215e-09	2.73209e-07	0.962864	2.06076e-05	1.33219e-09	2.05804e-05	1.56907e-08	2.04537e-05	7.55956e-08	2.06056e-05	1.63653e-09	2.05769e-05	1.20525e-08	2.00999e-05	5.59853e-08	2.02121e-05	2.88826e-08	5.0772e-07	1
K02703	1.01859e-07	9.30876e-07	0.938959	0.00104411	2.27128e-08	0.00104301	2.72539e-07	0.00103271	2.00858e-06	0.00104403	8.86209e-08	0.00104268	5.60661e-07	0.0010161	5.36793e-06	0.00102681	3.63479e-06	2.80116e-05	1
K02704	5.52389e-05	0.000124884	0.846061	4.80878e-05	1.56738e-09	4.80273e-05	2.21203e-08	4.7658e-05	1.10845e-07	4.80812e-05	5.68888e-09	4.80371e-05	1.37259e-08	4.68954e-05	3.00795e-07	4.74688e-05	3.39173e-07	1.19236e-06	1
K02705	1.67974e-06	6.98695e-06	0.908147	6.86941e-05	1.35376e-09	6.86175e-05	1.6727e-08	6.80377e-05	2.52448e-07	6.86868e-05	7.29935e-09	6.8614e-05	2.45108e-08	6.69953e-05	3.37997e-07	6.77743e-05	2.69265e-07	1.69884e-06	1
K02706	0.000132026	0.000265243	0.824561	9.61725e-05	5.23169e-09	9.60645e-05	2.34179e-08	9.52419e-05	3.25751e-07	9.61624e-05	1.13778e-08	9.60498e-05	4.00318e-08	9.41642e-05	5.41702e-07	9.49447e-05	6.13632e-07	2.00831e-06	1
K02707	5.52389e-05	0.00012383	0.846061	4.80878e-05	1.56738e-09	4.80273e-05	2.21203e-08	4.7658e-05	1.10845e-07	4.80812e-05	5.68888e-09	4.80371e-05	1.37259e-08	4.68954e-05	3.00795e-07	4.74688e-05	3.39173e-07	1.19236e-06	1
K02708	5.52389e-05	0.000124843	0.846061	4.80878e-05	1.56738e-09	4.80273e-05	2.21203e-08	4.7658e-05	1.10845e-07	4.80812e-05	5.68888e-09	4.80371e-05	1.37259e-08	4.68954e-05	3.00795e-07	4.74688e-05	3.39173e-07	1.19236e-06	1
K02709	5.52389e-05	0.000124802	0.846061	4.80878e-05	1.56738e-09	4.80273e-05	2.21203e-08	4.7658e-05	1.10845e-07	4.80812e-05	5.68888e-09	4.80371e-05	1.37259e-08	4.68954e-05	3.00795e-07	4.74688e-05	3.39173e-07	1.19236e-06	1
K02710	5.52389e-05	0.00012327	0.846061	4.80878e-05	1.56738e-09	4.80273e-05	2.21203e-08	4.7658e-05	1.10845e-07	4.80812e-05	5.68888e-09	4.80371e-05	1.37259e-08	4.68954e-05	3.00795e-07	4.74688e-05	3.39173e-07	1.19236e-06	1
K02711	5.52389e-05	0.00012331	0.846061	4.80878e-05	1.56738e-09	4.80273e-05	2.21203e-08	4.7658e-05	1.10845e-07	4.80812e-05	5.68888e-09	4.80371e-05	1.37259e-08	4.68954e-05	3.00795e-07	4.74688e-05	3.39173e-07	1.19236e-06	1
K02712	5.52389e-05	0.000123191	0.846061	4.80878e-05	1.56738e-09	4.80273e-05	2.21203e-08	4.7658e-05	1.10845e-07	4.80812e-05	5.68888e-09	4.80371e-05	1.37259e-08	4.68954e-05	3.00795e-07	4.74688e-05	3.39173e-07	1.19236e-06	1
K02713	5.52389e-05	0.000123231	0.846061	4.80878e-05	1.56738e-09	4.80273e-05	2.21203e-08	4.7658e-05	1.10845e-07	4.80812e-05	5.68888e-09	4.80371e-05	1.37259e-08	4.68954e-05	3.00795e-07	4.74688e-05	3.39173e-07	1.19236e-06	1
K02714	5.52389e-05	0.000123111	0.846061	4.80878e-05	1.56738e-09	4.80273e-05	2.21203e-08	4.7658e-05	1.10845e-07	4.80812e-05	5.68888e-09	4.80371e-05	1.37259e-08	4.68954e-05	3.00795e-07	4.74688e-05	3.39173e-07	1.19236e-06	1
K02715	5.52389e-05	0.000123151	0.846061	4.80878e-05	1.56738e-09	4.80273e-05	2.21203e-08	4.7658e-05	1.10845e-07	4.80812e-05	5.68888e-09	4.80371e-05	1.37259e-08	4.68954e-05	3.00795e-07	4.74688e-05	3.39173e-07	1.19236e-06	1
K02716	5.52389e-05	0.000124639	0.846061	4.80878e-05	1.56738e-09	4.80273e-05	2.21203e-08	4.7658e-05	1.10845e-07	4.80812e-05	5.68888e-09	4.80371e-05	1.37259e-08	4.68954e-05	3.00795e-07	4.74688e-05	3.39173e-07	1.19236e-06	1
K02717	5.52389e-05	0.000123072	0.846061	4.80878e-05	1.56738e-09	4.80273e-05	2.21203e-08	4.7658e-05	1.10845e-07	4.80812e-05	5.68888e-09	4.80371e-05	1.37259e-08	4.68954e-05	3.00795e-07	4.74688e-05	3.39173e-07	1.19236e-06	1
K02718	5.52389e-05	0.000123032	0.846061	4.80878e-05	1.56738e-09	4.80273e-05	2.21203e-08	4.7658e-05	1.10845e-07	4.80812e-05	5.68888e-09	4.80371e-05	1.37259e-08	4.68954e-05	3.00795e-07	4.74688e-05	3.39173e-07	1.19236e-06	1
K02719	1.67974e-06	6.97436e-06	0.908147	6.86941e-05	1.35376e-09	6.86175e-05	1.6727e-08	6.80377e-05	2.52448e-07	6.86868e-05	7.29935e-09	6.8614e-05	2.45108e-08	6.69953e-05	3.37997e-07	6.77743e-05	2.69265e-07	1.69884e-06	1
K02720	1.67974e-06	6.99538e-06	0.908147	6.86941e-05	1.35376e-09	6.86175e-05	1.6727e-08	6.80377e-05	2.52448e-07	6.86868e-05	7.29935e-09	6.8614e-05	2.45108e-08	6.69953e-05	3.37997e-07	6.77743e-05	2.69265e-07	1.69884e-06	1
K02722	5.52389e-05	0.000124721	0.846061	4.80878e-05	1.56738e-09	4.80273e-05	2.21203e-08	4.7658e-05	1.10845e-07	4.80812e-05	5.68888e-09	4.80371e-05	1.37259e-08	4.68954e-05	3.00795e-07	4.74688e-05	3.39173e-07	1.19236e-06	1
K02723	5.52389e-05	0.00012468	0.846061	4.80878e-05	1.56738e-09	4.80273e-05	2.21203e-08	4.7658e-05	1.10845e-07	4.80812e-05	5.68888e-09	4.80371e-05	1.37259e-08	4.68954e-05	3.00795e-07	4.74688e-05	3.39173e-07	1.19236e-06	1
K02724	5.52389e-05	0.000124761	0.846061	4.80878e-05	1.56738e-09	4.80273e-05	2.21203e-08	4.7658e-05	1.10845e-07	4.80812e-05	5.68888e-09	4.80371e-05	1.37259e-08	4.68954e-05	3.00795e-07	4.74688e-05	3.39173e-07	1.19236e-06	1
K02744	1.57657e-06	6.64582e-06	0.908996	0.000568498	8.35023e-09	0.000568119	1.05316e-07	0.00056476	2.00577e-07	0.000568494	1.51293e-08	0.000567929	2.84356e-07	0.000555326	3.20083e-06	0.000560613	2.27639e-06	1.31723e-05	1
K02745	2.45986e-05	6.32731e-05	0.863545	0.000349996	6.883e-09	0.000349701	8.17225e-08	0.000347349	4.43617e-07	0.00034998	2.54541e-08	0.000349631	2.19047e-07	0.00034228	2.41059e-06	0.000344989	1.62353e-06	7.71598e-06	1
K02746	1.62177e-05	4.46762e-05	0.871725	0.000355718	8.55432e-09	0.000355437	7.77753e-08	0.00035292	4.58615e-07	0.000355705	2.32667e-08	0.000355348	1.96443e-07	0.000347563	2.46502e-06	0.000350626	1.60746e-06	8.15448e-06	1
K02747	1.63273e-05	4.48888e-05	0.871597	0.000355718	8.55432e-09	0.00035542	7.80872e-08	0.00035292	4.58615e-07	0.000355705	2.32667e-08	0.000355348	1.96443e-07	0.000347563	2.46502e-06	0.000350626	1.60746e-06	8.15448e-06	1
K02750	0.0200695	0.0280009	0.61455	0.000615066	5.5667e-08	0.000614074	1.02692e-07	0.000620665	3.61129e-06	0.000613993	1.71272e-08	0.000614837	5.13599e-07	0.000624461	6.67794e-06	0.000617894	1.37769e-06	-9.39512e-06	0
K02753	0.000219403	0.000421892	0.810574	2.30865e-05	3.38545e-09	2.32193e-05	9.18726e-08	2.42328e-05	2.96462e-07	2.31012e-05	1.21311e-08	2.33734e-05	2.55864e-07	2.659e-05	9.67814e-07	2.5934e-05	1.37654e-06	-3.50346e-06	0
K02755	2.34241e-05	6.07497e-05	0.864533	0.000135156	1.8154e-07	0.00013576	2.23817e-07	0.000138163	7.84711e-07	0.000135946	1.84125e-07	0.000136158	3.65113e-07	0.000133449	2.84951e-07	0.000135099	9.71162e-07	1.70764e-06	1
K02756	2.30343e-06	8.95075e-06	0.903795	0.000124731	1.68012e-07	0.000124783	2.07545e-07	0.000124305	1.60077e-07	0.000125392	2.00128e-07	0.000124425	1.28466e-07	0.000121678	7.94452e-07	0.000123067	4.87169e-07	3.05345e-06	1
K02757	0.00237494	0.00381237	0.726742	0.00365278	4.88317e-07	0.00364921	1.7212e-07	0.00368755	1.14663e-05	0.00364936	3.45876e-07	0.00365285	2.20059e-06	0.00368647	2.2672e-05	0.00366335	1.59147e-06	-3.36858e-05	0
K02759	0.00171819	0.0028244	0.740228	0.00703131	3.51178e-07	0.00702967	1.33498e-06	0.00704059	2.63564e-05	0.0070284	2.28486e-07	0.00702826	9.22189e-07	0.0069707	2.57743e-05	0.0069885	9.43637e-06	6.06098e-05	1
K02761	0.0045178	0.00691635	0.697532	0.00835153	5.67161e-07	0.00834884	1.67889e-06	0.0083619	2.99452e-05	0.00834824	3.4287e-07	0.00834776	1.71617e-06	0.00828875	3.04628e-05	0.00830646	1.03603e-05	6.27795e-05	1
K02763	1.01744e-06	4.67077e-06	0.914646	0.000108128	1.37007e-09	0.000108278	8.78509e-08	0.00010821	3.95441e-07	0.000108347	1.14799e-07	0.000108142	6.2961e-08	0.000105728	4.65005e-07	0.000106791	4.14135e-07	2.4009e-06	1
K02764	3.36243e-08	5.75026e-07	0.948021	0.000106749	6.85336e-10	0.000106902	7.91749e-08	0.000106539	3.59207e-07	0.000106967	1.1512e-07	0.000106757	6.45321e-08	0.000104192	3.08217e-07	0.000105264	3.472e-07	2.55717e-06	1
K02765	7.63462e-07	3.73831e-06	0.918154	0.00261948	2.64783e-07	0.00262336	7.42016e-07	0.00263863	3.14738e-06	0.00262231	2.92203e-06	0.00262612	2.45141e-06	0.00259452	8.64672e-06	0.00260327	4.0999e-06	2.4959e-05	1
K02768	0.00773313	0.0114187	0.670334	0.00631048	1.73984e-07	0.00630782	1.40787e-06	0.0062986	2.14102e-05	0.00630954	2.26463e-07	0.00630861	7.82903e-07	0.00626943	1.68252e-05	0.00628254	4.45252e-06	4.10549e-05	1
K02769	6.42118e-05	0.000140437	0.842556	0.00121346	1.25171e-07	0.00121464	7.53517e-07	0.00123203	7.84197e-06	0.00121181	1.81085e-07	0.0012187	4.04764e-06	0.00125769	1.44512e-05	0.00123258	4.03943e-06	-4.42365e-05	0
K02770	0.00157795	0.00261315	0.74365	0.0134569	1.86177e-07	0.013458	2.63349e-06	0.0134592	3.24928e-05	0.0134549	1.12876e-06	0.0134618	4.93798e-06	0.0133921	2.63966e-05	0.0134013	9.86455e-06	6.47454e-05	1
K02773	0.000120947	0.000245772	0.826861	0.00251453	1.74915e-07	0.00251321	3.6074e-07	0.00254152	4.51934e-06	0.00251352	7.01677e-07	0.00251332	8.82576e-07	0.00251229	1.09442e-05	0.00250615	4.76305e-06	2.23714e-06	1
K02774	0.00166167	0.00273932	0.741578	0.00294074	2.37871e-07	0.00293841	4.85336e-07	0.0029746	6.31113e-06	0.00293845	6.43574e-07	0.00293912	1.15348e-06	0.00295015	1.81355e-05	0.00293616	4.38518e-06	-9.41605e-06	0
K02775	2.47703e-06	9.50238e-06	0.902764	0.00542621	1.52795e-07	0.00542347	6.67707e-07	0.00543645	1.55025e-05	0.00542543	6.3952e-07	0.00542185	6.08199e-07	0.00535793	1.29957e-05	0.00538013	1.1899e-05	6.82741e-05	1
K02777	0.013924	0.0198886	0.637195	0.0030134	3.83108e-07	0.00301743	8.69785e-07	0.00304811	6.5231e-06	0.00301455	2.88492e-06	0.00302064	4.36369e-06	0.00302493	2.08776e-05	0.00301412	2.85565e-06	-1.15292e-05	0
K02778	0.0254494	0.035166	0.598891	4.89785e-05	2.60395e-09	4.91093e-05	1.10217e-07	4.95104e-05	2.49712e-07	4.92087e-05	1.11339e-07	4.93879e-05	4.31957e-07	5.07665e-05	3.54784e-07	5.05894e-05	1.30917e-06	-1.78801e-06	0
K02779	0.00411083	0.00632274	0.702035	0.0016752	4.56982e-08	0.00167607	3.08225e-07	0.00167905	3.74092e-06	0.00167694	1.31969e-06	0.00167891	1.82859e-06	0.00167352	3.35818e-06	0.00166857	1.71165e-06	1.67999e-06	1
K02781	0.000184489	0.000359863	0.815476	0.00163315	1.65314e-07	0.00163299	6.00803e-07	0.00167062	9.41963e-06	0.00163136	1.70161e-07	0.00163447	2.43774e-06	0.00167028	1.75616e-05	0.00165033	5.04869e-06	-3.71254e-05	0
K02782	5.04192e-05	0.000116426	0.848147	0.000653558	7.6786e-08	0.000654039	2.94584e-07	0.000678069	5.58121e-06	0.000652475	3.85386e-08	0.000655081	1.65503e-06	0.000684294	1.14934e-05	0.000669965	4.97676e-06	-3.0736e-05	0
K02783	0.0264081	0.0364688	0.596381	0.00688752	4.6894e-07	0.00688537	5.41788e-07	0.0069348	2.83981e-05	0.00688449	1.78136e-07	0.00688598	3.09073e-06	0.00687794	2.93483e-05	0.00687398	1.60097e-06	9.57401e-06	1
K02786	0.00705694	0.010465	0.67516	2.82181e-05	1.16548e-08	2.84885e-05	6.47162e-08	2.96087e-05	6.03458e-07	2.8461e-05	1.33974e-07	2.8482e-05	1.23358e-07	2.91622e-05	4.80945e-07	2.91851e-05	3.60172e-07	-9.44028e-07	0
K02788	0.00658484	0.0097859	0.678757	0.000135378	9.21162e-09	0.000135549	5.29478e-08	0.000135724	4.37046e-07	0.000135618	1.3197e-07	0.000135531	7.82741e-08	0.000133646	7.83302e-07	0.000134716	8.69585e-07	1.73174e-06	1
K02791	0.00270933	0.00430911	0.721029	0.00112112	1.09502e-07	0.00111972	1.52444e-07	0.00113734	9.68013e-06	0.00111896	1.28789e-07	0.00112254	1.88478e-06	0.00114743	1.31075e-05	0.00113231	2.29527e-06	-2.63155e-05	0
K02793	0.00786013	0.0115939	0.669466	0.0164	2.37189e-07	0.0163943	1.08919e-06	0.0164297	2.13648e-05	0.0163964	1.34202e-07	0.0163935	1.97042e-06	0.0163497	4.39419e-05	0.0163382	2.32117e-05	5.03113e-05	1
K02794	2.36794e-05	6.13426e-05	0.864315	0.00920474	2.41333e-07	0.00919836	1.26068e-06	0.00920593	2.38695e-05	0.00920177	3.78841e-07	0.00919716	1.15301e-06	0.00910498	2.54044e-05	0.00913479	1.8914e-05	9.97523e-05	1
K02795	7.89126e-05	0.000168378	0.837618	0.00868979	4.27044e-07	0.00868427	1.06358e-06	0.00868783	2.71174e-05	0.0086871	1.15745e-07	0.00868433	8.79813e-07	0.00859605	2.60655e-05	0.00862464	1.67276e-05	9.37446e-05	1
K02796	0.000189891	0.000368943	0.81467	0.0080254	2.34234e-07	0.00801962	1.06986e-06	0.00803084	2.4029e-05	0.00802217	2.08433e-07	0.00801886	8.56681e-07	0.0079513	2.29295e-05	0.0079707	1.49709e-05	7.40987e-05	1
K02798	0.00611556	0.00914753	0.682546	0.00195633	1.56322e-07	0.00196047	1.60865e-07	0.00198542	1.45488e-05	0.00195579	4.93598e-07	0.00196063	7.30361e-07	0.00197032	7.76156e-06	0.00196009	5.99985e-06	-1.39949e-05	0
K02799	0.000186673	0.000363405	0.815148	0.00042368	1.45385e-08	0.000424765	5.25885e-07	0.000425337	7.47683e-07	0.000423667	1.1885e-08	0.00042669	4.54832e-07	0.000436457	3.74488e-06	0.00042864	3.55267e-06	-1.27769e-05	0
K02800	0.00243026	0.00389304	0.725753	0.00217097	3.0162e-07	0.00217526	2.36755e-07	0.00220171	1.35731e-05	0.00217091	3.31707e-07	0.00217595	1.4323e-06	0.00218364	7.21704e-06	0.00217487	5.37009e-06	-1.26711e-05	0
K02802	0.0164823	0.0232733	0.626957	0.000208757	6.02537e-09	0.000208579	7.83689e-08	0.000207542	7.85354e-07	0.000208632	1.59107e-08	0.000208531	3.31021e-08	0.000211668	1.35338e-06	0.000211798	2.74208e-06	-2.91017e-06	0
K02804	0.00116918	0.00198572	0.755308	0.00334218	1.83523e-07	0.003347	3.91018e-07	0.00335953	4.90745e-06	0.00334205	2.26749e-07	0.00334687	3.13283e-06	0.0033313	9.37077e-06	0.00333703	5.64448e-06	1.08727e-05	1
K02805	1.24618e-05	3.59644e-05	0.876633	0.00630077	1.63941e-07	0.00629659	1.36116e-06	0.00625274	7.19462e-06	0.00630057	4.22692e-07	0.00629385	2.51315e-06	0.00623114	2.29964e-05	0.00626766	7.30678e-06	6.96287e-05	1
K02806	2.80824e-09	2.81191e-07	0.96369	0.0266637	4.04473e-07	0.0266505	2.9478e-06	0.0265826	7.33269e-06	0.026661	1.49523e-06	0.0266507	1.59872e-06	0.0264858	1.35985e-05	0.0265139	3.18526e-05	0.000177812	1
K02808	2.15944e-05	5.67283e-05	0.86616	1.1121e-05	6.97842e-10	1.11047e-05	9.05853e-09	1.09612e-05	5.98382e-08	1.11215e-05	6.07712e-10	1.11037e-05	1.32239e-08	1.0693e-05	1.25314e-07	1.09467e-05	5.94386e-08	4.28074e-07	1
K02809	4.40674e-08	6.27756e-07	0.945944	0.000201097	1.67293e-07	0.00020122	3.01338e-07	0.000199585	2.24161e-08	0.000201965	2.39125e-07	0.000200824	2.57628e-07	0.000195921	9.60313e-07	0.000198039	6.43252e-07	5.17673e-06	1
K02810	6.99614e-06	2.22236e-05	0.886717	0.00223522	4.03249e-07	0.0022399	6.13721e-07	0.00225522	1.25571e-06	0.00223859	2.70381e-06	0.00224361	3.30923e-06	0.00222185	8.06953e-06	0.00222683	2.59278e-06	1.33622e-05	1
K02812	0.00253291	0.00404622	0.723966	1.55089e-08	4.04277e-09	8.87336e-08	7.38937e-08	4.91687e-07	1.39853e-07	2.68789e-08	8.94365e-09	2.31524e-07	1.94368e-07	2.21419e-06	3.82613e-07	1.82697e-06	1.32032e-06	-2.19868e-06	0
K02813	0.00253291	0.00404528	0.723966	1.55089e-08	4.04277e-09	8.87336e-08	7.38937e-08	4.91687e-07	1.39853e-07	2.68789e-08	8.94365e-09	2.31524e-07	1.94368e-07	2.21419e-06	3.82613e-07	1.82697e-06	1.32032e-06	-2.19868e-06	0
K02814	0.03455	0.0471099	0.57752	2.74931e-05	3.8342e-09	2.75357e-05	7.98825e-08	2.82616e-05	2.70064e-07	2.75078e-05	1.39902e-08	2.76674e-05	1.78778e-07	2.89124e-05	2.93114e-07	2.88166e-05	1.2447e-06	-1.41932e-06	0
K02815	0.03455	0.0471006	0.57752	2.74931e-05	3.8342e-09	2.75357e-05	7.98825e-08	2.82616e-05	2.70064e-07	2.75078e-05	1.39902e-08	2.76674e-05	1.78778e-07	2.89124e-05	2.93114e-07	2.88166e-05	1.2447e-06	-1.41932e-06	0
K02818	1.64736e-08	4.26278e-07	0.953121	8.26015e-05	1.35867e-09	8.26879e-05	7.80604e-08	8.18887e-05	2.79404e-08	8.28131e-05	1.14807e-07	8.26506e-05	1.33112e-07	8.04679e-05	3.57931e-07	8.13625e-05	2.50996e-07	2.13353e-06	1
K02819	2.5591e-07	1.57583e-06	0.930212	0.0013887	1.74516e-07	0.00139225	8.78083e-07	0.0013908	5.05694e-06	0.00139118	1.44045e-06	0.0013923	1.24469e-06	0.00135954	5.98892e-06	0.00137224	2.93903e-06	2.91536e-05	1
K02821	2.75187e-05	6.91873e-05	0.861251	0.0039875	7.31188e-08	0.00398944	8.8722e-07	0.00400264	3.82634e-06	0.00398611	1.72616e-07	0.00399332	3.09855e-06	0.00407952	2.97345e-05	0.00403321	1.58503e-05	-9.20163e-05	0
K02822	0.000427319	0.00078125	0.790375	0.00346711	1.47065e-07	0.00346751	4.95256e-07	0.00348611	2.52507e-06	0.0034668	1.37688e-06	0.00347061	2.38434e-06	0.00346264	8.54305e-06	0.00346077	4.74916e-06	4.47062e-06	1
K02823	8.14183e-07	3.9337e-06	0.917381	0.0357753	1.78142e-07	0.0357668	3.6753e-06	0.0357039	2.39899e-05	0.0357773	7.27751e-07	0.0357469	1.16179e-05	0.0353906	9.64701e-05	0.0355951	3.10667e-05	0.000384714	1
K02824	2.68737e-08	4.96444e-07	0.949681	0.00996614	3.59126e-08	0.0099689	1.1394e-06	0.00995118	1.44283e-05	0.00996799	1.70181e-06	0.00996816	3.15578e-06	0.00979755	2.83579e-05	0.00987504	1.97019e-05	0.000168587	1
K02825	2.48758e-06	9.53227e-06	0.902703	0.0442467	1.40453e-07	0.0442389	8.89016e-07	0.0441127	2.49052e-05	0.0442471	3.12445e-07	0.0442522	1.19384e-05	0.0440066	5.89401e-05	0.044116	4.25251e-05	0.000240097	1
K02826	1.44292e-05	4.05248e-05	0.873927	0.000410256	1.80078e-07	0.000413835	4.18509e-07	0.000420827	5.02167e-06	0.000411066	1.71105e-07	0.000413148	1.32377e-06	0.0004027	1.14373e-06	0.000406429	4.92981e-07	7.55614e-06	1
K02827	2.23611e-06	8.74817e-06	0.904212	0.00063927	1.95504e-07	0.000642982	4.15108e-07	0.000648707	5.00748e-06	0.000640062	1.6593e-07	0.000642038	1.31299e-06	0.000626633	2.30246e-06	0.000632552	1.01269e-06	1.26365e-05	1
K02828	4.13243e-05	9.77774e-05	0.852589	0.000422156	1.73932e-07	0.000425668	4.03353e-07	0.000431331	5.09448e-06	0.000422959	1.67728e-07	0.000424214	7.86832e-07	0.000414652	1.60587e-06	0.000418089	6.00512e-07	7.50357e-06	1
K02829	3.17582e-05	7.79181e-05	0.858261	0.000398451	1.75758e-07	0.000401984	4.14543e-07	0.000407811	5.16794e-06	0.000399262	1.70134e-07	0.000400462	7.65706e-07	0.000390637	1.26933e-06	0.000394455	7.30256e-07	7.81394e-06	1
K02834	1.47672e-07	1.07509e-06	0.935575	0.0679502	2.71048e-07	0.0679406	2.8876e-06	0.0678615	1.28352e-05	0.0679493	5.95917e-07	0.0679327	8.57525e-06	0.0676846	5.64555e-05	0.0677979	2.79128e-05	0.000265553	1
K02835	1.3148e-07	1.02876e-06	0.936653	0.0680521	1.07391e-07	0.0680426	2.9749e-06	0.0679624	1.30945e-05	0.0680518	7.68755e-07	0.0680342	8.56775e-06	0.0677789	5.724e-05	0.0678969	2.89763e-05	0.000273207	1
K02836	1.39863e-07	1.0458e-06	0.936082	0.0675502	8.94684e-08	0.0675411	2.84634e-06	0.0674655	1.22165e-05	0.0675499	7.46519e-07	0.0675328	8.26626e-06	0.0672901	5.50282e-05	0.0674021	2.72538e-05	0.000260072	1
K02837	3.91791e-06	1.36573e-05	0.895989	0.0277167	2.59881e-07	0.0277137	3.70345e-06	0.0276575	6.15337e-06	0.0277181	5.38234e-07	0.0277151	4.59117e-06	0.0276623	3.62524e-06	0.0276477	2.53881e-05	5.4328e-05	1
K02838	1.3148e-07	1.0276e-06	0.936653	0.0680521	1.07391e-07	0.0680426	2.9749e-06	0.0679624	1.30945e-05	0.0680518	7.68755e-07	0.0680342	8.56775e-06	0.0677789	5.724e-05	0.0678969	2.89763e-05	0.000273207	1
K02839	8.27404e-08	8.40667e-07	0.940773	0.00126676	2.67693e-08	0.00126579	2.0646e-07	0.00125589	1.56273e-06	0.0012667	7.03051e-08	0.00126611	2.57875e-07	0.00125363	9.34306e-07	0.00125499	3.32477e-06	1.31238e-05	1
K02844	2.03353e-06	8.11181e-06	0.905537	0.00724089	2.99414e-07	0.00723655	8.93021e-07	0.00722109	1.28011e-05	0.00724053	3.90515e-07	0.00723547	9.28719e-07	0.00716664	1.4808e-05	0.00721214	7.67934e-06	7.42525e-05	1
K02846	1.54479e-05	4.27775e-05	0.872646	1.13112e-05	4.56152e-09	1.14569e-05	9.57199e-08	1.26181e-05	3.45357e-07	1.13313e-05	8.61743e-09	1.16015e-05	2.53008e-07	1.56446e-05	6.41785e-07	1.43606e-05	1.41913e-06	-4.33336e-06	0
K02847	6.1543e-08	7.17033e-07	0.943263	4.07358e-05	2.02678e-09	4.07839e-05	3.32996e-08	4.12911e-05	1.63318e-07	4.07409e-05	8.6123e-09	4.07816e-05	4.60517e-08	4.20379e-05	2.0632e-07	4.16244e-05	1.61834e-07	-1.30209e-06	0
K02848	4.01308e-09	3.01373e-07	0.961771	0.0017113	1.55254e-07	0.00171058	3.14862e-07	0.00169885	2.26074e-06	0.00171104	1.2193e-07	0.00171144	1.48491e-06	0.00167901	3.48215e-06	0.00169238	4.31949e-06	3.2292e-05	1
K02849	4.30515e-05	0.000101274	0.851686	0.00669627	8.16555e-08	0.00669836	2.37727e-06	0.00674572	6.55399e-06	0.00669592	1.76128e-07	0.00669146	1.77016e-06	0.00670639	1.40974e-05	0.00671658	1.1095e-05	-1.01191e-05	0
K02850	0.0119472	0.0171823	0.646194	5.88684e-06	7.43041e-10	5.87629e-06	9.35994e-09	5.80736e-06	2.55351e-08	5.88786e-06	2.41552e-09	5.89042e-06	2.11691e-09	5.63055e-06	1.52407e-07	5.79023e-06	7.4799e-08	2.56291e-07	1
K02852	7.61938e-05	0.000163232	0.838469	0.000100516	4.64469e-09	0.00010063	9.59552e-08	0.000100874	9.3021e-08	0.000100529	1.48285e-08	0.000100751	2.47194e-07	0.000103607	5.80711e-07	0.000103278	1.32026e-06	-3.09104e-06	0
K02853	1.38302e-05	3.92253e-05	0.874716	0.000762478	1.6601e-08	0.000762624	1.20411e-07	0.000769723	4.83118e-06	0.00076252	3.37027e-08	0.000762832	7.60154e-07	0.000784316	4.21253e-06	0.000769617	3.7159e-06	-2.18376e-05	0
K02854	1.14531e-05	3.35011e-05	0.878164	0.00218803	6.54967e-08	0.00218771	5.53201e-07	0.00218622	3.68205e-06	0.00218799	1.51526e-07	0.00218628	7.07041e-07	0.00216954	1.80547e-06	0.00219189	5.09179e-06	1.84912e-05	1
K02855	0.00112962	0.00192089	0.756608	0.000436497	1.01547e-08	0.000436496	2.08415e-07	0.000436742	2.66788e-07	0.000436533	3.35374e-08	0.000437173	6.62876e-07	0.000459582	1.03718e-05	0.000445933	6.37271e-06	-2.30855e-05	0
K02856	1.68917e-07	1.17883e-06	0.934304	0.00202225	1.27568e-07	0.00202143	3.41697e-07	0.00202573	3.64801e-07	0.00202185	8.78457e-08	0.00202238	1.14494e-06	0.00210307	9.69975e-06	0.00205108	1.72303e-05	-8.08218e-05	0
K02858	0.000417676	0.000764633	0.791103	0.0166215	1.68843e-07	0.016622	8.76617e-07	0.0166488	1.08242e-05	0.0166199	4.23261e-07	0.0166231	4.69351e-06	0.016736	5.07848e-05	0.0166671	1.25145e-05	-0.000114448	0
K02859	6.31962e-09	3.11873e-07	0.959182	0.000687299	1.86131e-07	0.000692434	2.12022e-07	0.000700019	1.79778e-06	0.000689848	1.4953e-06	0.000694067	2.07574e-06	0.000675088	2.62227e-06	0.000681254	9.57595e-07	1.22109e-05	1
K02860	0.000111387	0.000229312	0.828993	0.0563102	8.33666e-08	0.0563086	1.0256e-06	0.0562452	2.92008e-05	0.0563098	1.91991e-07	0.0563036	5.61604e-06	0.0562048	3.02596e-05	0.0562427	2.28747e-05	0.000105384	1
K02862	0.0134778	0.0192751	0.639133	0.00267611	1.50287e-07	0.00268034	5.61489e-07	0.00267935	1.2102e-06	0.00267853	1.38599e-06	0.0026808	1.79316e-06	0.00266922	8.82146e-06	0.00266758	3.84988e-06	6.89058e-06	1
K02863	1.30427e-07	1.03696e-06	0.936727	0.0679658	2.73678e-07	0.0679562	2.89664e-06	0.0678767	1.2945e-05	0.067965	6.0529e-07	0.0679482	8.63366e-06	0.0676949	5.67006e-05	0.0678117	2.86865e-05	0.0002709	1
K02864	1.2925e-07	1.04078e-06	0.936811	0.0675823	1.11001e-07	0.0675732	2.84991e-06	0.0674973	1.26401e-05	0.067582	7.30069e-07	0.067565	8.33627e-06	0.0673216	5.42898e-05	0.0674345	2.7885e-05	0.000260698	1
K02867	1.30248e-07	1.03793e-06	0.93674	0.067969	2.7263e-07	0.0679595	2.8955e-06	0.06788	1.29051e-05	0.0679682	6.04091e-07	0.0679515	8.65127e-06	0.0676981	5.66854e-05	0.067815	2.87119e-05	0.000270895	1
K02871	1.14849e-07	9.84481e-07	0.937886	0.0683555	2.74991e-07	0.0683458	2.9904e-06	0.0682888	1.10317e-05	0.0683548	5.44725e-07	0.0683378	8.78804e-06	0.068106	4.98622e-05	0.0682248	2.73373e-05	0.000249552	1
K02874	1.38127e-07	1.03843e-06	0.936198	0.067901	1.03915e-07	0.0678915	2.98412e-06	0.0678119	1.32295e-05	0.0679007	7.56753e-07	0.0678832	8.5431e-06	0.0676248	5.80346e-05	0.0677462	2.92648e-05	0.000276263	1
K02876	1.35781e-07	1.02976e-06	0.936356	0.0674917	2.70935e-07	0.0674826	2.79389e-06	0.0674048	1.15317e-05	0.0674908	5.77853e-07	0.0674748	8.37054e-06	0.0672337	5.45588e-05	0.0673443	2.71132e-05	0.000258021	1
K02878	1.31097e-07	1.03396e-06	0.93668	0.0679708	2.74893e-07	0.0679612	2.89881e-06	0.0678817	1.28456e-05	0.0679699	6.0476e-07	0.0679532	8.65104e-06	0.0676998	5.67026e-05	0.0678167	2.87954e-05	0.000270924	1
K02879	1.16525e-07	9.89033e-07	0.937755	0.0675541	9.3387e-08	0.0675444	3.11204e-06	0.0674569	1.65263e-05	0.0675537	7.57798e-07	0.0675358	9.18062e-06	0.0672696	5.79599e-05	0.0673962	2.99504e-05	0.000284494	1
K02881	1.3148e-07	1.02993e-06	0.936653	0.0680521	1.07391e-07	0.0680426	2.9749e-06	0.0679624	1.30945e-05	0.0680518	7.68755e-07	0.0680342	8.56775e-06	0.0677789	5.724e-05	0.0678969	2.89763e-05	0.000273207	1
K02884	1.28843e-07	1.04481e-06	0.93684	0.0679673	2.73392e-07	0.0679578	2.88976e-06	0.0678782	1.29116e-05	0.0679665	6.02358e-07	0.0679497	8.64058e-06	0.0676965	5.65828e-05	0.0678133	2.87628e-05	0.000270837	1
K02886	1.28843e-07	1.04358e-06	0.93684	0.0679673	2.73392e-07	0.0679578	2.88976e-06	0.0678782	1.29116e-05	0.0679665	6.02358e-07	0.0679497	8.64058e-06	0.0676965	5.65828e-05	0.0678133	2.87628e-05	0.000270837	1
K02887	1.24454e-07	1.02486e-06	0.937157	0.0679021	1.28824e-07	0.0678927	2.9544e-06	0.0678109	1.30295e-05	0.0679019	7.96217e-07	0.0678842	8.5452e-06	0.0676296	5.68875e-05	0.0677469	2.8842e-05	0.000272515	1
K02888	3.79789e-08	6.14511e-07	0.947096	0.0656253	6.53047e-08	0.0656169	2.64211e-06	0.0655568	1.0555e-05	0.0656248	6.08271e-07	0.0656103	7.64419e-06	0.065388	4.32311e-05	0.0654867	2.6506e-05	0.000237341	1
K02890	1.19138e-07	1.00015e-06	0.937554	0.067379	9.25396e-08	0.0673694	3.06887e-06	0.0672834	1.63951e-05	0.0673786	7.49998e-07	0.0673609	9.07564e-06	0.0670982	5.72534e-05	0.0672236	2.95581e-05	0.000280738	1
K02892	1.29406e-07	1.03961e-06	0.9368	0.0679662	2.72959e-07	0.0679566	2.88685e-06	0.0678769	1.27617e-05	0.0679654	6.03958e-07	0.0679486	8.64123e-06	0.0676953	5.66374e-05	0.0678121	2.88135e-05	0.000270911	1
K02895	1.37689e-07	1.03627e-06	0.936227	0.0681895	1.18366e-07	0.0681799	2.98933e-06	0.0680976	1.33834e-05	0.0681891	7.90794e-07	0.0681714	8.60946e-06	0.067917	5.76608e-05	0.0680345	2.81815e-05	0.000272514	1
K02897	1.44664e-05	4.06128e-05	0.873879	0.060911	5.22689e-08	0.0609083	2.15288e-06	0.0608389	1.19753e-05	0.0609133	9.6934e-07	0.0609035	6.51951e-06	0.0607717	4.51366e-05	0.0608286	2.08989e-05	0.000139288	1
K02899	1.45623e-07	1.06692e-06	0.935706	0.0676986	1.01603e-07	0.0676894	2.88525e-06	0.0676119	1.15104e-05	0.067698	7.13732e-07	0.0676814	8.27901e-06	0.0674365	5.6043e-05	0.0675496	2.7085e-05	0.000262082	1
K02902	2.19135e-07	1.41364e-06	0.931769	0.0680712	2.15204e-07	0.0680625	2.72167e-06	0.0679857	1.15202e-05	0.0680704	5.33922e-07	0.0680552	8.31253e-06	0.0678194	5.66886e-05	0.0679329	2.35344e-05	0.000251844	1
K02904	1.63151e-07	1.14554e-06	0.934635	0.0674418	2.47476e-07	0.0674323	2.8424e-06	0.067356	1.27909e-05	0.067441	5.76495e-07	0.0674238	8.53152e-06	0.06716	5.91605e-05	0.0672872	3.15684e-05	0.000281811	1
K02906	1.30508e-07	1.03404e-06	0.936722	0.0679524	2.73055e-07	0.0679429	2.89092e-06	0.0678634	1.29648e-05	0.0679516	6.02273e-07	0.0679349	8.63319e-06	0.0676819	5.65702e-05	0.0677987	2.87184e-05	0.000270518	1
K02907	7.4544e-06	2.33783e-05	0.885652	0.0555855	1.09014e-07	0.0555855	4.47869e-07	0.055569	1.45404e-05	0.0555852	2.37888e-07	0.0555816	3.72836e-06	0.055523	1.17467e-05	0.0555552	7.70528e-06	6.2503e-05	1
K02909	5.71303e-08	6.96143e-07	0.943871	0.0686826	8.89392e-08	0.0686747	4.43478e-06	0.0685957	1.16477e-05	0.0686827	9.73959e-07	0.0686662	7.55077e-06	0.0684042	5.53799e-05	0.0685304	2.6109e-05	0.000278392	1
K02911	1.04942e-07	9.45298e-07	0.938694	0.0642351	3.37115e-08	0.0642273	2.04383e-06	0.0641646	1.04638e-05	0.0642347	6.01409e-07	0.0642175	6.97888e-06	0.0640176	4.49848e-05	0.0641174	2.0474e-05	0.00021748	1
K02913	8.41261e-08	8.43581e-07	0.940631	0.0668347	1.8606e-07	0.0668335	2.37989e-06	0.0667617	2.25742e-05	0.0668364	6.01394e-07	0.0668283	5.08967e-06	0.0665766	5.00621e-05	0.0666797	2.88165e-05	0.000258104	1
K02914	0.000297625	0.000557411	0.801608	0.0560864	3.47285e-07	0.0560819	4.42052e-06	0.0560569	1.2096e-05	0.0560868	1.19567e-07	0.0560646	3.66648e-06	0.0559666	4.47247e-05	0.0560305	2.4433e-05	0.000119798	1
K02916	4.74063e-09	2.95072e-07	0.960841	0.0654171	3.37243e-08	0.065408	3.2328e-06	0.0653211	1.46853e-05	0.0654166	7.56269e-07	0.065401	8.23568e-06	0.0650391	4.77502e-05	0.0651966	5.09867e-05	0.000377987	1
K02919	0.000247835	0.000470411	0.807044	0.0540049	2.29129e-07	0.0540043	4.34585e-06	0.0539638	2.51051e-05	0.0540051	2.85706e-07	0.0539889	2.17757e-06	0.0539245	2.6605e-05	0.0539449	1.316e-05	8.04688e-05	1
K02926	1.29288e-07	1.03987e-06	0.936808	0.0679868	2.72633e-07	0.0679772	2.903e-06	0.0678975	1.28898e-05	0.067986	6.05548e-07	0.0679692	8.65328e-06	0.067715	5.68391e-05	0.0678324	2.87893e-05	0.000271789	1
K02931	1.31921e-07	1.02756e-06	0.936623	0.0674578	2.78429e-07	0.0674488	2.7469e-06	0.0673735	1.2554e-05	0.0674571	5.67498e-07	0.0674409	8.40967e-06	0.0672007	5.35382e-05	0.0673122	2.75717e-05	0.000257105	1
K02933	1.31097e-07	1.03278e-06	0.93668	0.0679708	2.74893e-07	0.0679612	2.89881e-06	0.0678817	1.28456e-05	0.0679699	6.0476e-07	0.0679532	8.65104e-06	0.0676998	5.67026e-05	0.0678167	2.87954e-05	0.000270924	1
K02935	1.38522e-07	1.03914e-06	0.936171	0.067859	1.15179e-07	0.0678484	2.98295e-06	0.0677681	1.29715e-05	0.0678571	2.03669e-06	0.0678382	9.2237e-06	0.0675882	5.64907e-05	0.0677047	2.87875e-05	0.000270827	1
K02936	3.95277e-08	6.17866e-07	0.946789	8.24278e-05	2.15857e-09	8.2341e-05	2.00724e-08	8.1451e-05	1.49357e-07	8.24224e-05	6.54611e-09	8.23076e-05	4.82098e-08	8.00945e-05	4.25371e-07	8.09688e-05	2.74233e-07	2.33328e-06	1
K02939	1.31368e-07	1.03139e-06	0.936661	0.0681071	1.06799e-07	0.0680975	2.99516e-06	0.068018	1.33445e-05	0.0681067	7.73119e-07	0.0680891	8.59989e-06	0.0678323	5.75095e-05	0.0679509	2.91577e-05	0.000274766	1
K02945	9.66468e-08	9.04787e-07	0.939423	0.071464	1.64478e-07	0.0714509	3.24246e-06	0.0713641	1.03494e-05	0.0714615	7.68859e-07	0.0714429	8.98843e-06	0.0712021	5.52353e-05	0.0713147	2.30356e-05	0.000261951	1
K02946	1.28823e-07	1.04587e-06	0.936841	0.0680028	2.74417e-07	0.0679933	2.91175e-06	0.0679132	1.31225e-05	0.068002	6.01768e-07	0.0679852	8.68142e-06	0.0677319	5.63932e-05	0.0678493	2.89751e-05	0.000270923	1
K02948	1.75077e-07	1.20599e-06	0.933961	0.0671461	2.52891e-07	0.067135	4.82189e-06	0.0670612	1.37069e-05	0.0671453	5.53391e-07	0.0671138	6.70545e-06	0.0668921	5.31838e-05	0.0670029	2.68374e-05	0.00025396	1
K02950	1.57348e-07	1.11843e-06	0.934978	0.0674109	2.72856e-07	0.0673997	4.91353e-06	0.0673242	1.15137e-05	0.06741	5.78575e-07	0.0673785	6.66131e-06	0.0671483	5.46729e-05	0.0672596	2.9118e-05	0.00026251	1
K02952	1.26634e-07	1.03663e-06	0.936998	0.0679477	2.76236e-07	0.0679382	2.90136e-06	0.0678583	1.3204e-05	0.0679469	6.07111e-07	0.0679301	8.66884e-06	0.0676771	5.64264e-05	0.0677935	2.86252e-05	0.000270558	1
K02954	8.68839e-08	8.57544e-07	0.940352	0.0687936	1.25348e-07	0.0687842	5.17883e-06	0.0687201	1.74519e-05	0.0687954	5.6159e-07	0.0687665	4.91197e-06	0.0685105	5.62293e-05	0.0686373	2.8136e-05	0.000283018	1
K02956	2.41305e-07	1.51012e-06	0.930806	0.0673244	8.00977e-08	0.0673156	2.77133e-06	0.0672426	1.25655e-05	0.0673241	7.07399e-07	0.0673072	8.23379e-06	0.0670805	5.23917e-05	0.0671932	2.77356e-05	0.000243914	1
K02959	1.3303e-07	1.02923e-06	0.936545	0.0678162	2.71639e-07	0.0678067	2.89777e-06	0.0677276	1.31341e-05	0.0678154	5.94667e-07	0.0677987	8.65688e-06	0.0675421	5.73777e-05	0.0676626	2.88928e-05	0.000274138	1
K02961	1.36239e-07	1.03097e-06	0.936325	0.0670652	1.10786e-07	0.0670566	2.73184e-06	0.0669819	1.13603e-05	0.0670648	7.06311e-07	0.0670487	8.04677e-06	0.0668186	5.19424e-05	0.0669248	2.61338e-05	0.000246584	1
K02963	4.11953e-09	2.96478e-07	0.961627	0.066037	1.26468e-08	0.0660278	3.2388e-06	0.065941	1.54095e-05	0.0660364	8.09427e-07	0.0660214	7.53478e-06	0.0656779	4.62692e-05	0.0658256	4.6197e-05	0.000359044	1
K02965	1.30497e-07	1.03513e-06	0.936722	0.0680464	1.06819e-07	0.0680369	2.97021e-06	0.0679564	1.29304e-05	0.068046	7.70813e-07	0.0680285	8.55215e-06	0.0677728	5.73136e-05	0.067891	2.90376e-05	0.000273608	1
K02967	1.31083e-07	1.03503e-06	0.936681	0.0680418	1.06781e-07	0.0680323	2.97812e-06	0.0679521	1.30217e-05	0.0680415	7.69982e-07	0.0680239	8.54234e-06	0.0677687	5.72134e-05	0.0678865	2.90061e-05	0.000273125	1
K02968	1.55732e-07	1.11037e-06	0.935076	0.0670865	1.19331e-07	0.0670775	2.95978e-06	0.0670017	1.124e-05	0.067086	7.1098e-07	0.0670696	8.26184e-06	0.0668304	5.46387e-05	0.0669429	2.70829e-05	0.000256103	1
K02970	4.0136e-08	6.00216e-07	0.946671	0.0634403	6.36302e-07	0.0634282	3.20628e-06	0.0633448	1.26428e-05	0.0634405	8.87034e-07	0.0634178	7.79763e-06	0.0631025	6.35368e-05	0.0632281	3.90865e-05	0.000337879	1
K02972	0.00337616	0.00526663	0.711183	1.97679e-06	3.4952e-09	2.04988e-06	8.03518e-08	2.45214e-06	1.6381e-07	1.98918e-06	1.10183e-08	2.20011e-06	2.00882e-07	4.1235e-06	3.54106e-07	3.74834e-06	1.3335e-06	-2.14671e-06	0
K02982	1.44471e-07	1.06186e-06	0.93578	0.0673983	2.59938e-07	0.0673893	2.75185e-06	0.0673155	1.20145e-05	0.0673975	5.77206e-07	0.0673816	8.30801e-06	0.0671429	5.39452e-05	0.0672541	2.69943e-05	0.000255441	1
K02986	1.20531e-07	1.0009e-06	0.937448	0.0686675	9.65501e-08	0.0686582	2.99441e-06	0.0685846	1.29519e-05	0.0686673	6.95135e-07	0.0686505	8.45364e-06	0.0683913	5.78384e-05	0.0685106	2.85978e-05	0.000276208	1
K02988	1.50098e-07	1.07799e-06	0.935423	0.0674934	1.02817e-07	0.0674823	5.00049e-06	0.0674061	1.15057e-05	0.0674929	7.44333e-07	0.0674612	6.51421e-06	0.0672317	5.50109e-05	0.0673436	2.74734e-05	0.000261726	1
K02990	1.14923e-07	9.83897e-07	0.93788	0.0680338	1.11816e-07	0.0680243	2.97243e-06	0.0679436	1.33472e-05	0.0680334	7.70421e-07	0.0680159	8.51318e-06	0.0677603	5.65444e-05	0.0678784	2.88713e-05	0.000273526	1
K02992	1.31463e-07	1.03096e-06	0.936655	0.0675094	2.8193e-07	0.0675003	2.7563e-06	0.0674245	1.2627e-05	0.0675086	5.69945e-07	0.0674924	8.43134e-06	0.0672509	5.38219e-05	0.0673628	2.77201e-05	0.000258477	1
K02994	1.33217e-07	1.02723e-06	0.936533	0.0679639	2.73898e-07	0.0679544	2.89576e-06	0.0678749	1.28815e-05	0.0679631	6.0423e-07	0.0679463	8.64702e-06	0.0676931	5.67399e-05	0.0678099	2.88151e-05	0.000270805	1
K02996	1.12708e-07	9.77039e-07	0.938055	0.067956	1.18696e-07	0.0679468	2.92901e-06	0.067893	1.11362e-05	0.0679558	6.8679e-07	0.0679386	8.4935e-06	0.0677172	4.72894e-05	0.0678318	2.6408e-05	0.000238872	1
K03040	1.41811e-07	1.05239e-06	0.935953	0.072746	2.34881e-07	0.0727318	4.12165e-06	0.0726107	2.12949e-05	0.0727454	1.13017e-06	0.0727216	1.10667e-05	0.0723772	7.78311e-05	0.0725331	3.83832e-05	0.000368746	1
K03043	1.29004e-07	1.04244e-06	0.936828	0.0674499	1.33766e-07	0.0674409	2.8658e-06	0.0673608	1.22031e-05	0.0674495	7.64915e-07	0.0674326	8.29592e-06	0.0671897	5.45196e-05	0.0673022	2.74913e-05	0.000260127	1
K03046	1.63711e-08	4.26822e-07	0.953163	0.0679123	1.11315e-07	0.0679022	3.43636e-06	0.0677991	1.58512e-05	0.0679117	8.9679e-07	0.0678944	8.25992e-06	0.0675297	6.01058e-05	0.0676879	4.93738e-05	0.000382642	1
K03048	6.21537e-09	3.11174e-07	0.95928	0.00168936	2.00448e-07	0.00169454	4.22809e-07	0.0016953	1.55931e-06	0.00169191	1.47904e-06	0.00169453	1.43101e-06	0.00165314	6.69702e-06	0.00166927	4.07647e-06	3.62235e-05	1
K03060	0.00437439	0.0067087	0.69908	0.0429212	2.9376e-07	0.04292	3.3438e-06	0.0429135	1.27958e-05	0.0429217	6.15202e-07	0.0429127	1.71753e-06	0.0428527	2.37442e-05	0.0428698	3.63113e-05	6.84316e-05	1
K03070	5.67872e-08	6.93185e-07	0.94392	0.0716161	1.0917e-07	0.071607	3.67329e-06	0.0715198	1.68894e-05	0.0716154	7.68847e-07	0.0715968	8.52307e-06	0.071293	6.18007e-05	0.0714259	3.57195e-05	0.000323086	1
K03072	2.22305e-07	1.42875e-06	0.931627	0.0498424	1.0808e-07	0.0498353	3.73284e-06	0.0498054	6.73927e-06	0.0498412	1.434e-06	0.0498169	5.59731e-06	0.0497324	6.9337e-06	0.0497975	2.2652e-05	0.000109958	1
K03073	1.36246e-07	1.02989e-06	0.936325	0.0642173	1.92482e-07	0.0642114	2.0206e-06	0.0641625	7.25348e-06	0.0642168	3.45826e-07	0.0642047	6.63894e-06	0.0640104	4.169e-05	0.0641032	2.57041e-05	0.000206896	1
K03074	3.25465e-06	1.17853e-05	0.898786	0.0504319	1.05413e-07	0.0504255	3.70594e-06	0.050399	6.26715e-06	0.0504309	1.45138e-06	0.0504065	5.49831e-06	0.0503247	5.85394e-06	0.050396	2.85968e-05	0.000107227	1
K03075	1.31295e-08	3.9612e-07	0.954634	0.0625146	1.64333e-07	0.06251	1.86415e-06	0.0624592	7.53187e-06	0.0625141	2.46033e-07	0.0625037	6.59609e-06	0.0622986	3.24626e-05	0.0623965	2.75194e-05	0.000215912	1
K03076	1.33854e-07	1.02869e-06	0.936488	0.0675329	2.71508e-07	0.0675238	2.80376e-06	0.0674455	1.15961e-05	0.067532	5.77425e-07	0.067516	8.39915e-06	0.0672739	5.46989e-05	0.0673848	2.72496e-05	0.000259069	1
K03077	0.000114953	0.000235462	0.82818	0.000610129	5.46811e-08	0.000609254	1.24242e-07	0.000617586	3.55246e-06	0.000609026	1.77174e-08	0.000609899	4.92257e-07	0.000627924	6.48322e-06	0.000616469	2.34338e-06	-1.77956e-05	0
K03078	0.00437862	0.00671369	0.699033	8.65352e-06	3.46331e-09	8.71878e-06	7.39756e-08	9.14877e-06	1.23171e-07	8.66498e-06	8.59583e-09	8.87023e-06	2.00283e-07	1.06245e-05	2.54365e-07	1.04656e-05	1.34273e-06	-1.97094e-06	0
K03079	5.81527e-05	0.000128527	0.844873	2.67011e-05	9.57329e-09	2.68044e-05	7.3274e-08	2.80258e-05	3.00353e-07	2.67105e-05	6.10878e-09	2.70165e-05	2.5471e-07	3.02696e-05	5.33445e-07	2.90827e-05	1.31168e-06	-3.56848e-06	0
K03080	5.07558e-05	0.000117086	0.847996	1.71954e-05	3.74405e-09	1.73337e-05	8.68468e-08	1.82436e-05	2.93234e-07	1.72168e-05	1.08599e-08	1.74758e-05	2.62426e-07	2.0807e-05	8.27739e-07	1.9964e-05	1.2221e-06	-3.61154e-06	0
K03081	0.000116475	0.000237733	0.82784	4.26437e-05	9.70444e-09	4.28782e-05	1.06908e-07	4.44169e-05	5.01904e-07	4.26851e-05	1.20076e-08	4.3015e-05	2.53877e-07	4.64689e-05	1.15815e-06	4.57263e-05	1.20785e-06	-3.82517e-06	0
K03082	5.30599e-05	0.000121589	0.846984	0.00928502	6.8245e-08	0.00928039	6.47101e-07	0.00925639	1.58127e-05	0.00928454	6.163e-07	0.009276	2.02716e-06	0.00919902	2.86172e-05	0.00923962	4.30715e-06	8.60037e-05	1
K03086	3.116e-05	7.67502e-05	0.858662	0.129131	4.1681e-07	0.129102	8.25176e-06	0.128903	4.46697e-05	0.129128	3.21991e-06	0.129055	2.8155e-05	0.128614	0.000170241	0.128886	5.81181e-05	0.000517577	1
K03087	1.95794e-07	1.30953e-06	0.932878	0.00618138	1.85718e-07	0.00617778	9.38112e-07	0.00614654	5.33046e-06	0.00618035	4.17328e-07	0.00617857	1.84493e-06	0.00613362	5.54558e-06	0.00614908	1.05158e-05	4.77565e-05	1
K03088	0.00290385	0.00458576	0.717968	0.743276	9.7796e-07	0.743204	2.6077e-05	0.742734	0.000202445	0.743283	6.00126e-06	0.743241	6.2932e-05	0.744182	0.000584856	0.743538	0.000254003	-0.000906141	0
K03091	1.32844e-07	1.0301e-06	0.936558	0.0539008	8.13171e-07	0.0539029	8.53437e-06	0.0537244	0.00011085	0.0539112	7.71213e-06	0.0538751	1.11752e-05	0.0528313	0.000199572	0.0532829	0.00013798	0.00106948	1
K03092	0.0145921	0.0207613	0.634385	0.0421484	4.39731e-07	0.0421452	3.11401e-06	0.0421218	1.82436e-05	0.0421486	4.15304e-07	0.0421514	2.74891e-06	0.0421158	2.35279e-05	0.0421086	1.5227e-05	3.26348e-05	1
K03093	6.00081e-08	7.07502e-07	0.94347	0.0188322	6.88262e-08	0.0188282	4.15141e-06	0.0186996	4.0057e-05	0.0188356	3.02965e-07	0.0188178	6.68305e-06	0.0184021	7.81127e-05	0.0185888	4.6512e-05	0.000430161	1
K03095	9.81734e-09	3.49629e-07	0.956501	0.00117009	2.21511e-07	0.0011768	4.74426e-07	0.00118451	1.81321e-06	0.00117393	2.66302e-06	0.0011789	2.48541e-06	0.00114959	4.1486e-06	0.00116005	2.29942e-06	2.04946e-05	1
K03098	0.00126942	0.00213912	0.752169	0.00753829	2.64497e-07	0.00754295	4.30001e-06	0.00755945	7.30203e-06	0.00753758	4.47338e-07	0.00756126	6.37403e-06	0.00765427	4.43708e-05	0.00758857	3.67382e-05	-0.000115979	0
K03100	2.85801e-05	7.144e-05	0.860467	0.107341	6.24148e-07	0.107334	3.37285e-06	0.107234	2.02687e-05	0.107342	9.89656e-07	0.107326	1.54779e-05	0.107053	9.17142e-05	0.107221	4.4349e-05	0.000287731	1
K03101	1.36707e-05	3.89168e-05	0.874931	0.0760491	2.87222e-07	0.076037	3.90591e-06	0.0759313	1.73873e-05	0.0760489	9.8881e-07	0.0760268	1.15877e-05	0.0758021	8.27305e-05	0.0759153	1.58333e-05	0.00024696	1
K03106	1.41805e-07	1.05347e-06	0.935954	0.0668397	2.45791e-07	0.0668313	2.63703e-06	0.0667634	1.13695e-05	0.0668389	5.24562e-07	0.0668237	7.96726e-06	0.0666004	5.05531e-05	0.0667051	2.478e-05	0.000239289	1
K03110	1.43898e-07	1.05878e-06	0.935817	0.0669073	7.85235e-08	0.0668989	2.71434e-06	0.0668306	1.14975e-05	0.066907	6.85559e-07	0.066891	7.87581e-06	0.066666	5.10734e-05	0.0667717	2.50417e-05	0.000241305	1
K03111	0.00503756	0.00763592	0.692239	0.09493	3.87306e-07	0.0949251	2.37591e-06	0.0948773	3.44929e-05	0.0949296	4.51118e-07	0.0949226	3.13511e-06	0.0948434	4.936e-05	0.094849	2.07656e-05	8.65149e-05	1
K03117	8.34009e-08	8.42423e-07	0.940705	0.0305987	2.99517e-07	0.0306028	4.86352e-06	0.0307	2.1315e-05	0.0305967	7.44655e-07	0.0305953	2.8051e-06	0.0309981	8.52717e-05	0.0308493	4.28873e-05	-0.000399362	0
K03118	4.1712e-05	9.84923e-05	0.852384	0.0502415	2.01815e-07	0.050246	1.75067e-06	0.0502796	2.26029e-05	0.0502417	2.16593e-07	0.0502455	3.78495e-07	0.0503404	3.17441e-05	0.0503167	1.4187e-05	-9.8893e-05	0
K03119	4.72037e-05	0.000109956	0.849634	0.00602214	2.23874e-07	0.00603301	5.37745e-06	0.00610969	1.39014e-05	0.00602154	1.10474e-07	0.00604502	1.77209e-05	0.00624772	7.18119e-05	0.00608899	3.54685e-05	-0.000225576	0
K03124	1.65069e-08	4.20833e-07	0.953107	0.00298118	7.4071e-08	0.00298025	4.03887e-07	0.00299095	9.97419e-06	0.00298105	2.35729e-07	0.00297926	3.66785e-07	0.00292643	1.61381e-06	0.00295812	6.37832e-06	5.47531e-05	1
K03146	9.06071e-06	2.75409e-05	0.882311	0.00183683	5.35754e-08	0.00183646	3.52489e-07	0.00182548	2.44378e-06	0.00183693	3.51427e-08	0.00183447	9.85793e-07	0.00179768	8.38121e-06	0.00182318	9.21651e-06	3.91511e-05	1
K03147	2.43808e-09	2.76142e-07	0.964423	0.0548949	1.58465e-07	0.0548792	5.55011e-06	0.0547876	1.0753e-05	0.054892	1.74982e-06	0.0548629	5.09344e-06	0.0545963	3.08832e-05	0.0547109	4.14595e-05	0.000298589	1
K03148	1.4695e-06	6.27489e-06	0.909928	0.00652093	5.45918e-08	0.00651641	1.2863e-06	0.00647684	1.17876e-05	0.00652018	2.34116e-07	0.00651483	9.77006e-07	0.00641779	2.61478e-05	0.00646297	9.75661e-06	0.000103133	1
K03150	1.00058e-06	4.61791e-06	0.914854	0.0362077	4.64968e-07	0.0361866	6.3593e-06	0.0360469	3.09482e-05	0.0362076	8.40266e-07	0.0361713	1.16343e-05	0.035802	8.94254e-05	0.035969	6.45197e-05	0.000405712	1
K03151	3.88708e-09	2.98398e-07	0.961947	0.0223049	5.67889e-08	0.0223054	1.23955e-06	0.0222851	2.53437e-05	0.0223065	8.78174e-07	0.0222959	1.81536e-06	0.0219629	5.16444e-05	0.0221074	3.25995e-05	0.000342065	1
K03152	1.35608e-07	1.02957e-06	0.936368	0.0115254	1.15887e-07	0.01152	1.78346e-06	0.0114895	1.42291e-05	0.0115243	2.92062e-07	0.0115191	1.14045e-06	0.0113782	2.73995e-05	0.0114477	1.70193e-05	0.000147136	1
K03153	8.16279e-08	8.30584e-07	0.94089	0.0285974	4.03085e-07	0.028607	2.55643e-06	0.0286582	6.80637e-06	0.0285978	3.90454e-07	0.0285938	7.96795e-07	0.0287751	3.01865e-05	0.0287191	3.13501e-05	-0.000177769	0
K03154	1.91213e-05	5.13046e-05	0.868554	0.0571555	4.68811e-08	0.0571466	4.50751e-06	0.0571158	9.73658e-06	0.0571555	7.73656e-07	0.0571237	8.24505e-06	0.0569632	5.23959e-05	0.05708	3.62133e-05	0.000192318	1
[truncated: 3,292 more rows]
